# Supplementary material for: Down-Regulation of Collagen Hydroxylation in Colorectal Liver Metastasis
Source: Front Oncol. 2020 Sep 30;10:557737. doi: 10.3389/fonc.2020.557737 (PMC7561380; doi:10.3389/fonc.2020.557737)
Supplement: Supplementary file 2 [file Table_2.xlsx]

## Sheet: Spectrum Report for NvH-1795-CR
			Supplemental S-1 part2
Biological sample name	Protein name	Protein accession numbers	Protein identification probability	Exclusive unique peptide count	Exclusive unique spectrum count	Total spectrum count	Percentage of total spectra	Percentage sequence coverage	Peptide sequence	Peptide identification probability	Mascot Ion score	Mascot Identity score	Mascot Delta Ion Score	Fixed modifications identified by spectrum	Variable modifications identified by spectrum	Observed m/z	Actual peptide mass (AMU)	Spectrum charge	Actual minus calculated peptide mass (PPM)	Total Ion Current	Other Proteins
CRC-5-2	Collagen alpha-1(VI) chain OS=Homo sapiens GN=COL6A1 PE=1 SV=3	P12109	1	25	36	42	0.000529	0.35	NLVWNAGALHYSDEVEIIQGLTR	0.968	18.2	27.9	18.2			866.781	2597.32	3	-0.5804	420381
CRC-5-2	Collagen alpha-1(VI) chain OS=Homo sapiens GN=COL6A1 PE=1 SV=3	P12109	1	25	36	42	0.000529	0.35	NNVEQVccSFEcQPAR	0.992	73	25	73	c7: Carbamidomethyl (+57.02), c8: Carbamidomethyl (+57.02), c12: Carbamidomethyl (+57.02)		999.416	1996.82	2	-0.3193	212820
CRC-5-2	Collagen alpha-1(VI) chain OS=Homo sapiens GN=COL6A1 PE=1 SV=3	P12109	1	25	36	42	0.000529	0.35	NNVEQVccSFEcQPAR	0.997	46.7	25	46.7	c7: Carbamidomethyl (+57.02), c8: Carbamidomethyl (+57.02), c12: Carbamidomethyl (+57.02)		666.614	1996.82	3	0.07816	1977090
CRC-5-2	Collagen alpha-1(VI) chain OS=Homo sapiens GN=COL6A1 PE=1 SV=3	P12109	1	25	36	42	0.000529	0.35	QVNEPHIR	0.99	28.8	27.3	19.1			496.767	991.52	2	-0.1027	340915
CRC-5-2	Collagen alpha-1(VI) chain OS=Homo sapiens GN=COL6A1 PE=1 SV=3	P12109	1	25	36	42	0.000529	0.35	SLQWMAGGTFTGEALQYTR	0.997	63.2	27.3	63.2			706.342	2116.01	3	0.2891	335829
CRC-5-2	Collagen alpha-1(VI) chain OS=Homo sapiens GN=COL6A1 PE=1 SV=3	P12109	1	25	36	42	0.000529	0.35	TAEYDVAYGESHLFR	0.997	53.9	25.3	53.1			879.409	1756.8	2	-0.991	212267
CRC-5-2	Collagen alpha-1(VI) chain OS=Homo sapiens GN=COL6A1 PE=1 SV=3	P12109	1	25	36	42	0.000529	0.35	TAEYDVAYGESHLFR	0.997	41.9	25.1	40.6			586.609	1756.81	3	0.1434	1674800
CRC-5-2	Collagen alpha-1(VI) chain OS=Homo sapiens GN=COL6A1 PE=1 SV=3	P12109	1	25	36	42	0.000529	0.35	TDPAHDVR	0.983	19.2	25	12.7			455.722	909.43	2	-0.4634	143216
CRC-5-2	Collagen alpha-1(VI) chain OS=Homo sapiens GN=COL6A1 PE=1 SV=3	P12109	1	25	36	42	0.000529	0.35	VAVVQYSGTGQQRPER	0.977	19	28.3	16.9			592.312	1773.91	3	0.5815	695850
CRC-5-2	Collagen alpha-1(VI) chain OS=Homo sapiens GN=COL6A1 PE=1 SV=3	P12109	1	25	36	42	0.000529	0.35	VAVVQYSGTGQQRPER	0.997	28.8	28.3	19.6			887.964	1773.91	2	0.9229	202835
CRC-5-2	Collagen alpha-1(VI) chain OS=Homo sapiens GN=COL6A1 PE=1 SV=3	P12109	1	25	36	42	0.000529	0.35	VFSVAITPDHLEPR	0.997	59.1	27	59.1			527.619	1579.84	3	-0.1252	1215790
CRC-5-2	Collagen alpha-1(VI) chain OS=Homo sapiens GN=COL6A1 PE=1 SV=3	P12109	1	25	36	42	0.000529	0.35	VFSVAITPDHLEPR	0.997	40.9	27	40.9			527.619	1579.84	3	-0.1252	444227
CRC-5-2	Collagen alpha-1(VI) chain OS=Homo sapiens GN=COL6A1 PE=1 SV=3	P12109	1	25	36	42	0.000529	0.35	VPSYQALLR	0.997	34	26.5	22.1			523.803	1045.59	2	-1.225	1018590
CRC-5-2	Collagen alpha-1(VI) chain OS=Homo sapiens GN=COL6A1 PE=1 SV=3	P12109	1	25	36	42	0.000529	0.35	YLIVVTDGHPLEGYKEPcGGLEDAVNEAK	0.997	37.1	28.2	36.5	c18: Carbamidomethyl (+57.02)		794.143	3172.54	4	1.273	810803
CRC-5-2	Serine/threonine-protein phosphatase 2A 65 kDa regulatory subunit A alpha isoform OS=Homo sapiens GN=PPP2R1A PE=1 SV=4	P30153	1	2	2	4	5.04e-05	0.0934	IGPILDNSTLQSEVKPILEK	0.997	34.1	25	34.1			732.083	2193.23	3	0.1741	805755
CRC-5-2	Serine/threonine-protein phosphatase 2A 65 kDa regulatory subunit A alpha isoform OS=Homo sapiens GN=PPP2R1A PE=1 SV=4	P30153	1	2	2	4	5.04e-05	0.0934	LAGGDWFTSR	0.988	21.5	26	21.5			555.273	1108.53	2	0.4128	429629
CRC-5-2	Serine/threonine-protein phosphatase 2A 65 kDa regulatory subunit A alpha isoform OS=Homo sapiens GN=PPP2R1A PE=1 SV=4	P30153	1	2	2	4	5.04e-05	0.0934	LSTIALALGVER	0.997	64.5	25	64.5			621.874	1241.73	2	-0.09812	313750	P30154
CRC-5-2	Serine/threonine-protein phosphatase 2A 65 kDa regulatory subunit A alpha isoform OS=Homo sapiens GN=PPP2R1A PE=1 SV=4	P30153	1	2	2	4	5.04e-05	0.0934	TSAcGLFSVcYPR	0.997	37.6	25	37.6	c4: Carbamidomethyl (+57.02), c10: Carbamidomethyl (+57.02)		759.347	1516.68	2	-0.9044	373514	P30154
CRC-5-2	Cadherin-17 OS=Homo sapiens GN=CDH17 PE=2 SV=3	Q12864	1	8	8	8	0.000101	0.174	DPEGLDISYSLR	0.997	44.7	27.4	30.9			682.837	1363.66	2	-1.672	386121
CRC-5-2	Cadherin-17 OS=Homo sapiens GN=CDH17 PE=2 SV=3	Q12864	1	8	8	8	0.000101	0.174	FPFSIDQEGDIYVTQPLDREEK	0.983	20.7	28	20.7			876.094	2625.26	3	0.4425	422831
CRC-5-2	Cadherin-17 OS=Homo sapiens GN=CDH17 PE=2 SV=3	Q12864	1	8	8	8	0.000101	0.174	FTLIVTDVNEAPQFSQHVFQAK	0.997	28.7	28.1	28.7			840.437	2518.29	3	1.219	596650
CRC-5-2	Cadherin-17 OS=Homo sapiens GN=CDH17 PE=2 SV=3	Q12864	1	8	8	8	0.000101	0.174	LGNSIGTLTAHDRDEENTANSFLNYR	0.973	17.8	27.8	16.2			727.851	2907.37	4	-0.2248	564629
CRC-5-2	Cadherin-17 OS=Homo sapiens GN=CDH17 PE=2 SV=3	Q12864	1	8	8	8	0.000101	0.174	LGVDTDPHTNTGYVIIK	0.997	33.1	27.5	28.2			614.991	1841.95	3	-0.9593	651533
CRC-5-2	Cadherin-17 OS=Homo sapiens GN=CDH17 PE=2 SV=3	Q12864	1	8	8	8	0.000101	0.174	NPSYNLVISVK	0.997	47.8	26.9	46.1			617.346	1232.68	2	0.2092	385337
CRC-5-2	Cadherin-17 OS=Homo sapiens GN=CDH17 PE=2 SV=3	Q12864	1	8	8	8	0.000101	0.174	VKDINDNPPTcPSPVTVFEVQENER	0.997	57.9	28.2	57.9	c11: Carbamidomethyl (+57.02)		962.132	2883.38	3	1.458	192512
CRC-5-2	Cadherin-17 OS=Homo sapiens GN=CDH17 PE=2 SV=3	Q12864	1	8	8	8	0.000101	0.174	VSEDVAIGTK	0.997	43.2	27.6	39.2			509.774	1017.53	2	-0.3946	351987
CRC-5-2	Anterior gradient protein 2 homolog OS=Homo sapiens GN=AGR2 PE=1 SV=1	O95994	1	3	4	7	8.81e-05	0.229	HLSPDGQYVPR	0.997	31.5	27.5	27.2			423.551	1267.63	3	0.7899	513466
CRC-5-2	Anterior gradient protein 2 homolog OS=Homo sapiens GN=AGR2 PE=1 SV=1	O95994	1	3	4	7	8.81e-05	0.229	ImFVDPSLTVR	0.995	25.8	27.2	22.1		m2: Oxidation (+15.99)	647.346	1292.68	2	-1.667	579936	Q8TD06
CRC-5-2	Anterior gradient protein 2 homolog OS=Homo sapiens GN=AGR2 PE=1 SV=1	O95994	1	3	4	7	8.81e-05	0.229	IMFVDPSLTVR	0.997	31	27.3	26.1			639.35	1276.69	2	0.6403	1441670	Q8TD06
CRC-5-2	Anterior gradient protein 2 homolog OS=Homo sapiens GN=AGR2 PE=1 SV=1	O95994	1	3	4	7	8.81e-05	0.229	ImFVDPSLTVR	0.997	32.5	27.2	32.5		m2: Oxidation (+15.99)	647.347	1292.68	2	-0.3378	844310	Q8TD06
CRC-5-2	Anterior gradient protein 2 homolog OS=Homo sapiens GN=AGR2 PE=1 SV=1	O95994	1	3	4	7	8.81e-05	0.229	LYAYEPADTALLLDNMK	0.993	25.5	28.5	25.5			647.662	1939.96	3	1.943	325803
CRC-5-2	Anterior gradient protein 2 homolog OS=Homo sapiens GN=AGR2 PE=1 SV=1	O95994	1	3	4	7	8.81e-05	0.229	LYAYEPADTALLLDNMK	0.994	35.7	28.4	35.7			970.991	1939.97	2	3.987	208744
CRC-5-2	Anterior gradient protein 2 homolog OS=Homo sapiens GN=AGR2 PE=1 SV=1	O95994	1	3	4	7	8.81e-05	0.229	LYAYEPADTALLLDNMKK	0.997	31	28.4	31			690.36	2068.06	3	0.7163	596974
CRC-5-2	Protein PML OS=Homo sapiens GN=PML PE=1 SV=3	P29590	1	2	2	2	2.52e-05	0.0385	APASEEEFQFLR	0.994	72	26.4	65.9			712.346	1422.68	2	-0.0997	410066
CRC-5-2	Protein PML OS=Homo sapiens GN=PML PE=1 SV=3	P29590	1	2	2	2	2.52e-05	0.0385	VLDENLADPQAEDRPLVFFDLK	0.988	21.8	28.3	19.5			848.771	2543.29	3	-0.06994	269757
CRC-5-2	Fatty acid synthase OS=Homo sapiens GN=FASN PE=1 SV=3	P49327	1	10	10	10	0.000126	0.0542	AALQEELQLcK	0.989	22.5	27.5	22	c10: Carbamidomethyl (+57.02)		651.839	1301.66	2	-0.5583	411908
CRC-5-2	Fatty acid synthase OS=Homo sapiens GN=FASN PE=1 SV=3	P49327	1	10	10	10	0.000126	0.0542	ADEASELAcPTPK	0.997	50.7	25	50.7	c9: Carbamidomethyl (+57.02)		694.822	1387.63	2	0.0812	183445
CRC-5-2	Fatty acid synthase OS=Homo sapiens GN=FASN PE=1 SV=3	P49327	1	10	10	10	0.000126	0.0542	DPSQQELPR	0.997	33.8	25	33.8			535.267	1068.52	2	-0.6189	225798
CRC-5-2	Fatty acid synthase OS=Homo sapiens GN=FASN PE=1 SV=3	P49327	1	10	10	10	0.000126	0.0542	FDASFFGVHPK	0.997	35	27.3	31.4			417.877	1250.61	3	0.2973	211871
CRC-5-2	Fatty acid synthase OS=Homo sapiens GN=FASN PE=1 SV=3	P49327	1	10	10	10	0.000126	0.0542	LFDHPESPTPNPTEPLFLAQAEVYK	0.99	22.9	28.6	22.9			947.477	2839.41	3	0.3035	288844
CRC-5-2	Fatty acid synthase OS=Homo sapiens GN=FASN PE=1 SV=3	P49327	1	10	10	10	0.000126	0.0542	LHLSGIDANPNALFPPVEFPAPR	0.997	25.9	26.9	25.9			824.772	2471.3	3	-0.4036	304457
CRC-5-2	Fatty acid synthase OS=Homo sapiens GN=FASN PE=1 SV=3	P49327	1	10	10	10	0.000126	0.0542	LQVVDQPLPVR	0.997	32.3	25	32.3			632.375	1262.74	2	0.4574	549611
CRC-5-2	Fatty acid synthase OS=Homo sapiens GN=FASN PE=1 SV=3	P49327	1	10	10	10	0.000126	0.0542	TGTVSLEVR	0.997	54	27.3	44.2			481.269	960.524	2	-0.5636	357563
CRC-5-2	Fatty acid synthase OS=Homo sapiens GN=FASN PE=1 SV=3	P49327	1	10	10	10	0.000126	0.0542	VVVQVLAEEPEAVLK	0.997	31.3	25	28.1			541.65	1621.93	3	-0.4485	165918
CRC-5-2	Fatty acid synthase OS=Homo sapiens GN=FASN PE=1 SV=3	P49327	1	10	10	10	0.000126	0.0542	YSGTLNLDR	0.967	18	27.3	18			519.765	1037.52	2	1.154	376812
CRC-5-2	Eukaryotic initiation factor 4A-II OS=Homo sapiens GN=EIF4A2 PE=1 SV=2	Q14240	1	1	1	7	8.81e-05	0.194	GIDVQQVSLVINYDLPTNR	0.969	18.5	27.3	14.5			715.384	2143.13	3	1.339	237120	P60842
CRC-5-2	Eukaryotic initiation factor 4A-II OS=Homo sapiens GN=EIF4A2 PE=1 SV=2	Q14240	1	1	1	7	8.81e-05	0.194	GIDVQQVSLVINYDLPTNR	0.997	26.8	27.3	26.8			1072.57	2143.13	2	0.7826	182304	P60842
CRC-5-2	Eukaryotic initiation factor 4A-II OS=Homo sapiens GN=EIF4A2 PE=1 SV=2	Q14240	1	1	1	7	8.81e-05	0.194	GYDVIAQAQSGTGK	0.997	48.3	27.4	48.3			697.849	1393.68	2	0.3284	727111	P60842
CRC-5-2	Eukaryotic initiation factor 4A-II OS=Homo sapiens GN=EIF4A2 PE=1 SV=2	Q14240	1	1	1	7	8.81e-05	0.194	KVDWLTEK	0.99	33	28.2	21.1			509.782	1017.55	2	-0.2572	426085	P38919,P60842
CRC-5-2	Eukaryotic initiation factor 4A-II OS=Homo sapiens GN=EIF4A2 PE=1 SV=2	Q14240	1	1	1	7	8.81e-05	0.194	LQAEAPHIVVGTPGR	0.997	40.9	26.4	38.4			515.623	1543.85	3	-0.6848	719299
CRC-5-2	Eukaryotic initiation factor 4A-II OS=Homo sapiens GN=EIF4A2 PE=1 SV=2	Q14240	1	1	1	7	8.81e-05	0.194	MFVLDEADEMLSR	0.997	58	25	58			778.36	1554.71	2	-0.5926	364616	P60842
CRC-5-2	Eukaryotic initiation factor 4A-II OS=Homo sapiens GN=EIF4A2 PE=1 SV=2	Q14240	1	1	1	7	8.81e-05	0.194	VLITTDLLAR	0.997	30.2	25	24			557.845	1113.68	2	-0.3068	982620	P60842
CRC-5-2	Eukaryotic initiation factor 4A-I OS=Homo sapiens GN=EIF4A1 PE=1 SV=1	P60842	1	1	1	7	8.81e-05	0.192	GIDVQQVSLVINYDLPTNR	0.969	18.5	27.3	14.5			715.384	2143.13	3	1.339	237120	Q14240
CRC-5-2	Eukaryotic initiation factor 4A-I OS=Homo sapiens GN=EIF4A1 PE=1 SV=1	P60842	1	1	1	7	8.81e-05	0.192	GIDVQQVSLVINYDLPTNR	0.997	26.8	27.3	26.8			1072.57	2143.13	2	0.7826	182304	Q14240
CRC-5-2	Eukaryotic initiation factor 4A-I OS=Homo sapiens GN=EIF4A1 PE=1 SV=1	P60842	1	1	1	7	8.81e-05	0.192	GYDVIAQAQSGTGK	0.997	48.3	27.4	48.3			697.849	1393.68	2	0.3284	727111	Q14240
CRC-5-2	Eukaryotic initiation factor 4A-I OS=Homo sapiens GN=EIF4A1 PE=1 SV=1	P60842	1	1	1	7	8.81e-05	0.192	KGVAINMVTEEDKR	0.997	39	27.6	33.6			530.616	1588.83	3	0.7687	422561
CRC-5-2	Eukaryotic initiation factor 4A-I OS=Homo sapiens GN=EIF4A1 PE=1 SV=1	P60842	1	1	1	7	8.81e-05	0.192	KVDWLTEK	0.99	33	28.2	21.1			509.782	1017.55	2	-0.2572	426085	P38919,Q14240
CRC-5-2	Eukaryotic initiation factor 4A-I OS=Homo sapiens GN=EIF4A1 PE=1 SV=1	P60842	1	1	1	7	8.81e-05	0.192	MFVLDEADEMLSR	0.997	58	25	58			778.36	1554.71	2	-0.5926	364616	Q14240
CRC-5-2	Eukaryotic initiation factor 4A-I OS=Homo sapiens GN=EIF4A1 PE=1 SV=1	P60842	1	1	1	7	8.81e-05	0.192	VLITTDLLAR	0.997	30.2	25	24			557.845	1113.68	2	-0.3068	982620	Q14240
CRC-5-2	Superoxide dismutase [Mn], mitochondrial OS=Homo sapiens GN=SOD2 PE=1 SV=2	P04179	1	3	4	4	5.04e-05	0.194	AIWNVINWENVTER	0.993	71.7	28	70.1			581.966	1742.87	3	0.437	144611
CRC-5-2	Superoxide dismutase [Mn], mitochondrial OS=Homo sapiens GN=SOD2 PE=1 SV=2	P04179	1	3	4	4	5.04e-05	0.194	AIWNVINWENVTER	0.997	33.8	27.6	33.8			872.446	1742.88	2	1.903	475058
CRC-5-2	Superoxide dismutase [Mn], mitochondrial OS=Homo sapiens GN=SOD2 PE=1 SV=2	P04179	1	3	4	4	5.04e-05	0.194	GDVTAQIALQPALK	0.997	50.1	25	49.8			712.909	1423.8	2	0.02671	1445620
CRC-5-2	Superoxide dismutase [Mn], mitochondrial OS=Homo sapiens GN=SOD2 PE=1 SV=2	P04179	1	3	4	4	5.04e-05	0.194	HHAAYVNNLNVTEEK	0.997	32.5	27.8	30.5			580.289	1737.84	3	0.2945	470284
CRC-5-2	F-actin-capping protein subunit alpha-2 OS=Homo sapiens GN=CAPZA2 PE=1 SV=3	P47755	1	3	3	4	5.04e-05	0.255	EGAAHAFAQYNLDQFTPVK	0.997	28	28.3	26			703.013	2106.02	3	0.0009768	700140
CRC-5-2	F-actin-capping protein subunit alpha-2 OS=Homo sapiens GN=CAPZA2 PE=1 SV=3	P47755	1	3	3	4	5.04e-05	0.255	FIIHAPPGEFNEVFNDVR	0.987	21.9	28.1	20.4			701.021	2100.04	3	-0.3417	276293
CRC-5-2	F-actin-capping protein subunit alpha-2 OS=Homo sapiens GN=CAPZA2 PE=1 SV=3	P47755	1	3	3	4	5.04e-05	0.255	IVEAAENEYQTAISENYQTMSDTTFK	0.997	35.4	25.6	35.4			995.123	2982.35	3	1.177	181474
CRC-5-2	F-actin-capping protein subunit alpha-2 OS=Homo sapiens GN=CAPZA2 PE=1 SV=3	P47755	1	3	3	4	5.04e-05	0.255	LLLNNDNLLR	0.997	29.1	25	23.4			599.351	1196.69	2	0.1821	674378	P52907
CRC-5-2	F-actin-capping protein subunit alpha-1 OS=Homo sapiens GN=CAPZA1 PE=1 SV=3	P52907	1	3	3	4	5.04e-05	0.22	DVQDSLTVSNEAQTAK	0.997	28.3	27.1	27.4			853.415	1704.81	2	-1.232	289556
CRC-5-2	F-actin-capping protein subunit alpha-1 OS=Homo sapiens GN=CAPZA1 PE=1 SV=3	P52907	1	3	3	4	5.04e-05	0.22	EGAAHAFAQYNMDQFTPVK	0.997	27.1	26.3	25.4			708.999	2123.98	3	1.135	490658
CRC-5-2	F-actin-capping protein subunit alpha-1 OS=Homo sapiens GN=CAPZA1 PE=1 SV=3	P52907	1	3	3	4	5.04e-05	0.22	FITHAPPGEFNEVFNDVR	0.996	25.2	27.3	12			697.009	2088	3	-0.9708	1365110
CRC-5-2	F-actin-capping protein subunit alpha-1 OS=Homo sapiens GN=CAPZA1 PE=1 SV=3	P52907	1	3	3	4	5.04e-05	0.22	LLLNNDNLLR	0.997	29.1	25	23.4			599.351	1196.69	2	0.1821	674378	P47755
CRC-5-2	Mitogen-activated protein kinase 3 OS=Homo sapiens GN=MAPK3 PE=1 SV=4	P27361	1	1	1	2	2.52e-05	0.0818	IcDFGLAR	0.99	25.7	26.8	0	c2: Carbamidomethyl (+57.02)		476.239	950.464	2	-0.3439	465804	P28482
CRC-5-2	Mitogen-activated protein kinase 3 OS=Homo sapiens GN=MAPK3 PE=1 SV=4	P27361	1	1	1	2	2.52e-05	0.0818	YTQLQYIGEGAYGMVSSAYDHVR	0.997	30.7	26.7	30.7			870.076	2607.2	3	-0.6203	252245
CRC-5-2	ATP synthase subunit alpha, mitochondrial OS=Homo sapiens GN=ATP5A1 PE=1 SV=1	P25705	1	14	17	22	0.000277	0.293	AVDSLVPIGR	0.981	17.9	25	17.9			513.801	1025.59	2	-0.1772	735414
CRC-5-2	ATP synthase subunit alpha, mitochondrial OS=Homo sapiens GN=ATP5A1 PE=1 SV=1	P25705	1	14	17	22	0.000277	0.293	EAYPGDVFYLHSR	0.997	31	26.7	31			518.584	1552.73	3	-1.427	730032
CRC-5-2	ATP synthase subunit alpha, mitochondrial OS=Homo sapiens GN=ATP5A1 PE=1 SV=1	P25705	1	14	17	22	0.000277	0.293	EAYPGDVFYLHSR	0.997	39.4	27.5	39.1			777.374	1552.73	2	1.556	532441
CRC-5-2	ATP synthase subunit alpha, mitochondrial OS=Homo sapiens GN=ATP5A1 PE=1 SV=1	P25705	1	14	17	22	0.000277	0.293	GMSLNLEPDNVGVVVFGNDK	0.997	25.2	28.1	24			1052.52	2103.03	2	0.9211	295529
CRC-5-2	ATP synthase subunit alpha, mitochondrial OS=Homo sapiens GN=ATP5A1 PE=1 SV=1	P25705	1	14	17	22	0.000277	0.293	GMSLNLEPDNVGVVVFGNDK	0.997	36.6	27.6	35.1			702.017	2103.03	3	-0.1511	347815
CRC-5-2	ATP synthase subunit alpha, mitochondrial OS=Homo sapiens GN=ATP5A1 PE=1 SV=1	P25705	1	14	17	22	0.000277	0.293	HALIIYDDLSK	0.997	43.8	27.4	36.1			644.351	1286.69	2	0.1538	473808
CRC-5-2	ATP synthase subunit alpha, mitochondrial OS=Homo sapiens GN=ATP5A1 PE=1 SV=1	P25705	1	14	17	22	0.000277	0.293	ILGADTSVDLEETGR	0.982	75.5	27.7	69.7			788.398	1574.78	2	1.75	338702
CRC-5-2	ATP synthase subunit alpha, mitochondrial OS=Homo sapiens GN=ATP5A1 PE=1 SV=1	P25705	1	14	17	22	0.000277	0.293	ILGADTSVDLEETGR	0.997	32.8	27.4	31.3			788.398	1574.78	2	1.217	515930
CRC-5-2	ATP synthase subunit alpha, mitochondrial OS=Homo sapiens GN=ATP5A1 PE=1 SV=1	P25705	1	14	17	22	0.000277	0.293	NVQAEEMVEFSSGLK	0.997	32.5	26.6	32.5			834.4	1666.78	2	-1.428	277995
CRC-5-2	ATP synthase subunit alpha, mitochondrial OS=Homo sapiens GN=ATP5A1 PE=1 SV=1	P25705	1	14	17	22	0.000277	0.293	RTGAIVDVPVGEELLGR	0.997	35.2	25	35.2			594.336	1779.98	3	0.1752	456410
CRC-5-2	ATP synthase subunit alpha, mitochondrial OS=Homo sapiens GN=ATP5A1 PE=1 SV=1	P25705	1	14	17	22	0.000277	0.293	STVAQLVK	0.985	19.8	26	12.5			423.258	844.502	2	0.3525	415710
CRC-5-2	ATP synthase subunit alpha, mitochondrial OS=Homo sapiens GN=ATP5A1 PE=1 SV=1	P25705	1	14	17	22	0.000277	0.293	TGAIVDVPVGEELLGR	0.997	64.7	26.4	60.5			812.949	1623.88	2	-0.05043	1081170
CRC-5-2	ATP synthase subunit alpha, mitochondrial OS=Homo sapiens GN=ATP5A1 PE=1 SV=1	P25705	1	14	17	22	0.000277	0.293	TGAIVDVPVGEELLGR	0.997	50	26.5	50			542.302	1623.88	3	-0.4726	148347
CRC-5-2	ATP synthase subunit alpha, mitochondrial OS=Homo sapiens GN=ATP5A1 PE=1 SV=1	P25705	1	14	17	22	0.000277	0.293	TGTAEmSSILEER	0.992	70.6	25	70.6		m6: Oxidation (+15.99)	720.339	1438.66	2	1.03	357787
CRC-5-2	ATP synthase subunit alpha, mitochondrial OS=Homo sapiens GN=ATP5A1 PE=1 SV=1	P25705	1	14	17	22	0.000277	0.293	TSIAIDTIINQK	0.997	61.7	26.6	38.4			658.875	1315.74	2	0.1808	722191
CRC-5-2	ATP synthase subunit alpha, mitochondrial OS=Homo sapiens GN=ATP5A1 PE=1 SV=1	P25705	1	14	17	22	0.000277	0.293	VLSIGDGIAR	0.997	32.2	25	21			500.792	999.57	2	-1.061	777381
CRC-5-2	ATP synthase subunit alpha, mitochondrial OS=Homo sapiens GN=ATP5A1 PE=1 SV=1	P25705	1	14	17	22	0.000277	0.293	VLSIGDGIAR	0.997	41.6	25	36			500.793	999.572	2	0.03804	441442
CRC-5-2	ATP synthase subunit alpha, mitochondrial OS=Homo sapiens GN=ATP5A1 PE=1 SV=1	P25705	1	14	17	22	0.000277	0.293	VVDALGNAIDGK	0.992	63.3	25.7	59.3			586.319	1170.62	2	-1.197	422687
CRC-5-2	ATP synthase subunit alpha, mitochondrial OS=Homo sapiens GN=ATP5A1 PE=1 SV=1	P25705	1	14	17	22	0.000277	0.293	VVDALGNAIDGK	0.996	68.9	27	59.9			586.32	1170.62	2	0.152	1069020
CRC-5-2	ATP synthase subunit alpha, mitochondrial OS=Homo sapiens GN=ATP5A1 PE=1 SV=1	P25705	1	14	17	22	0.000277	0.293	VVDALGNAIDGK	0.997	25.4	26.7	14.4			586.32	1170.63	2	1.193	486056
CRC-5-2	ATP synthase subunit alpha, mitochondrial OS=Homo sapiens GN=ATP5A1 PE=1 SV=1	P25705	1	14	17	22	0.000277	0.293	VVDALGNAIDGKGPIGSK	0.997	26	25.8	23.9			570.985	1709.93	3	0.7961	507392
CRC-5-2	ATP synthase subunit alpha, mitochondrial OS=Homo sapiens GN=ATP5A1 PE=1 SV=1	P25705	1	14	17	22	0.000277	0.293	VVDALGNAIDGKGPIGSK	0.997	40.4	25.8	40.4			570.985	1709.93	3	0.1649	763722
CRC-5-2	Proteasome activator complex subunit 1 OS=Homo sapiens GN=PSME1 PE=1 SV=1	Q06323	1	2	2	2	2.52e-05	0.0803	QLVHELDEAEYR	0.991	51.7	27.1	46.4			751.366	1500.72	2	-2.465	233411
CRC-5-2	Proteasome activator complex subunit 1 OS=Homo sapiens GN=PSME1 PE=1 SV=1	Q06323	1	2	2	2	2.52e-05	0.0803	QPHVGDYR	0.969	16.2	25	5.51			486.239	970.463	2	0.4097	128434
CRC-5-2	Paraspeckle component 1 OS=Homo sapiens GN=PSPC1 PE=1 SV=1	Q8WXF1	1	3	3	3	3.78e-05	0.0688	AVVVVDDR	0.99	35.2	25.4	23.8			436.745	871.476	2	-0.8504	306548
CRC-5-2	Paraspeckle component 1 OS=Homo sapiens GN=PSPC1 PE=1 SV=1	Q8WXF1	1	3	3	3	3.78e-05	0.0688	LFVGNLPTDITEEDFKR	0.997	34.5	28.2	29.1			665.347	1993.02	3	1.305	478055
CRC-5-2	Paraspeckle component 1 OS=Homo sapiens GN=PSPC1 PE=1 SV=1	Q8WXF1	1	3	3	3	3.78e-05	0.0688	YGEPSEVFINR	0.997	59.5	26.7	59.5			655.823	1309.63	2	0.2427	388318
CRC-5-2	Galectin-4 OS=Homo sapiens GN=LGALS4 PE=1 SV=1	P56470	1	8	11	11	0.000139	0.257	FDGWDKVVFNTLQGGK	0.997	44.2	27.8	40.8			604.309	1809.91	3	0.2772	248550
CRC-5-2	Galectin-4 OS=Homo sapiens GN=LGALS4 PE=1 SV=1	P56470	1	8	11	11	0.000139	0.257	ITHNPFGPGQFFDLSIR	0.997	49.4	28.2	49.4			649.335	1944.98	3	-1.027	325760
CRC-5-2	Galectin-4 OS=Homo sapiens GN=LGALS4 PE=1 SV=1	P56470	1	8	11	11	0.000139	0.257	KITHNPFGPGQFFDLSIR	0.972	81.3	27.8	81.3			692.033	2073.08	3	-1.185	506807
CRC-5-2	Galectin-4 OS=Homo sapiens GN=LGALS4 PE=1 SV=1	P56470	1	8	11	11	0.000139	0.257	KITHNPFGPGQFFDLSIR	0.986	20.6	28	19.6			519.277	2073.08	4	-0.161	292333
CRC-5-2	Galectin-4 OS=Homo sapiens GN=LGALS4 PE=1 SV=1	P56470	1	8	11	11	0.000139	0.257	LQGGLTAR	0.99	36.5	25.5	18.8			408.24	814.466	2	-0.125	955783
CRC-5-2	Galectin-4 OS=Homo sapiens GN=LGALS4 PE=1 SV=1	P56470	1	8	11	11	0.000139	0.257	NSLLNGSWGSEEK	0.997	49.5	26	41.4			710.839	1419.66	2	0.5899	302196
CRC-5-2	Galectin-4 OS=Homo sapiens GN=LGALS4 PE=1 SV=1	P56470	1	8	11	11	0.000139	0.257	VGSSGDIALHINPR	0.972	83.9	27.9	79.9			718.388	1434.76	2	1.67	465280
CRC-5-2	Galectin-4 OS=Homo sapiens GN=LGALS4 PE=1 SV=1	P56470	1	8	11	11	0.000139	0.257	VGSSGDIALHINPR	0.993	72.2	27.8	57.9			479.26	1434.76	3	0.3427	1332540
CRC-5-2	Galectin-4 OS=Homo sapiens GN=LGALS4 PE=1 SV=1	P56470	1	8	11	11	0.000139	0.257	VVFNTLQGGK	0.997	63.4	27.1	54.5			531.801	1061.59	2	-0.2842	530501
CRC-5-2	Galectin-4 OS=Homo sapiens GN=LGALS4 PE=1 SV=1	P56470	1	8	11	11	0.000139	0.257	VYANGQHLFDFAHR	0.997	31	27.3	31			558.943	1673.81	3	0.4132	410587
CRC-5-2	Galectin-4 OS=Homo sapiens GN=LGALS4 PE=1 SV=1	P56470	1	8	11	11	0.000139	0.257	VYANGQHLFDFAHR	0.997	41.2	27.2	39.7			419.459	1673.81	4	0.6365	341365
CRC-5-2	Programmed cell death 6-interacting protein OS=Homo sapiens GN=PDCD6IP PE=1 SV=1	Q8WUM4	1	9	9	9	0.000113	0.128	DTIVLLcKPEPELNAAIPSANPAK	0.997	24.6	26	22	c7: Carbamidomethyl (+57.02)		854.459	2560.36	3	-0.3331	274195
CRC-5-2	Programmed cell death 6-interacting protein OS=Homo sapiens GN=PDCD6IP PE=1 SV=1	Q8WUM4	1	9	9	9	0.000113	0.128	EILDESLR	0.99	26.6	26.8	13.6			487.761	973.507	2	-1.459	477366
CRC-5-2	Programmed cell death 6-interacting protein OS=Homo sapiens GN=PDCD6IP PE=1 SV=1	Q8WUM4	1	9	9	9	0.000113	0.128	ELPELLQR	0.989	21.3	25	16.9			499.287	996.56	2	-0.3628	501150
CRC-5-2	Programmed cell death 6-interacting protein OS=Homo sapiens GN=PDCD6IP PE=1 SV=1	Q8WUM4	1	9	9	9	0.000113	0.128	LALASLGYEK	0.984	18.6	25	18.6			532.803	1063.59	2	0.1673	325853
CRC-5-2	Programmed cell death 6-interacting protein OS=Homo sapiens GN=PDCD6IP PE=1 SV=1	Q8WUM4	1	9	9	9	0.000113	0.128	NIQVSHQEFSK	0.977	17.6	26.8	17.6			439.558	1315.65	3	0.03194	293034
CRC-5-2	Programmed cell death 6-interacting protein OS=Homo sapiens GN=PDCD6IP PE=1 SV=1	Q8WUM4	1	9	9	9	0.000113	0.128	SLLSNLDEVKK	0.997	30.1	26.7	21.9			415.906	1244.7	3	-0.8974	269386
CRC-5-2	Programmed cell death 6-interacting protein OS=Homo sapiens GN=PDCD6IP PE=1 SV=1	Q8WUM4	1	9	9	9	0.000113	0.128	SVIEQGGIQTVDQLIK	0.997	31.7	25.5	31.7			864.481	1726.95	2	0.1378	263889
CRC-5-2	Programmed cell death 6-interacting protein OS=Homo sapiens GN=PDCD6IP PE=1 SV=1	Q8WUM4	1	9	9	9	0.000113	0.128	TPSNELYKPLR	0.997	35.1	27.5	30.3			439.91	1316.71	3	-0.7421	574599
CRC-5-2	Programmed cell death 6-interacting protein OS=Homo sapiens GN=PDCD6IP PE=1 SV=1	Q8WUM4	1	9	9	9	0.000113	0.128	TSEVDLAKPLVK	0.997	28.1	25.8	28.1			433.922	1298.74	3	-1.176	446809
CRC-5-2	Nucleoprotein TPR OS=Homo sapiens GN=TPR PE=1 SV=3	P12270	1	2	2	2	2.52e-05	0.00889	NIEELQQQNQR	0.985	20.4	26.7	15.9			700.35	1398.68	2	-0.4301	137293
CRC-5-2	Nucleoprotein TPR OS=Homo sapiens GN=TPR PE=1 SV=3	P12270	1	2	2	2	2.52e-05	0.00889	TKEELEAEKR	0.997	37.4	27.5	36.7			411.554	1231.64	3	-1.061	116371
CRC-5-2	60S ribosomal protein L8 OS=Homo sapiens GN=RPL8 PE=1 SV=2	P62917	1	5	6	6	7.56e-05	0.202	ASGNYATVISHNPETK	0.997	48	28.1	48			844.916	1687.82	2	0.3897	334818
CRC-5-2	60S ribosomal protein L8 OS=Homo sapiens GN=RPL8 PE=1 SV=2	P62917	1	5	6	6	7.56e-05	0.202	ASGNYATVISHNPETK	0.997	47.4	28	47.4			563.613	1687.82	3	0.09004	808886
CRC-5-2	60S ribosomal protein L8 OS=Homo sapiens GN=RPL8 PE=1 SV=2	P62917	1	5	6	6	7.56e-05	0.202	AVVGVVAGGGR	0.997	33.8	25	33.8			471.28	940.545	2	-0.4694	494406
CRC-5-2	60S ribosomal protein L8 OS=Homo sapiens GN=RPL8 PE=1 SV=2	P62917	1	5	6	6	7.56e-05	0.202	KGAGSVFR	0.99	35	25.2	17.7			411.235	820.456	2	0.1194	348757
CRC-5-2	60S ribosomal protein L8 OS=Homo sapiens GN=RPL8 PE=1 SV=2	P62917	1	5	6	6	7.56e-05	0.202	KVGLIAAR	0.99	35.3	25	26.8			414.277	826.539	2	-0.3649	466171
CRC-5-2	60S ribosomal protein L8 OS=Homo sapiens GN=RPL8 PE=1 SV=2	P62917	1	5	6	6	7.56e-05	0.202	VKLPSGSKK	0.997	30.9	25	4.79			472.3	942.586	2	-0.2988	160623
CRC-5-2	Kininogen-1 OS=Homo sapiens GN=KNG1 PE=1 SV=2	P01042	1	2	2	2	2.52e-05	0.0466	DIPTNSPELEETLTHTITK	0.997	28.6	28.6	28.6			713.698	2138.07	3	-1.771	599082
CRC-5-2	Kininogen-1 OS=Homo sapiens GN=KNG1 PE=1 SV=2	P01042	1	2	2	2	2.52e-05	0.0466	ENFLFLTPDcK	0.997	36.6	25.4	32.5	c10: Carbamidomethyl (+57.02)		692.334	1382.65	2	-0.5979	342053
CRC-5-2	Heat shock protein HSP 90-alpha OS=Homo sapiens GN=HSP90AA1 PE=1 SV=5	P07900	1	7	7	23	0.00029	0.307	ADLINNLGTIAK	0.997	28.2	25.6	24.8			621.856	1241.7	2	-0.5488	560369	Q58FF8,P08238
CRC-5-2	Heat shock protein HSP 90-alpha OS=Homo sapiens GN=HSP90AA1 PE=1 SV=5	P07900	1	7	7	23	0.00029	0.307	APFDLFENR	0.997	45.4	26.3	32.9			554.775	1107.54	2	0.2508	258903
CRC-5-2	Heat shock protein HSP 90-alpha OS=Homo sapiens GN=HSP90AA1 PE=1 SV=5	P07900	1	7	7	23	0.00029	0.307	EDQTEYLEER	0.979	83.9	25	79.6			656.29	1310.56	2	1.356	508296	P08238,Q58FF7,Q58FF6
CRC-5-2	Heat shock protein HSP 90-alpha OS=Homo sapiens GN=HSP90AA1 PE=1 SV=5	P07900	1	7	7	23	0.00029	0.307	EGLELPEDEEEK	0.968	17.3	25	17.3			708.822	1415.63	2	-0.8343	326317	Q58FG0,P08238,Q58FF7,Q58FF6
CRC-5-2	Heat shock protein HSP 90-alpha OS=Homo sapiens GN=HSP90AA1 PE=1 SV=5	P07900	1	7	7	23	0.00029	0.307	EGLELPEDEEEKKK	0.997	27.3	28.1	19.8			558.28	1671.82	3	-0.9014	363782	Q58FG0,P08238,Q58FF7
CRC-5-2	Heat shock protein HSP 90-alpha OS=Homo sapiens GN=HSP90AA1 PE=1 SV=5	P07900	1	7	7	23	0.00029	0.307	GVVDSEDLPLNISR	0.997	38	27.9	0			505.267	1512.78	3	0.5166	272765	Q12931,P08238
CRC-5-2	Heat shock protein HSP 90-alpha OS=Homo sapiens GN=HSP90AA1 PE=1 SV=5	P07900	1	7	7	23	0.00029	0.307	HLEINPDHSIIETLR	0.975	20	27.5	16.7			596.321	1785.94	3	1.378	978401
CRC-5-2	Heat shock protein HSP 90-alpha OS=Homo sapiens GN=HSP90AA1 PE=1 SV=5	P07900	1	7	7	23	0.00029	0.307	HNDDEQYAWESSAGGSFTVR	0.997	34.4	25	34.4			752.658	2254.95	3	0.2137	586508	P08238
CRC-5-2	Heat shock protein HSP 90-alpha OS=Homo sapiens GN=HSP90AA1 PE=1 SV=5	P07900	1	7	7	23	0.00029	0.307	HSQFIGYPITLFVEK	0.975	17.5	27.3	11			593.654	1777.94	3	-0.1843	383071	Q58FG0
CRC-5-2	Heat shock protein HSP 90-alpha OS=Homo sapiens GN=HSP90AA1 PE=1 SV=5	P07900	1	7	7	23	0.00029	0.307	LGIHEDSQNR	0.997	24	26.3	9.98			584.789	1167.56	2	0.2722	148082
CRC-5-2	Heat shock protein HSP 90-alpha OS=Homo sapiens GN=HSP90AA1 PE=1 SV=5	P07900	1	7	7	23	0.00029	0.307	LVTSPccIVTSTYGWTANMER	0.997	31.6	26	31.6	c6: Carbamidomethyl (+57.02), c7: Carbamidomethyl (+57.02)		816.045	2445.11	3	-0.09343	439227
CRC-5-2	Heat shock protein HSP 90-alpha OS=Homo sapiens GN=HSP90AA1 PE=1 SV=5	P07900	1	7	7	23	0.00029	0.307	NPDDITNEEYGEFYK	0.997	53.4	25	53.4			917.394	1832.77	2	0.06438	214267
CRC-5-2	Heat shock protein HSP 90-alpha OS=Homo sapiens GN=HSP90AA1 PE=1 SV=5	P07900	1	7	7	23	0.00029	0.307	RAPFDLFENR	0.997	45.3	28.1	39.3			422.219	1263.63	3	-1.374	245256
CRC-5-2	Heat shock protein HSP 90-alpha OS=Homo sapiens GN=HSP90AA1 PE=1 SV=5	P07900	1	7	7	23	0.00029	0.307	SLTNDWEDHLAVK	0.996	66.8	27	63.5			764.376	1526.74	2	0.3129	255836	P08238
CRC-5-2	Heat shock protein HSP 90-alpha OS=Homo sapiens GN=HSP90AA1 PE=1 SV=5	P07900	1	7	7	23	0.00029	0.307	SLTNDWEDHLAVK	0.997	30.4	26.9	29.2			509.919	1526.74	3	-0.5485	408156	P08238
CRC-5-2	Heat shock protein HSP 90-alpha OS=Homo sapiens GN=HSP90AA1 PE=1 SV=5	P07900	1	7	7	23	0.00029	0.307	TLTIVDTGIGMTK	0.995	51.5	26.8	0			675.373	1348.73	2	2.31	525143	Q58FG1,P08238
CRC-5-2	Heat shock protein HSP 90-alpha OS=Homo sapiens GN=HSP90AA1 PE=1 SV=5	P07900	1	7	7	23	0.00029	0.307	TLTIVDTGIGmTK	0.996	26.1	27.4	0		m11: Oxidation (+15.99)	683.368	1364.72	2	-1.33	433831	Q58FG1,P08238
CRC-5-2	Heat shock protein HSP 90-alpha OS=Homo sapiens GN=HSP90AA1 PE=1 SV=5	P07900	1	7	7	23	0.00029	0.307	TLTIVDTGIGMTK	0.997	52	27.2	0			675.371	1348.73	2	-0.772	455751	Q58FG1,P08238
CRC-5-2	Heat shock protein HSP 90-alpha OS=Homo sapiens GN=HSP90AA1 PE=1 SV=5	P07900	1	7	7	23	0.00029	0.307	VILHLKEDQTEYLEER	0.997	35.7	28.1	35.7			672.352	2014.03	3	-1.602	491722	P08238,Q58FF7,Q58FF6
CRC-5-2	Heat shock protein HSP 90-alpha OS=Homo sapiens GN=HSP90AA1 PE=1 SV=5	P07900	1	7	7	23	0.00029	0.307	YESLTDPSK	0.968	22	25.8	21.5			520.252	1038.49	2	2.442	250527	Q58FF8,P08238,Q58FF7,Q58FF6
CRC-5-2	Heat shock protein HSP 90-alpha OS=Homo sapiens GN=HSP90AA1 PE=1 SV=5	P07900	1	7	7	23	0.00029	0.307	YESLTDPSKLDSGK	0.997	45.7	27.2	34.5			513.922	1538.75	3	-0.9209	772556	Q58FF8,P08238,Q58FF7
CRC-5-2	Heat shock protein HSP 90-alpha OS=Homo sapiens GN=HSP90AA1 PE=1 SV=5	P07900	1	7	7	23	0.00029	0.307	YIDQEELNK	0.997	27.5	26.1	24.1			576.282	1150.55	2	-0.4359	483886	Q58FF8,P08238
CRC-5-2	Heat shock protein HSP 90-alpha OS=Homo sapiens GN=HSP90AA1 PE=1 SV=5	P07900	1	7	7	23	0.00029	0.307	YYTSASGDEMVSLK	0.997	34.2	25	34.2			775.857	1549.7	2	2.153	341922
CRC-5-2	DnaJ homolog subfamily B member 1 OS=Homo sapiens GN=DNAJB1 PE=1 SV=4	P25685	1	2	2	2	2.52e-05	0.0647	EIAEAYDVLSDPR	0.993	69	27.8	66			739.363	1476.71	2	1.433	330047
CRC-5-2	DnaJ homolog subfamily B member 1 OS=Homo sapiens GN=DNAJB1 PE=1 SV=4	P25685	1	2	2	2	2.52e-05	0.0647	TVLEQVLPI	0.997	25.2	25	14.6			506.308	1010.6	2	-0.3182	99630.6
CRC-5-2	Fascin OS=Homo sapiens GN=FSCN1 PE=1 SV=3	Q16658	1	9	9	9	0.000113	0.237	FLIVAHDDGR	0.997	26.8	26.6	25.4			381.536	1141.59	3	-1.171	495333
CRC-5-2	Fascin OS=Homo sapiens GN=FSCN1 PE=1 SV=3	Q16658	1	9	9	9	0.000113	0.237	KVTGTLDANR	0.997	29	27.6	14.5			537.799	1073.58	2	0.8357	166740
CRC-5-2	Fascin OS=Homo sapiens GN=FSCN1 PE=1 SV=3	Q16658	1	9	9	9	0.000113	0.237	LScFAQTVSPAEK	0.997	43.3	27.2	43.3	c3: Carbamidomethyl (+57.02)		719.357	1436.7	2	1.845	357403
CRC-5-2	Fascin OS=Homo sapiens GN=FSCN1 PE=1 SV=3	Q16658	1	9	9	9	0.000113	0.237	LVARPEPATGYTLEFR	0.997	59.6	27.1	59.6			607.328	1818.96	3	-0.1252	947119
CRC-5-2	Fascin OS=Homo sapiens GN=FSCN1 PE=1 SV=3	Q16658	1	9	9	9	0.000113	0.237	VGKDELFALEQScAQVVLQAANER	0.997	34.5	28.3	34.5	c13: Carbamidomethyl (+57.02)		892.454	2674.34	3	1.034	239784
CRC-5-2	Fascin OS=Homo sapiens GN=FSCN1 PE=1 SV=3	Q16658	1	9	9	9	0.000113	0.237	VNASASSLK	0.997	26	27.7	23.1			438.743	875.471	2	0.2716	353170
CRC-5-2	Fascin OS=Homo sapiens GN=FSCN1 PE=1 SV=3	Q16658	1	9	9	9	0.000113	0.237	YLAADKDGNVTcER	0.981	19.9	25.6	17.2	c12: Carbamidomethyl (+57.02)		537.92	1610.74	3	1.065	331226
CRC-5-2	Fascin OS=Homo sapiens GN=FSCN1 PE=1 SV=3	Q16658	1	9	9	9	0.000113	0.237	YLAPSGPSGTLK	0.968	16.6	27.9	11			595.825	1189.63	2	0.2335	666552
CRC-5-2	Fascin OS=Homo sapiens GN=FSCN1 PE=1 SV=3	Q16658	1	9	9	9	0.000113	0.237	YSVQTADHR	0.997	41	25	36.8			538.759	1075.5	2	-1.414	176847
CRC-5-2	Pyruvate dehydrogenase E1 component subunit alpha, somatic form, mitochondrial OS=Homo sapiens GN=PDHA1 PE=1 SV=3	P08559	1	2	2	2	2.52e-05	0.0564	EILAELTGR	0.997	36.7	25.7	25.3			501.285	1000.56	2	-0.08181	489216
CRC-5-2	Pyruvate dehydrogenase E1 component subunit alpha, somatic form, mitochondrial OS=Homo sapiens GN=PDHA1 PE=1 SV=3	P08559	1	2	2	2	2.52e-05	0.0564	LEEGPPVTTVLTR	0.996	32	26.2	23.8			706.392	1410.77	2	-1.9	629425
CRC-5-2	Destrin OS=Homo sapiens GN=DSTN PE=1 SV=3	P60981	1	5	6	6	7.56e-05	0.303	cSTPEEIK	0.99	32	25	20.9	c1: Carbamidomethyl (+57.02)		482.227	962.439	2	0.7398	286173
CRC-5-2	Destrin OS=Homo sapiens GN=DSTN PE=1 SV=3	P60981	1	5	6	6	7.56e-05	0.303	EILVGDVGVTITDPFK	0.995	67.7	26.7	65.4			851.968	1701.92	2	0.727	382497
CRC-5-2	Destrin OS=Homo sapiens GN=DSTN PE=1 SV=3	P60981	1	5	6	6	7.56e-05	0.303	HEcQANGPEDLNR	0.997	55.3	25	53.8	c3: Carbamidomethyl (+57.02)		770.333	1538.65	2	-0.6542	61866.3
CRC-5-2	Destrin OS=Homo sapiens GN=DSTN PE=1 SV=3	P60981	1	5	6	6	7.56e-05	0.303	KcSTPEEIKK	0.977	19	28.5	11.9	c2: Carbamidomethyl (+57.02)		407.217	1218.63	3	0.6615	200845
CRC-5-2	Destrin OS=Homo sapiens GN=DSTN PE=1 SV=3	P60981	1	5	6	6	7.56e-05	0.303	KcSTPEEIKK	0.988	21.8	28.6	8.65	c2: Carbamidomethyl (+57.02)		610.321	1218.63	2	-0.2027	121597
CRC-5-2	Destrin OS=Homo sapiens GN=DSTN PE=1 SV=3	P60981	1	5	6	6	7.56e-05	0.303	YALYDASFETK	0.997	47.1	26.1	39.1			654.311	1306.61	2	-0.598	656650
CRC-5-2	Perilipin-1 OS=Homo sapiens GN=PLIN1 PE=1 SV=2	O60240	1	7	7	7	8.81e-05	0.228	ASGAPSAGPEPAPR	0.997	44.1	27.5	44.1			632.817	1263.62	2	-0.6183	320482
CRC-5-2	Perilipin-1 OS=Homo sapiens GN=PLIN1 PE=1 SV=2	O60240	1	7	7	7	8.81e-05	0.228	DTAEFAANTR	0.997	30.2	25	20			548.257	1094.5	2	-0.1296	343218
CRC-5-2	Perilipin-1 OS=Homo sapiens GN=PLIN1 PE=1 SV=2	O60240	1	7	7	7	8.81e-05	0.228	GLTLLDGDLPEQENVLQR	0.997	33.4	27.4	33.4			670.688	2009.04	3	0.1204	270587
CRC-5-2	Perilipin-1 OS=Homo sapiens GN=PLIN1 PE=1 SV=2	O60240	1	7	7	7	8.81e-05	0.228	GVTDNVVDTVVHYVPLPR	0.997	46.6	27.1	44.5			660.69	1979.05	3	-0.1606	274779
CRC-5-2	Perilipin-1 OS=Homo sapiens GN=PLIN1 PE=1 SV=2	O60240	1	7	7	7	8.81e-05	0.228	SAQSPGAPPGPGLEDEVATPAAPRPGFPAVPR	0.997	26.9	28	26.9			1031.86	3092.57	3	1.067	256921
CRC-5-2	Perilipin-1 OS=Homo sapiens GN=PLIN1 PE=1 SV=2	O60240	1	7	7	7	8.81e-05	0.228	VGALTNTLSR	0.997	47.1	26.6	40.8			516.296	1030.58	2	-0.6417	434996
CRC-5-2	Perilipin-1 OS=Homo sapiens GN=PLIN1 PE=1 SV=2	O60240	1	7	7	7	8.81e-05	0.228	VSDSFFRPSVMEPILGR	0.997	33.9	27.8	33.9			646.338	1935.99	3	1.529	258591
CRC-5-2	Histone H2B type 1-A OS=Homo sapiens GN=HIST1H2BA PE=1 SV=3	Q96A08	0.976	0	0	13	0.000164	0.252	HAVSEGTKAVTK	0.997	38.9	27.1	33.5			614.338	1226.66	2	0.2917	125783	P33778,P57053,P23527,Q99880,P58876,Q8N257,Q99879
CRC-5-2	Histone H2B type 1-A OS=Homo sapiens GN=HIST1H2BA PE=1 SV=3	Q96A08	0.976	0	0	13	0.000164	0.252	LLLPGELAK	0.967	16.5	25	2.35			477.306	952.597	2	1.047	227493	P33778,P57053,P23527,Q99880,P58876,Q8N257,Q99879
CRC-5-2	Histone H2B type 1-A OS=Homo sapiens GN=HIST1H2BA PE=1 SV=3	Q96A08	0.976	0	0	13	0.000164	0.252	LLLPGELAK	0.982	18.1	25	7.85			477.305	952.596	2	-0.04398	253117	P33778,P57053,P23527,Q99880,P58876,Q8N257,Q99879
CRC-5-2	Histone H2B type 1-A OS=Homo sapiens GN=HIST1H2BA PE=1 SV=3	Q96A08	0.976	0	0	13	0.000164	0.252	LLLPGELAK	0.991	22.2	25	2.01			477.306	952.597	2	0.9837	279445	P33778,P57053,P23527,Q99880,P58876,Q8N257,Q99879
CRC-5-2	Histone H2B type 1-A OS=Homo sapiens GN=HIST1H2BA PE=1 SV=3	Q96A08	0.976	0	0	13	0.000164	0.252	LLLPGELAK	0.997	23.5	25	0.63			477.305	952.596	2	-0.3796	363187	P33778,P57053,P23527,Q99880,P58876,Q8N257,Q99879
CRC-5-2	Histone H2B type 1-A OS=Homo sapiens GN=HIST1H2BA PE=1 SV=3	Q96A08	0.976	0	0	13	0.000164	0.252	LLLPGELAK	0.997	31.1	25	6.79			477.305	952.595	2	-1.386	531611	P33778,P57053,P23527,Q99880,P58876,Q8N257,Q99879
CRC-5-2	Histone H2B type 1-A OS=Homo sapiens GN=HIST1H2BA PE=1 SV=3	Q96A08	0.976	0	0	13	0.000164	0.252	LLLPGELAK	0.997	24.5	25	10.4			477.305	952.596	2	-0.3796	214371	P33778,P57053,P23527,Q99880,P58876,Q8N257,Q99879
CRC-5-2	Histone H2B type 1-A OS=Homo sapiens GN=HIST1H2BA PE=1 SV=3	Q96A08	0.976	0	0	13	0.000164	0.252	LLLPGELAK	0.997	45.9	25	18.9			477.305	952.596	2	0.01894	1651170	P33778,P57053,P23527,Q99880,P58876,Q8N257,Q99879
CRC-5-2	Histone H2B type 1-A OS=Homo sapiens GN=HIST1H2BA PE=1 SV=3	Q96A08	0.976	0	0	13	0.000164	0.252	LLLPGELAK	0.997	29.9	25	5.8			477.305	952.596	2	-0.3166	340249	P33778,P57053,P23527,Q99880,P58876,Q8N257,Q99879
CRC-5-2	Histone H2B type 1-A OS=Homo sapiens GN=HIST1H2BA PE=1 SV=3	Q96A08	0.976	0	0	13	0.000164	0.252	LLLPGELAK	0.997	32.6	25	18.9			477.305	952.596	2	-0.1698	335833	P33778,P57053,P23527,Q99880,P58876,Q8N257,Q99879
CRC-5-2	Histone H2B type 1-A OS=Homo sapiens GN=HIST1H2BA PE=1 SV=3	Q96A08	0.976	0	0	13	0.000164	0.252	QVHPDTGISSK	0.987	23.1	26.9	19			584.801	1167.59	2	-1.029	121735	P33778,P57053,P23527,Q99880,P58876,Q8N257,Q99879
CRC-5-2	Histone H2B type 1-A OS=Homo sapiens GN=HIST1H2BA PE=1 SV=3	Q96A08	0.976	0	0	13	0.000164	0.252	QVHPDTGISSK	0.997	59.9	27.1	51.3			584.802	1167.59	2	0.546	699725	P33778,P57053,P23527,Q99880,P58876,Q8N257,Q99879
CRC-5-2	Histone H2B type 1-A OS=Homo sapiens GN=HIST1H2BA PE=1 SV=3	Q96A08	0.976	0	0	13	0.000164	0.252	QVHPDTGISSK	0.997	28.9	27.5	22.6			390.204	1167.59	3	0.1387	946915	P33778,P57053,P23527,Q99880,P58876,Q8N257,Q99879
CRC-5-2	Histone H2B type 1-D OS=Homo sapiens GN=HIST1H2BD PE=1 SV=2	P58876	0.918	0	0	27	0.00034	0.452	AmGIMNSFVNDIFER	0.971	98.6	25.7	50.6		m2: Oxidation (+15.99)	880.411	1758.81	2	0.6268	453597	P33778,P57053,P23527,Q99880,Q8N257,Q99879
CRC-5-2	Histone H2B type 1-D OS=Homo sapiens GN=HIST1H2BD PE=1 SV=2	P58876	0.918	0	0	27	0.00034	0.452	AmGIMNSFVNDIFER	0.98	18.4	25.5	1.75		m2: Oxidation (+15.99)	587.276	1758.81	3	-0.2574	99168.5	P33778,P57053,P23527,Q99880,Q8N257,Q99879
CRC-5-2	Histone H2B type 1-D OS=Homo sapiens GN=HIST1H2BD PE=1 SV=2	P58876	0.918	0	0	27	0.00034	0.452	AMGImNSFVNDIFER	0.989	76.5	25.7	15.7		m5: Oxidation (+15.99)	880.412	1758.81	2	0.8314	342406	P33778,P57053,P23527,Q99880,Q8N257,Q99879
CRC-5-2	Histone H2B type 1-D OS=Homo sapiens GN=HIST1H2BD PE=1 SV=2	P58876	0.918	0	0	27	0.00034	0.452	AMGImNSFVNDIFER	0.99	44.4	25.3	13.3		m5: Oxidation (+15.99)	880.407	1758.8	2	-4.374	214390	P33778,P57053,P23527,Q99880,Q8N257,Q99879
CRC-5-2	Histone H2B type 1-D OS=Homo sapiens GN=HIST1H2BD PE=1 SV=2	P58876	0.918	0	0	27	0.00034	0.452	AMGImNSFVNDIFER	0.992	48.4	25.3	5.54		m5: Oxidation (+15.99)	880.409	1758.8	2	-2.499	306506	P33778,P57053,P23527,Q99880,Q8N257,Q99879
CRC-5-2	Histone H2B type 1-D OS=Homo sapiens GN=HIST1H2BD PE=1 SV=2	P58876	0.918	0	0	27	0.00034	0.452	AmGImNSFVNDIFER	0.994	46.4	25.6	46.4		m2: Oxidation (+15.99), m5: Oxidation (+15.99)	888.412	1774.81	2	3.687	286635	P33778,P57053,P23527,Q99880,Q8N257,Q99879
CRC-5-2	Histone H2B type 1-D OS=Homo sapiens GN=HIST1H2BD PE=1 SV=2	P58876	0.918	0	0	27	0.00034	0.452	AmGImNSFVNDIFER	0.995	29.5	25.6	29.5		m2: Oxidation (+15.99), m5: Oxidation (+15.99)	888.411	1774.81	2	3.552	181853	P33778,P57053,P23527,Q99880,Q8N257,Q99879
CRC-5-2	Histone H2B type 1-D OS=Homo sapiens GN=HIST1H2BD PE=1 SV=2	P58876	0.918	0	0	27	0.00034	0.452	AmGImNSFVNDIFER	0.997	37.9	25.5	37.9		m2: Oxidation (+15.99), m5: Oxidation (+15.99)	888.41	1774.81	2	2.516	264510	P33778,P57053,P23527,Q99880,Q8N257,Q99879
CRC-5-2	Histone H2B type 1-D OS=Homo sapiens GN=HIST1H2BD PE=1 SV=2	P58876	0.918	0	0	27	0.00034	0.452	AmGImNSFVNDIFER	0.997	26.1	25.4	26.1		m2: Oxidation (+15.99), m5: Oxidation (+15.99)	888.41	1774.81	2	1.964	191479	P33778,P57053,P23527,Q99880,Q8N257,Q99879
CRC-5-2	Histone H2B type 1-D OS=Homo sapiens GN=HIST1H2BD PE=1 SV=2	P58876	0.918	0	0	27	0.00034	0.452	AMGImNSFVNDIFER	0.997	57.9	25.7	10.2		m5: Oxidation (+15.99)	880.411	1758.81	2	0.6268	404716	P33778,P57053,P23527,Q99880,Q8N257,Q99879
CRC-5-2	Histone H2B type 1-D OS=Homo sapiens GN=HIST1H2BD PE=1 SV=2	P58876	0.918	0	0	27	0.00034	0.452	AMGImNSFVNDIFER	0.997	56.7	25.5	6.99		m5: Oxidation (+15.99)	880.41	1758.81	2	-0.5551	272511	P33778,P57053,P23527,Q99880,Q8N257,Q99879
CRC-5-2	Histone H2B type 1-D OS=Homo sapiens GN=HIST1H2BD PE=1 SV=2	P58876	0.918	0	0	27	0.00034	0.452	AMGImNSFVNDIFER	0.997	44.1	25.7	3.03		m5: Oxidation (+15.99)	587.277	1758.81	3	1.004	141603	P33778,P57053,P23527,Q99880,Q8N257,Q99879
CRC-5-2	Histone H2B type 1-D OS=Homo sapiens GN=HIST1H2BD PE=1 SV=2	P58876	0.918	0	0	27	0.00034	0.452	ESYSVYVYK	0.997	38.3	27	38.3			569.277	1136.54	2	0.3675	1354460	P57053,Q99880,Q99879
CRC-5-2	Histone H2B type 1-D OS=Homo sapiens GN=HIST1H2BD PE=1 SV=2	P58876	0.918	0	0	27	0.00034	0.452	HAVSEGTKAVTK	0.997	38.9	27.1	33.5			614.338	1226.66	2	0.2917	125783	P33778,P57053,P23527,Q99880,Q8N257,Q96A08,Q99879
CRC-5-2	Histone H2B type 1-D OS=Homo sapiens GN=HIST1H2BD PE=1 SV=2	P58876	0.918	0	0	27	0.00034	0.452	KESYSVYVYK	0.997	32.3	27.7	22.3			422.552	1264.63	3	-0.188	1858740	P57053,Q99880,Q99879
CRC-5-2	Histone H2B type 1-D OS=Homo sapiens GN=HIST1H2BD PE=1 SV=2	P58876	0.918	0	0	27	0.00034	0.452	LLLPGELAK	0.967	16.5	25	2.35			477.306	952.597	2	1.047	227493	P33778,P57053,P23527,Q99880,Q8N257,Q96A08,Q99879
CRC-5-2	Histone H2B type 1-D OS=Homo sapiens GN=HIST1H2BD PE=1 SV=2	P58876	0.918	0	0	27	0.00034	0.452	LLLPGELAK	0.982	18.1	25	7.85			477.305	952.596	2	-0.04398	253117	P33778,P57053,P23527,Q99880,Q8N257,Q96A08,Q99879
CRC-5-2	Histone H2B type 1-D OS=Homo sapiens GN=HIST1H2BD PE=1 SV=2	P58876	0.918	0	0	27	0.00034	0.452	LLLPGELAK	0.991	22.2	25	2.01			477.306	952.597	2	0.9837	279445	P33778,P57053,P23527,Q99880,Q8N257,Q96A08,Q99879
CRC-5-2	Histone H2B type 1-D OS=Homo sapiens GN=HIST1H2BD PE=1 SV=2	P58876	0.918	0	0	27	0.00034	0.452	LLLPGELAK	0.997	23.5	25	0.63			477.305	952.596	2	-0.3796	363187	P33778,P57053,P23527,Q99880,Q8N257,Q96A08,Q99879
CRC-5-2	Histone H2B type 1-D OS=Homo sapiens GN=HIST1H2BD PE=1 SV=2	P58876	0.918	0	0	27	0.00034	0.452	LLLPGELAK	0.997	31.1	25	6.79			477.305	952.595	2	-1.386	531611	P33778,P57053,P23527,Q99880,Q8N257,Q96A08,Q99879
CRC-5-2	Histone H2B type 1-D OS=Homo sapiens GN=HIST1H2BD PE=1 SV=2	P58876	0.918	0	0	27	0.00034	0.452	LLLPGELAK	0.997	24.5	25	10.4			477.305	952.596	2	-0.3796	214371	P33778,P57053,P23527,Q99880,Q8N257,Q96A08,Q99879
CRC-5-2	Histone H2B type 1-D OS=Homo sapiens GN=HIST1H2BD PE=1 SV=2	P58876	0.918	0	0	27	0.00034	0.452	LLLPGELAK	0.997	45.9	25	18.9			477.305	952.596	2	0.01894	1651170	P33778,P57053,P23527,Q99880,Q8N257,Q96A08,Q99879
CRC-5-2	Histone H2B type 1-D OS=Homo sapiens GN=HIST1H2BD PE=1 SV=2	P58876	0.918	0	0	27	0.00034	0.452	LLLPGELAK	0.997	29.9	25	5.8			477.305	952.596	2	-0.3166	340249	P33778,P57053,P23527,Q99880,Q8N257,Q96A08,Q99879
CRC-5-2	Histone H2B type 1-D OS=Homo sapiens GN=HIST1H2BD PE=1 SV=2	P58876	0.918	0	0	27	0.00034	0.452	LLLPGELAK	0.997	32.6	25	18.9			477.305	952.596	2	-0.1698	335833	P33778,P57053,P23527,Q99880,Q8N257,Q96A08,Q99879
CRC-5-2	Histone H2B type 1-D OS=Homo sapiens GN=HIST1H2BD PE=1 SV=2	P58876	0.918	0	0	27	0.00034	0.452	QVHPDTGISSK	0.987	23.1	26.9	19			584.801	1167.59	2	-1.029	121735	P33778,P57053,P23527,Q99880,Q8N257,Q96A08,Q99879
CRC-5-2	Histone H2B type 1-D OS=Homo sapiens GN=HIST1H2BD PE=1 SV=2	P58876	0.918	0	0	27	0.00034	0.452	QVHPDTGISSK	0.997	59.9	27.1	51.3			584.802	1167.59	2	0.546	699725	P33778,P57053,P23527,Q99880,Q8N257,Q96A08,Q99879
CRC-5-2	Histone H2B type 1-D OS=Homo sapiens GN=HIST1H2BD PE=1 SV=2	P58876	0.918	0	0	27	0.00034	0.452	QVHPDTGISSK	0.997	28.9	27.5	22.6			390.204	1167.59	3	0.1387	946915	P33778,P57053,P23527,Q99880,Q8N257,Q96A08,Q99879
CRC-5-2	Histone H2B type 1-B OS=Homo sapiens GN=HIST1H2BB PE=1 SV=2	P33778	0.504	0	0	27	0.00034	0.452	AmGIMNSFVNDIFER	0.971	98.6	25.7	50.6		m2: Oxidation (+15.99)	880.411	1758.81	2	0.6268	453597	P57053,P23527,Q99880,P58876,Q8N257,Q99879
CRC-5-2	Histone H2B type 1-B OS=Homo sapiens GN=HIST1H2BB PE=1 SV=2	P33778	0.504	0	0	27	0.00034	0.452	AmGIMNSFVNDIFER	0.98	18.4	25.5	1.75		m2: Oxidation (+15.99)	587.276	1758.81	3	-0.2574	99168.5	P57053,P23527,Q99880,P58876,Q8N257,Q99879
CRC-5-2	Histone H2B type 1-B OS=Homo sapiens GN=HIST1H2BB PE=1 SV=2	P33778	0.504	0	0	27	0.00034	0.452	AMGImNSFVNDIFER	0.989	76.5	25.7	15.7		m5: Oxidation (+15.99)	880.412	1758.81	2	0.8314	342406	P57053,P23527,Q99880,P58876,Q8N257,Q99879
CRC-5-2	Histone H2B type 1-B OS=Homo sapiens GN=HIST1H2BB PE=1 SV=2	P33778	0.504	0	0	27	0.00034	0.452	AMGImNSFVNDIFER	0.99	44.4	25.3	13.3		m5: Oxidation (+15.99)	880.407	1758.8	2	-4.374	214390	P57053,P23527,Q99880,P58876,Q8N257,Q99879
CRC-5-2	Histone H2B type 1-B OS=Homo sapiens GN=HIST1H2BB PE=1 SV=2	P33778	0.504	0	0	27	0.00034	0.452	AMGImNSFVNDIFER	0.992	48.4	25.3	5.54		m5: Oxidation (+15.99)	880.409	1758.8	2	-2.499	306506	P57053,P23527,Q99880,P58876,Q8N257,Q99879
CRC-5-2	Histone H2B type 1-B OS=Homo sapiens GN=HIST1H2BB PE=1 SV=2	P33778	0.504	0	0	27	0.00034	0.452	AmGImNSFVNDIFER	0.994	46.4	25.6	46.4		m2: Oxidation (+15.99), m5: Oxidation (+15.99)	888.412	1774.81	2	3.687	286635	P57053,P23527,Q99880,P58876,Q8N257,Q99879
CRC-5-2	Histone H2B type 1-B OS=Homo sapiens GN=HIST1H2BB PE=1 SV=2	P33778	0.504	0	0	27	0.00034	0.452	AmGImNSFVNDIFER	0.995	29.5	25.6	29.5		m2: Oxidation (+15.99), m5: Oxidation (+15.99)	888.411	1774.81	2	3.552	181853	P57053,P23527,Q99880,P58876,Q8N257,Q99879
CRC-5-2	Histone H2B type 1-B OS=Homo sapiens GN=HIST1H2BB PE=1 SV=2	P33778	0.504	0	0	27	0.00034	0.452	AmGImNSFVNDIFER	0.997	37.9	25.5	37.9		m2: Oxidation (+15.99), m5: Oxidation (+15.99)	888.41	1774.81	2	2.516	264510	P57053,P23527,Q99880,P58876,Q8N257,Q99879
CRC-5-2	Histone H2B type 1-B OS=Homo sapiens GN=HIST1H2BB PE=1 SV=2	P33778	0.504	0	0	27	0.00034	0.452	AmGImNSFVNDIFER	0.997	26.1	25.4	26.1		m2: Oxidation (+15.99), m5: Oxidation (+15.99)	888.41	1774.81	2	1.964	191479	P57053,P23527,Q99880,P58876,Q8N257,Q99879
CRC-5-2	Histone H2B type 1-B OS=Homo sapiens GN=HIST1H2BB PE=1 SV=2	P33778	0.504	0	0	27	0.00034	0.452	AMGImNSFVNDIFER	0.997	57.9	25.7	10.2		m5: Oxidation (+15.99)	880.411	1758.81	2	0.6268	404716	P57053,P23527,Q99880,P58876,Q8N257,Q99879
CRC-5-2	Histone H2B type 1-B OS=Homo sapiens GN=HIST1H2BB PE=1 SV=2	P33778	0.504	0	0	27	0.00034	0.452	AMGImNSFVNDIFER	0.997	56.7	25.5	6.99		m5: Oxidation (+15.99)	880.41	1758.81	2	-0.5551	272511	P57053,P23527,Q99880,P58876,Q8N257,Q99879
CRC-5-2	Histone H2B type 1-B OS=Homo sapiens GN=HIST1H2BB PE=1 SV=2	P33778	0.504	0	0	27	0.00034	0.452	AMGImNSFVNDIFER	0.997	44.1	25.7	3.03		m5: Oxidation (+15.99)	587.277	1758.81	3	1.004	141603	P57053,P23527,Q99880,P58876,Q8N257,Q99879
CRC-5-2	Histone H2B type 1-B OS=Homo sapiens GN=HIST1H2BB PE=1 SV=2	P33778	0.504	0	0	27	0.00034	0.452	ESYSIYVYK	0.997	37.1	27.1	32.2			576.285	1150.55	2	-0.01905	835549	Q6DN03,P23527,Q6DRA6,Q8N257
CRC-5-2	Histone H2B type 1-B OS=Homo sapiens GN=HIST1H2BB PE=1 SV=2	P33778	0.504	0	0	27	0.00034	0.452	HAVSEGTKAVTK	0.997	38.9	27.1	33.5			614.338	1226.66	2	0.2917	125783	P57053,P23527,Q99880,P58876,Q8N257,Q96A08,Q99879
CRC-5-2	Histone H2B type 1-B OS=Homo sapiens GN=HIST1H2BB PE=1 SV=2	P33778	0.504	0	0	27	0.00034	0.452	KESYSIYVYK	0.997	44.8	27.4	34.6			640.332	1278.65	2	-0.04841	961513	Q6DN03,P23527,Q6DRA6,Q8N257
CRC-5-2	Histone H2B type 1-B OS=Homo sapiens GN=HIST1H2BB PE=1 SV=2	P33778	0.504	0	0	27	0.00034	0.452	LLLPGELAK	0.967	16.5	25	2.35			477.306	952.597	2	1.047	227493	P57053,P23527,Q99880,P58876,Q8N257,Q96A08,Q99879
CRC-5-2	Histone H2B type 1-B OS=Homo sapiens GN=HIST1H2BB PE=1 SV=2	P33778	0.504	0	0	27	0.00034	0.452	LLLPGELAK	0.982	18.1	25	7.85			477.305	952.596	2	-0.04398	253117	P57053,P23527,Q99880,P58876,Q8N257,Q96A08,Q99879
CRC-5-2	Histone H2B type 1-B OS=Homo sapiens GN=HIST1H2BB PE=1 SV=2	P33778	0.504	0	0	27	0.00034	0.452	LLLPGELAK	0.991	22.2	25	2.01			477.306	952.597	2	0.9837	279445	P57053,P23527,Q99880,P58876,Q8N257,Q96A08,Q99879
CRC-5-2	Histone H2B type 1-B OS=Homo sapiens GN=HIST1H2BB PE=1 SV=2	P33778	0.504	0	0	27	0.00034	0.452	LLLPGELAK	0.997	23.5	25	0.63			477.305	952.596	2	-0.3796	363187	P57053,P23527,Q99880,P58876,Q8N257,Q96A08,Q99879
CRC-5-2	Histone H2B type 1-B OS=Homo sapiens GN=HIST1H2BB PE=1 SV=2	P33778	0.504	0	0	27	0.00034	0.452	LLLPGELAK	0.997	31.1	25	6.79			477.305	952.595	2	-1.386	531611	P57053,P23527,Q99880,P58876,Q8N257,Q96A08,Q99879
CRC-5-2	Histone H2B type 1-B OS=Homo sapiens GN=HIST1H2BB PE=1 SV=2	P33778	0.504	0	0	27	0.00034	0.452	LLLPGELAK	0.997	24.5	25	10.4			477.305	952.596	2	-0.3796	214371	P57053,P23527,Q99880,P58876,Q8N257,Q96A08,Q99879
CRC-5-2	Histone H2B type 1-B OS=Homo sapiens GN=HIST1H2BB PE=1 SV=2	P33778	0.504	0	0	27	0.00034	0.452	LLLPGELAK	0.997	45.9	25	18.9			477.305	952.596	2	0.01894	1651170	P57053,P23527,Q99880,P58876,Q8N257,Q96A08,Q99879
CRC-5-2	Histone H2B type 1-B OS=Homo sapiens GN=HIST1H2BB PE=1 SV=2	P33778	0.504	0	0	27	0.00034	0.452	LLLPGELAK	0.997	29.9	25	5.8			477.305	952.596	2	-0.3166	340249	P57053,P23527,Q99880,P58876,Q8N257,Q96A08,Q99879
CRC-5-2	Histone H2B type 1-B OS=Homo sapiens GN=HIST1H2BB PE=1 SV=2	P33778	0.504	0	0	27	0.00034	0.452	LLLPGELAK	0.997	32.6	25	18.9			477.305	952.596	2	-0.1698	335833	P57053,P23527,Q99880,P58876,Q8N257,Q96A08,Q99879
CRC-5-2	Histone H2B type 1-B OS=Homo sapiens GN=HIST1H2BB PE=1 SV=2	P33778	0.504	0	0	27	0.00034	0.452	QVHPDTGISSK	0.987	23.1	26.9	19			584.801	1167.59	2	-1.029	121735	P57053,P23527,Q99880,P58876,Q8N257,Q96A08,Q99879
CRC-5-2	Histone H2B type 1-B OS=Homo sapiens GN=HIST1H2BB PE=1 SV=2	P33778	0.504	0	0	27	0.00034	0.452	QVHPDTGISSK	0.997	59.9	27.1	51.3			584.802	1167.59	2	0.546	699725	P57053,P23527,Q99880,P58876,Q8N257,Q96A08,Q99879
CRC-5-2	Histone H2B type 1-B OS=Homo sapiens GN=HIST1H2BB PE=1 SV=2	P33778	0.504	0	0	27	0.00034	0.452	QVHPDTGISSK	0.997	28.9	27.5	22.6			390.204	1167.59	3	0.1387	946915	P57053,P23527,Q99880,P58876,Q8N257,Q96A08,Q99879
CRC-5-2	Histone H2B type 1-M OS=Homo sapiens GN=HIST1H2BM PE=1 SV=3	Q99879	0.835	0	0	27	0.00034	0.452	AmGIMNSFVNDIFER	0.971	98.6	25.7	50.6		m2: Oxidation (+15.99)	880.411	1758.81	2	0.6268	453597	P33778,P57053,P23527,Q99880,P58876,Q8N257
CRC-5-2	Histone H2B type 1-M OS=Homo sapiens GN=HIST1H2BM PE=1 SV=3	Q99879	0.835	0	0	27	0.00034	0.452	AmGIMNSFVNDIFER	0.98	18.4	25.5	1.75		m2: Oxidation (+15.99)	587.276	1758.81	3	-0.2574	99168.5	P33778,P57053,P23527,Q99880,P58876,Q8N257
CRC-5-2	Histone H2B type 1-M OS=Homo sapiens GN=HIST1H2BM PE=1 SV=3	Q99879	0.835	0	0	27	0.00034	0.452	AMGImNSFVNDIFER	0.989	76.5	25.7	15.7		m5: Oxidation (+15.99)	880.412	1758.81	2	0.8314	342406	P33778,P57053,P23527,Q99880,P58876,Q8N257
CRC-5-2	Histone H2B type 1-M OS=Homo sapiens GN=HIST1H2BM PE=1 SV=3	Q99879	0.835	0	0	27	0.00034	0.452	AMGImNSFVNDIFER	0.99	44.4	25.3	13.3		m5: Oxidation (+15.99)	880.407	1758.8	2	-4.374	214390	P33778,P57053,P23527,Q99880,P58876,Q8N257
CRC-5-2	Histone H2B type 1-M OS=Homo sapiens GN=HIST1H2BM PE=1 SV=3	Q99879	0.835	0	0	27	0.00034	0.452	AMGImNSFVNDIFER	0.992	48.4	25.3	5.54		m5: Oxidation (+15.99)	880.409	1758.8	2	-2.499	306506	P33778,P57053,P23527,Q99880,P58876,Q8N257
CRC-5-2	Histone H2B type 1-M OS=Homo sapiens GN=HIST1H2BM PE=1 SV=3	Q99879	0.835	0	0	27	0.00034	0.452	AmGImNSFVNDIFER	0.994	46.4	25.6	46.4		m2: Oxidation (+15.99), m5: Oxidation (+15.99)	888.412	1774.81	2	3.687	286635	P33778,P57053,P23527,Q99880,P58876,Q8N257
CRC-5-2	Histone H2B type 1-M OS=Homo sapiens GN=HIST1H2BM PE=1 SV=3	Q99879	0.835	0	0	27	0.00034	0.452	AmGImNSFVNDIFER	0.995	29.5	25.6	29.5		m2: Oxidation (+15.99), m5: Oxidation (+15.99)	888.411	1774.81	2	3.552	181853	P33778,P57053,P23527,Q99880,P58876,Q8N257
CRC-5-2	Histone H2B type 1-M OS=Homo sapiens GN=HIST1H2BM PE=1 SV=3	Q99879	0.835	0	0	27	0.00034	0.452	AmGImNSFVNDIFER	0.997	37.9	25.5	37.9		m2: Oxidation (+15.99), m5: Oxidation (+15.99)	888.41	1774.81	2	2.516	264510	P33778,P57053,P23527,Q99880,P58876,Q8N257
CRC-5-2	Histone H2B type 1-M OS=Homo sapiens GN=HIST1H2BM PE=1 SV=3	Q99879	0.835	0	0	27	0.00034	0.452	AmGImNSFVNDIFER	0.997	26.1	25.4	26.1		m2: Oxidation (+15.99), m5: Oxidation (+15.99)	888.41	1774.81	2	1.964	191479	P33778,P57053,P23527,Q99880,P58876,Q8N257
CRC-5-2	Histone H2B type 1-M OS=Homo sapiens GN=HIST1H2BM PE=1 SV=3	Q99879	0.835	0	0	27	0.00034	0.452	AMGImNSFVNDIFER	0.997	57.9	25.7	10.2		m5: Oxidation (+15.99)	880.411	1758.81	2	0.6268	404716	P33778,P57053,P23527,Q99880,P58876,Q8N257
CRC-5-2	Histone H2B type 1-M OS=Homo sapiens GN=HIST1H2BM PE=1 SV=3	Q99879	0.835	0	0	27	0.00034	0.452	AMGImNSFVNDIFER	0.997	56.7	25.5	6.99		m5: Oxidation (+15.99)	880.41	1758.81	2	-0.5551	272511	P33778,P57053,P23527,Q99880,P58876,Q8N257
CRC-5-2	Histone H2B type 1-M OS=Homo sapiens GN=HIST1H2BM PE=1 SV=3	Q99879	0.835	0	0	27	0.00034	0.452	AMGImNSFVNDIFER	0.997	44.1	25.7	3.03		m5: Oxidation (+15.99)	587.277	1758.81	3	1.004	141603	P33778,P57053,P23527,Q99880,P58876,Q8N257
CRC-5-2	Histone H2B type 1-M OS=Homo sapiens GN=HIST1H2BM PE=1 SV=3	Q99879	0.835	0	0	27	0.00034	0.452	ESYSVYVYK	0.997	38.3	27	38.3			569.277	1136.54	2	0.3675	1354460	P57053,Q99880,P58876
CRC-5-2	Histone H2B type 1-M OS=Homo sapiens GN=HIST1H2BM PE=1 SV=3	Q99879	0.835	0	0	27	0.00034	0.452	HAVSEGTKAVTK	0.997	38.9	27.1	33.5			614.338	1226.66	2	0.2917	125783	P33778,P57053,P23527,Q99880,P58876,Q8N257,Q96A08
CRC-5-2	Histone H2B type 1-M OS=Homo sapiens GN=HIST1H2BM PE=1 SV=3	Q99879	0.835	0	0	27	0.00034	0.452	KESYSVYVYK	0.997	32.3	27.7	22.3			422.552	1264.63	3	-0.188	1858740	P57053,Q99880,P58876
CRC-5-2	Histone H2B type 1-M OS=Homo sapiens GN=HIST1H2BM PE=1 SV=3	Q99879	0.835	0	0	27	0.00034	0.452	LLLPGELAK	0.967	16.5	25	2.35			477.306	952.597	2	1.047	227493	P33778,P57053,P23527,Q99880,P58876,Q8N257,Q96A08
CRC-5-2	Histone H2B type 1-M OS=Homo sapiens GN=HIST1H2BM PE=1 SV=3	Q99879	0.835	0	0	27	0.00034	0.452	LLLPGELAK	0.982	18.1	25	7.85			477.305	952.596	2	-0.04398	253117	P33778,P57053,P23527,Q99880,P58876,Q8N257,Q96A08
CRC-5-2	Histone H2B type 1-M OS=Homo sapiens GN=HIST1H2BM PE=1 SV=3	Q99879	0.835	0	0	27	0.00034	0.452	LLLPGELAK	0.991	22.2	25	2.01			477.306	952.597	2	0.9837	279445	P33778,P57053,P23527,Q99880,P58876,Q8N257,Q96A08
CRC-5-2	Histone H2B type 1-M OS=Homo sapiens GN=HIST1H2BM PE=1 SV=3	Q99879	0.835	0	0	27	0.00034	0.452	LLLPGELAK	0.997	23.5	25	0.63			477.305	952.596	2	-0.3796	363187	P33778,P57053,P23527,Q99880,P58876,Q8N257,Q96A08
CRC-5-2	Histone H2B type 1-M OS=Homo sapiens GN=HIST1H2BM PE=1 SV=3	Q99879	0.835	0	0	27	0.00034	0.452	LLLPGELAK	0.997	31.1	25	6.79			477.305	952.595	2	-1.386	531611	P33778,P57053,P23527,Q99880,P58876,Q8N257,Q96A08
CRC-5-2	Histone H2B type 1-M OS=Homo sapiens GN=HIST1H2BM PE=1 SV=3	Q99879	0.835	0	0	27	0.00034	0.452	LLLPGELAK	0.997	24.5	25	10.4			477.305	952.596	2	-0.3796	214371	P33778,P57053,P23527,Q99880,P58876,Q8N257,Q96A08
CRC-5-2	Histone H2B type 1-M OS=Homo sapiens GN=HIST1H2BM PE=1 SV=3	Q99879	0.835	0	0	27	0.00034	0.452	LLLPGELAK	0.997	45.9	25	18.9			477.305	952.596	2	0.01894	1651170	P33778,P57053,P23527,Q99880,P58876,Q8N257,Q96A08
CRC-5-2	Histone H2B type 1-M OS=Homo sapiens GN=HIST1H2BM PE=1 SV=3	Q99879	0.835	0	0	27	0.00034	0.452	LLLPGELAK	0.997	29.9	25	5.8			477.305	952.596	2	-0.3166	340249	P33778,P57053,P23527,Q99880,P58876,Q8N257,Q96A08
CRC-5-2	Histone H2B type 1-M OS=Homo sapiens GN=HIST1H2BM PE=1 SV=3	Q99879	0.835	0	0	27	0.00034	0.452	LLLPGELAK	0.997	32.6	25	18.9			477.305	952.596	2	-0.1698	335833	P33778,P57053,P23527,Q99880,P58876,Q8N257,Q96A08
CRC-5-2	Histone H2B type 1-M OS=Homo sapiens GN=HIST1H2BM PE=1 SV=3	Q99879	0.835	0	0	27	0.00034	0.452	QVHPDTGISSK	0.987	23.1	26.9	19			584.801	1167.59	2	-1.029	121735	P33778,P57053,P23527,Q99880,P58876,Q8N257,Q96A08
CRC-5-2	Histone H2B type 1-M OS=Homo sapiens GN=HIST1H2BM PE=1 SV=3	Q99879	0.835	0	0	27	0.00034	0.452	QVHPDTGISSK	0.997	59.9	27.1	51.3			584.802	1167.59	2	0.546	699725	P33778,P57053,P23527,Q99880,P58876,Q8N257,Q96A08
CRC-5-2	Histone H2B type 1-M OS=Homo sapiens GN=HIST1H2BM PE=1 SV=3	Q99879	0.835	0	0	27	0.00034	0.452	QVHPDTGISSK	0.997	28.9	27.5	22.6			390.204	1167.59	3	0.1387	946915	P33778,P57053,P23527,Q99880,P58876,Q8N257,Q96A08
CRC-5-2	Histone H2B type 1-L OS=Homo sapiens GN=HIST1H2BL PE=1 SV=3	Q99880	0.739	0	0	27	0.00034	0.452	AmGIMNSFVNDIFER	0.971	98.6	25.7	50.6		m2: Oxidation (+15.99)	880.411	1758.81	2	0.6268	453597	P33778,P57053,P23527,P58876,Q8N257,Q99879
CRC-5-2	Histone H2B type 1-L OS=Homo sapiens GN=HIST1H2BL PE=1 SV=3	Q99880	0.739	0	0	27	0.00034	0.452	AmGIMNSFVNDIFER	0.98	18.4	25.5	1.75		m2: Oxidation (+15.99)	587.276	1758.81	3	-0.2574	99168.5	P33778,P57053,P23527,P58876,Q8N257,Q99879
CRC-5-2	Histone H2B type 1-L OS=Homo sapiens GN=HIST1H2BL PE=1 SV=3	Q99880	0.739	0	0	27	0.00034	0.452	AMGImNSFVNDIFER	0.989	76.5	25.7	15.7		m5: Oxidation (+15.99)	880.412	1758.81	2	0.8314	342406	P33778,P57053,P23527,P58876,Q8N257,Q99879
CRC-5-2	Histone H2B type 1-L OS=Homo sapiens GN=HIST1H2BL PE=1 SV=3	Q99880	0.739	0	0	27	0.00034	0.452	AMGImNSFVNDIFER	0.99	44.4	25.3	13.3		m5: Oxidation (+15.99)	880.407	1758.8	2	-4.374	214390	P33778,P57053,P23527,P58876,Q8N257,Q99879
CRC-5-2	Histone H2B type 1-L OS=Homo sapiens GN=HIST1H2BL PE=1 SV=3	Q99880	0.739	0	0	27	0.00034	0.452	AMGImNSFVNDIFER	0.992	48.4	25.3	5.54		m5: Oxidation (+15.99)	880.409	1758.8	2	-2.499	306506	P33778,P57053,P23527,P58876,Q8N257,Q99879
CRC-5-2	Histone H2B type 1-L OS=Homo sapiens GN=HIST1H2BL PE=1 SV=3	Q99880	0.739	0	0	27	0.00034	0.452	AmGImNSFVNDIFER	0.994	46.4	25.6	46.4		m2: Oxidation (+15.99), m5: Oxidation (+15.99)	888.412	1774.81	2	3.687	286635	P33778,P57053,P23527,P58876,Q8N257,Q99879
CRC-5-2	Histone H2B type 1-L OS=Homo sapiens GN=HIST1H2BL PE=1 SV=3	Q99880	0.739	0	0	27	0.00034	0.452	AmGImNSFVNDIFER	0.995	29.5	25.6	29.5		m2: Oxidation (+15.99), m5: Oxidation (+15.99)	888.411	1774.81	2	3.552	181853	P33778,P57053,P23527,P58876,Q8N257,Q99879
CRC-5-2	Histone H2B type 1-L OS=Homo sapiens GN=HIST1H2BL PE=1 SV=3	Q99880	0.739	0	0	27	0.00034	0.452	AmGImNSFVNDIFER	0.997	37.9	25.5	37.9		m2: Oxidation (+15.99), m5: Oxidation (+15.99)	888.41	1774.81	2	2.516	264510	P33778,P57053,P23527,P58876,Q8N257,Q99879
CRC-5-2	Histone H2B type 1-L OS=Homo sapiens GN=HIST1H2BL PE=1 SV=3	Q99880	0.739	0	0	27	0.00034	0.452	AmGImNSFVNDIFER	0.997	26.1	25.4	26.1		m2: Oxidation (+15.99), m5: Oxidation (+15.99)	888.41	1774.81	2	1.964	191479	P33778,P57053,P23527,P58876,Q8N257,Q99879
CRC-5-2	Histone H2B type 1-L OS=Homo sapiens GN=HIST1H2BL PE=1 SV=3	Q99880	0.739	0	0	27	0.00034	0.452	AMGImNSFVNDIFER	0.997	57.9	25.7	10.2		m5: Oxidation (+15.99)	880.411	1758.81	2	0.6268	404716	P33778,P57053,P23527,P58876,Q8N257,Q99879
CRC-5-2	Histone H2B type 1-L OS=Homo sapiens GN=HIST1H2BL PE=1 SV=3	Q99880	0.739	0	0	27	0.00034	0.452	AMGImNSFVNDIFER	0.997	56.7	25.5	6.99		m5: Oxidation (+15.99)	880.41	1758.81	2	-0.5551	272511	P33778,P57053,P23527,P58876,Q8N257,Q99879
CRC-5-2	Histone H2B type 1-L OS=Homo sapiens GN=HIST1H2BL PE=1 SV=3	Q99880	0.739	0	0	27	0.00034	0.452	AMGImNSFVNDIFER	0.997	44.1	25.7	3.03		m5: Oxidation (+15.99)	587.277	1758.81	3	1.004	141603	P33778,P57053,P23527,P58876,Q8N257,Q99879
CRC-5-2	Histone H2B type 1-L OS=Homo sapiens GN=HIST1H2BL PE=1 SV=3	Q99880	0.739	0	0	27	0.00034	0.452	ESYSVYVYK	0.997	38.3	27	38.3			569.277	1136.54	2	0.3675	1354460	P57053,P58876,Q99879
CRC-5-2	Histone H2B type 1-L OS=Homo sapiens GN=HIST1H2BL PE=1 SV=3	Q99880	0.739	0	0	27	0.00034	0.452	HAVSEGTKAVTK	0.997	38.9	27.1	33.5			614.338	1226.66	2	0.2917	125783	P33778,P57053,P23527,P58876,Q8N257,Q96A08,Q99879
CRC-5-2	Histone H2B type 1-L OS=Homo sapiens GN=HIST1H2BL PE=1 SV=3	Q99880	0.739	0	0	27	0.00034	0.452	KESYSVYVYK	0.997	32.3	27.7	22.3			422.552	1264.63	3	-0.188	1858740	P57053,P58876,Q99879
CRC-5-2	Histone H2B type 1-L OS=Homo sapiens GN=HIST1H2BL PE=1 SV=3	Q99880	0.739	0	0	27	0.00034	0.452	LLLPGELAK	0.967	16.5	25	2.35			477.306	952.597	2	1.047	227493	P33778,P57053,P23527,P58876,Q8N257,Q96A08,Q99879
CRC-5-2	Histone H2B type 1-L OS=Homo sapiens GN=HIST1H2BL PE=1 SV=3	Q99880	0.739	0	0	27	0.00034	0.452	LLLPGELAK	0.982	18.1	25	7.85			477.305	952.596	2	-0.04398	253117	P33778,P57053,P23527,P58876,Q8N257,Q96A08,Q99879
CRC-5-2	Histone H2B type 1-L OS=Homo sapiens GN=HIST1H2BL PE=1 SV=3	Q99880	0.739	0	0	27	0.00034	0.452	LLLPGELAK	0.991	22.2	25	2.01			477.306	952.597	2	0.9837	279445	P33778,P57053,P23527,P58876,Q8N257,Q96A08,Q99879
CRC-5-2	Histone H2B type 1-L OS=Homo sapiens GN=HIST1H2BL PE=1 SV=3	Q99880	0.739	0	0	27	0.00034	0.452	LLLPGELAK	0.997	23.5	25	0.63			477.305	952.596	2	-0.3796	363187	P33778,P57053,P23527,P58876,Q8N257,Q96A08,Q99879
CRC-5-2	Histone H2B type 1-L OS=Homo sapiens GN=HIST1H2BL PE=1 SV=3	Q99880	0.739	0	0	27	0.00034	0.452	LLLPGELAK	0.997	31.1	25	6.79			477.305	952.595	2	-1.386	531611	P33778,P57053,P23527,P58876,Q8N257,Q96A08,Q99879
CRC-5-2	Histone H2B type 1-L OS=Homo sapiens GN=HIST1H2BL PE=1 SV=3	Q99880	0.739	0	0	27	0.00034	0.452	LLLPGELAK	0.997	24.5	25	10.4			477.305	952.596	2	-0.3796	214371	P33778,P57053,P23527,P58876,Q8N257,Q96A08,Q99879
CRC-5-2	Histone H2B type 1-L OS=Homo sapiens GN=HIST1H2BL PE=1 SV=3	Q99880	0.739	0	0	27	0.00034	0.452	LLLPGELAK	0.997	45.9	25	18.9			477.305	952.596	2	0.01894	1651170	P33778,P57053,P23527,P58876,Q8N257,Q96A08,Q99879
CRC-5-2	Histone H2B type 1-L OS=Homo sapiens GN=HIST1H2BL PE=1 SV=3	Q99880	0.739	0	0	27	0.00034	0.452	LLLPGELAK	0.997	29.9	25	5.8			477.305	952.596	2	-0.3166	340249	P33778,P57053,P23527,P58876,Q8N257,Q96A08,Q99879
CRC-5-2	Histone H2B type 1-L OS=Homo sapiens GN=HIST1H2BL PE=1 SV=3	Q99880	0.739	0	0	27	0.00034	0.452	LLLPGELAK	0.997	32.6	25	18.9			477.305	952.596	2	-0.1698	335833	P33778,P57053,P23527,P58876,Q8N257,Q96A08,Q99879
CRC-5-2	Histone H2B type 1-L OS=Homo sapiens GN=HIST1H2BL PE=1 SV=3	Q99880	0.739	0	0	27	0.00034	0.452	QVHPDTGISSK	0.987	23.1	26.9	19			584.801	1167.59	2	-1.029	121735	P33778,P57053,P23527,P58876,Q8N257,Q96A08,Q99879
CRC-5-2	Histone H2B type 1-L OS=Homo sapiens GN=HIST1H2BL PE=1 SV=3	Q99880	0.739	0	0	27	0.00034	0.452	QVHPDTGISSK	0.997	59.9	27.1	51.3			584.802	1167.59	2	0.546	699725	P33778,P57053,P23527,P58876,Q8N257,Q96A08,Q99879
CRC-5-2	Histone H2B type 1-L OS=Homo sapiens GN=HIST1H2BL PE=1 SV=3	Q99880	0.739	0	0	27	0.00034	0.452	QVHPDTGISSK	0.997	28.9	27.5	22.6			390.204	1167.59	3	0.1387	946915	P33778,P57053,P23527,P58876,Q8N257,Q96A08,Q99879
CRC-5-2	Histone H2B type F-S OS=Homo sapiens GN=H2BFS PE=1 SV=2	P57053	1	1	1	28	0.000353	0.492	AmGIMNSFVNDIFER	0.971	98.6	25.7	50.6		m2: Oxidation (+15.99)	880.411	1758.81	2	0.6268	453597	P33778,P23527,Q99880,P58876,Q8N257,Q99879
CRC-5-2	Histone H2B type F-S OS=Homo sapiens GN=H2BFS PE=1 SV=2	P57053	1	1	1	28	0.000353	0.492	AmGIMNSFVNDIFER	0.98	18.4	25.5	1.75		m2: Oxidation (+15.99)	587.276	1758.81	3	-0.2574	99168.5	P33778,P23527,Q99880,P58876,Q8N257,Q99879
CRC-5-2	Histone H2B type F-S OS=Homo sapiens GN=H2BFS PE=1 SV=2	P57053	1	1	1	28	0.000353	0.492	AMGImNSFVNDIFER	0.989	76.5	25.7	15.7		m5: Oxidation (+15.99)	880.412	1758.81	2	0.8314	342406	P33778,P23527,Q99880,P58876,Q8N257,Q99879
CRC-5-2	Histone H2B type F-S OS=Homo sapiens GN=H2BFS PE=1 SV=2	P57053	1	1	1	28	0.000353	0.492	AMGImNSFVNDIFER	0.99	44.4	25.3	13.3		m5: Oxidation (+15.99)	880.407	1758.8	2	-4.374	214390	P33778,P23527,Q99880,P58876,Q8N257,Q99879
CRC-5-2	Histone H2B type F-S OS=Homo sapiens GN=H2BFS PE=1 SV=2	P57053	1	1	1	28	0.000353	0.492	AMGImNSFVNDIFER	0.992	48.4	25.3	5.54		m5: Oxidation (+15.99)	880.409	1758.8	2	-2.499	306506	P33778,P23527,Q99880,P58876,Q8N257,Q99879
CRC-5-2	Histone H2B type F-S OS=Homo sapiens GN=H2BFS PE=1 SV=2	P57053	1	1	1	28	0.000353	0.492	AmGImNSFVNDIFER	0.994	46.4	25.6	46.4		m2: Oxidation (+15.99), m5: Oxidation (+15.99)	888.412	1774.81	2	3.687	286635	P33778,P23527,Q99880,P58876,Q8N257,Q99879
CRC-5-2	Histone H2B type F-S OS=Homo sapiens GN=H2BFS PE=1 SV=2	P57053	1	1	1	28	0.000353	0.492	AmGImNSFVNDIFER	0.995	29.5	25.6	29.5		m2: Oxidation (+15.99), m5: Oxidation (+15.99)	888.411	1774.81	2	3.552	181853	P33778,P23527,Q99880,P58876,Q8N257,Q99879
CRC-5-2	Histone H2B type F-S OS=Homo sapiens GN=H2BFS PE=1 SV=2	P57053	1	1	1	28	0.000353	0.492	AmGImNSFVNDIFER	0.997	37.9	25.5	37.9		m2: Oxidation (+15.99), m5: Oxidation (+15.99)	888.41	1774.81	2	2.516	264510	P33778,P23527,Q99880,P58876,Q8N257,Q99879
CRC-5-2	Histone H2B type F-S OS=Homo sapiens GN=H2BFS PE=1 SV=2	P57053	1	1	1	28	0.000353	0.492	AmGImNSFVNDIFER	0.997	26.1	25.4	26.1		m2: Oxidation (+15.99), m5: Oxidation (+15.99)	888.41	1774.81	2	1.964	191479	P33778,P23527,Q99880,P58876,Q8N257,Q99879
CRC-5-2	Histone H2B type F-S OS=Homo sapiens GN=H2BFS PE=1 SV=2	P57053	1	1	1	28	0.000353	0.492	AMGImNSFVNDIFER	0.997	57.9	25.7	10.2		m5: Oxidation (+15.99)	880.411	1758.81	2	0.6268	404716	P33778,P23527,Q99880,P58876,Q8N257,Q99879
CRC-5-2	Histone H2B type F-S OS=Homo sapiens GN=H2BFS PE=1 SV=2	P57053	1	1	1	28	0.000353	0.492	AMGImNSFVNDIFER	0.997	56.7	25.5	6.99		m5: Oxidation (+15.99)	880.41	1758.81	2	-0.5551	272511	P33778,P23527,Q99880,P58876,Q8N257,Q99879
CRC-5-2	Histone H2B type F-S OS=Homo sapiens GN=H2BFS PE=1 SV=2	P57053	1	1	1	28	0.000353	0.492	AMGImNSFVNDIFER	0.997	44.1	25.7	3.03		m5: Oxidation (+15.99)	587.277	1758.81	3	1.004	141603	P33778,P23527,Q99880,P58876,Q8N257,Q99879
CRC-5-2	Histone H2B type F-S OS=Homo sapiens GN=H2BFS PE=1 SV=2	P57053	1	1	1	28	0.000353	0.492	AVTKYTSAK	0.997	33.3	25	33			484.774	967.533	2	-1.158	81064
CRC-5-2	Histone H2B type F-S OS=Homo sapiens GN=H2BFS PE=1 SV=2	P57053	1	1	1	28	0.000353	0.492	ESYSVYVYK	0.997	38.3	27	38.3			569.277	1136.54	2	0.3675	1354460	Q99880,P58876,Q99879
CRC-5-2	Histone H2B type F-S OS=Homo sapiens GN=H2BFS PE=1 SV=2	P57053	1	1	1	28	0.000353	0.492	HAVSEGTKAVTK	0.997	38.9	27.1	33.5			614.338	1226.66	2	0.2917	125783	P33778,P23527,Q99880,P58876,Q8N257,Q96A08,Q99879
CRC-5-2	Histone H2B type F-S OS=Homo sapiens GN=H2BFS PE=1 SV=2	P57053	1	1	1	28	0.000353	0.492	KESYSVYVYK	0.997	32.3	27.7	22.3			422.552	1264.63	3	-0.188	1858740	Q99880,P58876,Q99879
CRC-5-2	Histone H2B type F-S OS=Homo sapiens GN=H2BFS PE=1 SV=2	P57053	1	1	1	28	0.000353	0.492	LLLPGELAK	0.967	16.5	25	2.35			477.306	952.597	2	1.047	227493	P33778,P23527,Q99880,P58876,Q8N257,Q96A08,Q99879
CRC-5-2	Histone H2B type F-S OS=Homo sapiens GN=H2BFS PE=1 SV=2	P57053	1	1	1	28	0.000353	0.492	LLLPGELAK	0.982	18.1	25	7.85			477.305	952.596	2	-0.04398	253117	P33778,P23527,Q99880,P58876,Q8N257,Q96A08,Q99879
CRC-5-2	Histone H2B type F-S OS=Homo sapiens GN=H2BFS PE=1 SV=2	P57053	1	1	1	28	0.000353	0.492	LLLPGELAK	0.991	22.2	25	2.01			477.306	952.597	2	0.9837	279445	P33778,P23527,Q99880,P58876,Q8N257,Q96A08,Q99879
CRC-5-2	Histone H2B type F-S OS=Homo sapiens GN=H2BFS PE=1 SV=2	P57053	1	1	1	28	0.000353	0.492	LLLPGELAK	0.997	23.5	25	0.63			477.305	952.596	2	-0.3796	363187	P33778,P23527,Q99880,P58876,Q8N257,Q96A08,Q99879
CRC-5-2	Histone H2B type F-S OS=Homo sapiens GN=H2BFS PE=1 SV=2	P57053	1	1	1	28	0.000353	0.492	LLLPGELAK	0.997	31.1	25	6.79			477.305	952.595	2	-1.386	531611	P33778,P23527,Q99880,P58876,Q8N257,Q96A08,Q99879
CRC-5-2	Histone H2B type F-S OS=Homo sapiens GN=H2BFS PE=1 SV=2	P57053	1	1	1	28	0.000353	0.492	LLLPGELAK	0.997	24.5	25	10.4			477.305	952.596	2	-0.3796	214371	P33778,P23527,Q99880,P58876,Q8N257,Q96A08,Q99879
CRC-5-2	Histone H2B type F-S OS=Homo sapiens GN=H2BFS PE=1 SV=2	P57053	1	1	1	28	0.000353	0.492	LLLPGELAK	0.997	45.9	25	18.9			477.305	952.596	2	0.01894	1651170	P33778,P23527,Q99880,P58876,Q8N257,Q96A08,Q99879
CRC-5-2	Histone H2B type F-S OS=Homo sapiens GN=H2BFS PE=1 SV=2	P57053	1	1	1	28	0.000353	0.492	LLLPGELAK	0.997	29.9	25	5.8			477.305	952.596	2	-0.3166	340249	P33778,P23527,Q99880,P58876,Q8N257,Q96A08,Q99879
CRC-5-2	Histone H2B type F-S OS=Homo sapiens GN=H2BFS PE=1 SV=2	P57053	1	1	1	28	0.000353	0.492	LLLPGELAK	0.997	32.6	25	18.9			477.305	952.596	2	-0.1698	335833	P33778,P23527,Q99880,P58876,Q8N257,Q96A08,Q99879
CRC-5-2	Histone H2B type F-S OS=Homo sapiens GN=H2BFS PE=1 SV=2	P57053	1	1	1	28	0.000353	0.492	QVHPDTGISSK	0.987	23.1	26.9	19			584.801	1167.59	2	-1.029	121735	P33778,P23527,Q99880,P58876,Q8N257,Q96A08,Q99879
CRC-5-2	Histone H2B type F-S OS=Homo sapiens GN=H2BFS PE=1 SV=2	P57053	1	1	1	28	0.000353	0.492	QVHPDTGISSK	0.997	59.9	27.1	51.3			584.802	1167.59	2	0.546	699725	P33778,P23527,Q99880,P58876,Q8N257,Q96A08,Q99879
CRC-5-2	Histone H2B type F-S OS=Homo sapiens GN=H2BFS PE=1 SV=2	P57053	1	1	1	28	0.000353	0.492	QVHPDTGISSK	0.997	28.9	27.5	22.6			390.204	1167.59	3	0.1387	946915	P33778,P23527,Q99880,P58876,Q8N257,Q96A08,Q99879
CRC-5-2	Histone H2B type 1-O OS=Homo sapiens GN=HIST1H2BO PE=1 SV=3	P23527	0.788	0	0	27	0.00034	0.452	AmGIMNSFVNDIFER	0.971	98.6	25.7	50.6		m2: Oxidation (+15.99)	880.411	1758.81	2	0.6268	453597	P33778,P57053,Q99880,P58876,Q8N257,Q99879
CRC-5-2	Histone H2B type 1-O OS=Homo sapiens GN=HIST1H2BO PE=1 SV=3	P23527	0.788	0	0	27	0.00034	0.452	AmGIMNSFVNDIFER	0.98	18.4	25.5	1.75		m2: Oxidation (+15.99)	587.276	1758.81	3	-0.2574	99168.5	P33778,P57053,Q99880,P58876,Q8N257,Q99879
CRC-5-2	Histone H2B type 1-O OS=Homo sapiens GN=HIST1H2BO PE=1 SV=3	P23527	0.788	0	0	27	0.00034	0.452	AMGImNSFVNDIFER	0.989	76.5	25.7	15.7		m5: Oxidation (+15.99)	880.412	1758.81	2	0.8314	342406	P33778,P57053,Q99880,P58876,Q8N257,Q99879
CRC-5-2	Histone H2B type 1-O OS=Homo sapiens GN=HIST1H2BO PE=1 SV=3	P23527	0.788	0	0	27	0.00034	0.452	AMGImNSFVNDIFER	0.99	44.4	25.3	13.3		m5: Oxidation (+15.99)	880.407	1758.8	2	-4.374	214390	P33778,P57053,Q99880,P58876,Q8N257,Q99879
CRC-5-2	Histone H2B type 1-O OS=Homo sapiens GN=HIST1H2BO PE=1 SV=3	P23527	0.788	0	0	27	0.00034	0.452	AMGImNSFVNDIFER	0.992	48.4	25.3	5.54		m5: Oxidation (+15.99)	880.409	1758.8	2	-2.499	306506	P33778,P57053,Q99880,P58876,Q8N257,Q99879
CRC-5-2	Histone H2B type 1-O OS=Homo sapiens GN=HIST1H2BO PE=1 SV=3	P23527	0.788	0	0	27	0.00034	0.452	AmGImNSFVNDIFER	0.994	46.4	25.6	46.4		m2: Oxidation (+15.99), m5: Oxidation (+15.99)	888.412	1774.81	2	3.687	286635	P33778,P57053,Q99880,P58876,Q8N257,Q99879
CRC-5-2	Histone H2B type 1-O OS=Homo sapiens GN=HIST1H2BO PE=1 SV=3	P23527	0.788	0	0	27	0.00034	0.452	AmGImNSFVNDIFER	0.995	29.5	25.6	29.5		m2: Oxidation (+15.99), m5: Oxidation (+15.99)	888.411	1774.81	2	3.552	181853	P33778,P57053,Q99880,P58876,Q8N257,Q99879
CRC-5-2	Histone H2B type 1-O OS=Homo sapiens GN=HIST1H2BO PE=1 SV=3	P23527	0.788	0	0	27	0.00034	0.452	AmGImNSFVNDIFER	0.997	37.9	25.5	37.9		m2: Oxidation (+15.99), m5: Oxidation (+15.99)	888.41	1774.81	2	2.516	264510	P33778,P57053,Q99880,P58876,Q8N257,Q99879
CRC-5-2	Histone H2B type 1-O OS=Homo sapiens GN=HIST1H2BO PE=1 SV=3	P23527	0.788	0	0	27	0.00034	0.452	AmGImNSFVNDIFER	0.997	26.1	25.4	26.1		m2: Oxidation (+15.99), m5: Oxidation (+15.99)	888.41	1774.81	2	1.964	191479	P33778,P57053,Q99880,P58876,Q8N257,Q99879
CRC-5-2	Histone H2B type 1-O OS=Homo sapiens GN=HIST1H2BO PE=1 SV=3	P23527	0.788	0	0	27	0.00034	0.452	AMGImNSFVNDIFER	0.997	57.9	25.7	10.2		m5: Oxidation (+15.99)	880.411	1758.81	2	0.6268	404716	P33778,P57053,Q99880,P58876,Q8N257,Q99879
CRC-5-2	Histone H2B type 1-O OS=Homo sapiens GN=HIST1H2BO PE=1 SV=3	P23527	0.788	0	0	27	0.00034	0.452	AMGImNSFVNDIFER	0.997	56.7	25.5	6.99		m5: Oxidation (+15.99)	880.41	1758.81	2	-0.5551	272511	P33778,P57053,Q99880,P58876,Q8N257,Q99879
CRC-5-2	Histone H2B type 1-O OS=Homo sapiens GN=HIST1H2BO PE=1 SV=3	P23527	0.788	0	0	27	0.00034	0.452	AMGImNSFVNDIFER	0.997	44.1	25.7	3.03		m5: Oxidation (+15.99)	587.277	1758.81	3	1.004	141603	P33778,P57053,Q99880,P58876,Q8N257,Q99879
CRC-5-2	Histone H2B type 1-O OS=Homo sapiens GN=HIST1H2BO PE=1 SV=3	P23527	0.788	0	0	27	0.00034	0.452	ESYSIYVYK	0.997	37.1	27.1	32.2			576.285	1150.55	2	-0.01905	835549	P33778,Q6DN03,Q6DRA6,Q8N257
CRC-5-2	Histone H2B type 1-O OS=Homo sapiens GN=HIST1H2BO PE=1 SV=3	P23527	0.788	0	0	27	0.00034	0.452	HAVSEGTKAVTK	0.997	38.9	27.1	33.5			614.338	1226.66	2	0.2917	125783	P33778,P57053,Q99880,P58876,Q8N257,Q96A08,Q99879
CRC-5-2	Histone H2B type 1-O OS=Homo sapiens GN=HIST1H2BO PE=1 SV=3	P23527	0.788	0	0	27	0.00034	0.452	KESYSIYVYK	0.997	44.8	27.4	34.6			640.332	1278.65	2	-0.04841	961513	P33778,Q6DN03,Q6DRA6,Q8N257
CRC-5-2	Histone H2B type 1-O OS=Homo sapiens GN=HIST1H2BO PE=1 SV=3	P23527	0.788	0	0	27	0.00034	0.452	LLLPGELAK	0.967	16.5	25	2.35			477.306	952.597	2	1.047	227493	P33778,P57053,Q99880,P58876,Q8N257,Q96A08,Q99879
CRC-5-2	Histone H2B type 1-O OS=Homo sapiens GN=HIST1H2BO PE=1 SV=3	P23527	0.788	0	0	27	0.00034	0.452	LLLPGELAK	0.982	18.1	25	7.85			477.305	952.596	2	-0.04398	253117	P33778,P57053,Q99880,P58876,Q8N257,Q96A08,Q99879
CRC-5-2	Histone H2B type 1-O OS=Homo sapiens GN=HIST1H2BO PE=1 SV=3	P23527	0.788	0	0	27	0.00034	0.452	LLLPGELAK	0.991	22.2	25	2.01			477.306	952.597	2	0.9837	279445	P33778,P57053,Q99880,P58876,Q8N257,Q96A08,Q99879
CRC-5-2	Histone H2B type 1-O OS=Homo sapiens GN=HIST1H2BO PE=1 SV=3	P23527	0.788	0	0	27	0.00034	0.452	LLLPGELAK	0.997	23.5	25	0.63			477.305	952.596	2	-0.3796	363187	P33778,P57053,Q99880,P58876,Q8N257,Q96A08,Q99879
CRC-5-2	Histone H2B type 1-O OS=Homo sapiens GN=HIST1H2BO PE=1 SV=3	P23527	0.788	0	0	27	0.00034	0.452	LLLPGELAK	0.997	31.1	25	6.79			477.305	952.595	2	-1.386	531611	P33778,P57053,Q99880,P58876,Q8N257,Q96A08,Q99879
CRC-5-2	Histone H2B type 1-O OS=Homo sapiens GN=HIST1H2BO PE=1 SV=3	P23527	0.788	0	0	27	0.00034	0.452	LLLPGELAK	0.997	24.5	25	10.4			477.305	952.596	2	-0.3796	214371	P33778,P57053,Q99880,P58876,Q8N257,Q96A08,Q99879
CRC-5-2	Histone H2B type 1-O OS=Homo sapiens GN=HIST1H2BO PE=1 SV=3	P23527	0.788	0	0	27	0.00034	0.452	LLLPGELAK	0.997	45.9	25	18.9			477.305	952.596	2	0.01894	1651170	P33778,P57053,Q99880,P58876,Q8N257,Q96A08,Q99879
CRC-5-2	Histone H2B type 1-O OS=Homo sapiens GN=HIST1H2BO PE=1 SV=3	P23527	0.788	0	0	27	0.00034	0.452	LLLPGELAK	0.997	29.9	25	5.8			477.305	952.596	2	-0.3166	340249	P33778,P57053,Q99880,P58876,Q8N257,Q96A08,Q99879
CRC-5-2	Histone H2B type 1-O OS=Homo sapiens GN=HIST1H2BO PE=1 SV=3	P23527	0.788	0	0	27	0.00034	0.452	LLLPGELAK	0.997	32.6	25	18.9			477.305	952.596	2	-0.1698	335833	P33778,P57053,Q99880,P58876,Q8N257,Q96A08,Q99879
CRC-5-2	Histone H2B type 1-O OS=Homo sapiens GN=HIST1H2BO PE=1 SV=3	P23527	0.788	0	0	27	0.00034	0.452	QVHPDTGISSK	0.987	23.1	26.9	19			584.801	1167.59	2	-1.029	121735	P33778,P57053,Q99880,P58876,Q8N257,Q96A08,Q99879
CRC-5-2	Histone H2B type 1-O OS=Homo sapiens GN=HIST1H2BO PE=1 SV=3	P23527	0.788	0	0	27	0.00034	0.452	QVHPDTGISSK	0.997	59.9	27.1	51.3			584.802	1167.59	2	0.546	699725	P33778,P57053,Q99880,P58876,Q8N257,Q96A08,Q99879
CRC-5-2	Histone H2B type 1-O OS=Homo sapiens GN=HIST1H2BO PE=1 SV=3	P23527	0.788	0	0	27	0.00034	0.452	QVHPDTGISSK	0.997	28.9	27.5	22.6			390.204	1167.59	3	0.1387	946915	P33778,P57053,Q99880,P58876,Q8N257,Q96A08,Q99879
CRC-5-2	C-1-tetrahydrofolate synthase, cytoplasmic OS=Homo sapiens GN=MTHFD1 PE=1 SV=3	P11586	1	3	3	3	3.78e-05	0.0417	EIGLLSEEVELYGETK	0.997	53.8	28.4	50.5			904.963	1807.91	2	1.027	212263
CRC-5-2	C-1-tetrahydrofolate synthase, cytoplasmic OS=Homo sapiens GN=MTHFD1 PE=1 SV=3	P11586	1	3	3	3	3.78e-05	0.0417	GALALAQAVQR	0.997	38.6	25	35			549.325	1096.64	2	0.08934	437685
CRC-5-2	C-1-tetrahydrofolate synthase, cytoplasmic OS=Homo sapiens GN=MTHFD1 PE=1 SV=3	P11586	1	3	3	3	3.78e-05	0.0417	TDTESELDLISR	0.993	71.2	27	62.6			689.839	1377.66	2	0.5353	435195
CRC-5-2	Secretory carrier-associated membrane protein 2 OS=Homo sapiens GN=SCAMP2 PE=1 SV=2	O15127	1	2	2	2	2.52e-05	0.0973	ELQNTVANLHVR	0.99	23	26.5	23			465.256	1392.75	3	-0.7734	641127
CRC-5-2	Secretory carrier-associated membrane protein 2 OS=Homo sapiens GN=SCAMP2 PE=1 SV=2	O15127	1	2	2	2	2.52e-05	0.0973	TGASFQQAQEEFSQGIFSSR	0.997	39.3	26	39.3			735.678	2204.01	3	-0.3709	473409
CRC-5-2	Elongation factor 1-alpha 2 OS=Homo sapiens GN=EEF1A2 PE=1 SV=1	Q05639	1	0	0	8	0.000101	0.136	EHALLAYTLGVK	0.995	47.6	26.7	40.1			438.918	1313.73	3	-1.953	798100	P68104,Q5VTE0
CRC-5-2	Elongation factor 1-alpha 2 OS=Homo sapiens GN=EEF1A2 PE=1 SV=1	Q05639	1	0	0	8	0.000101	0.136	EHALLAYTLGVK	0.997	49.5	26.3	43.5			657.874	1313.73	2	-0.7469	1260190	P68104,Q5VTE0
CRC-5-2	Elongation factor 1-alpha 2 OS=Homo sapiens GN=EEF1A2 PE=1 SV=1	Q05639	1	0	0	8	0.000101	0.136	IGGIGTVPVGR	0.997	46.8	25	39.4			513.309	1024.6	2	-0.4114	3032280	P68104,Q5VTE0
CRC-5-2	Elongation factor 1-alpha 2 OS=Homo sapiens GN=EEF1A2 PE=1 SV=1	Q05639	1	0	0	8	0.000101	0.136	LPLQDVYK	0.99	33.6	27.6	16.2			488.279	974.544	2	0.49	597359	P68104,Q5VTE0
CRC-5-2	Elongation factor 1-alpha 2 OS=Homo sapiens GN=EEF1A2 PE=1 SV=1	Q05639	1	0	0	8	0.000101	0.136	QLIVGVNK	0.988	22	25	15			435.774	869.533	2	-0.8063	2286340	P68104,Q5VTE0
CRC-5-2	Elongation factor 1-alpha 2 OS=Homo sapiens GN=EEF1A2 PE=1 SV=1	Q05639	1	0	0	8	0.000101	0.136	QTVAVGVIK	0.997	37.6	25	21.8			457.788	913.561	2	1.026	1436900	P68104,Q5VTE0
CRC-5-2	Elongation factor 1-alpha 2 OS=Homo sapiens GN=EEF1A2 PE=1 SV=1	Q05639	1	0	0	8	0.000101	0.136	THINIVVIGHVDSGK	0.997	38.4	26.7	36.8			530.299	1587.87	3	0.8635	532563	P68104,Q5VTE0
CRC-5-2	Elongation factor 1-alpha 2 OS=Homo sapiens GN=EEF1A2 PE=1 SV=1	Q05639	1	0	0	8	0.000101	0.136	THINIVVIGHVDSGK	0.997	40.4	26.9	37.1			397.976	1587.87	4	0.09193	315635	P68104,Q5VTE0
CRC-5-2	Fibrillin-2 OS=Homo sapiens GN=FBN2 PE=1 SV=3	P35556	0.997	1	1	4	5.04e-05	0.0106	cELDTAcPR	0.981	20	25	17.5	c1: Carbamidomethyl (+57.02), c7: Carbamidomethyl (+57.02)		561.24	1120.47	2	1.112	211098
CRC-5-2	Fibrillin-2 OS=Homo sapiens GN=FBN2 PE=1 SV=3	P35556	0.997	1	1	4	5.04e-05	0.0106	TLPGGNQcIVPIcR	0.996	34.8	27.4	33.7	c8: Carbamidomethyl (+57.02), c13: Carbamidomethyl (+57.02)		792.901	1583.79	2	-2.242	780128	P35555
CRC-5-2	Fibrillin-2 OS=Homo sapiens GN=FBN2 PE=1 SV=3	P35556	0.997	1	1	4	5.04e-05	0.0106	VcVDTHmR	0.978	17.7	25	17.7	c2: Carbamidomethyl (+57.02)	m7: Oxidation (+15.99)	517.232	1032.45	2	0.5397	133660	P35555
CRC-5-2	Fibrillin-2 OS=Homo sapiens GN=FBN2 PE=1 SV=3	P35556	0.997	1	1	4	5.04e-05	0.0106	VcVDTHMR	0.989	21	25	16.1	c2: Carbamidomethyl (+57.02)		509.234	1016.45	2	0.4057	414364	P35555
CRC-5-2	Retinal dehydrogenase 1 OS=Homo sapiens GN=ALDH1A1 PE=1 SV=2	P00352	1	4	4	6	7.56e-05	0.11	IFVEESIYDEFVR	0.997	47.2	27.4	44.8			823.409	1644.8	2	-0.5966	257132
CRC-5-2	Retinal dehydrogenase 1 OS=Homo sapiens GN=ALDH1A1 PE=1 SV=2	P00352	1	4	4	6	7.56e-05	0.11	QAFQIGSPWR	0.994	27.1	26.9	16.6			595.308	1188.6	2	-2.339	382772
CRC-5-2	Retinal dehydrogenase 1 OS=Homo sapiens GN=ALDH1A1 PE=1 SV=2	P00352	1	4	4	6	7.56e-05	0.11	QAFQIGSPWR	0.997	32.5	26.9	21.5			595.31	1188.6	2	0.7381	374503
CRC-5-2	Retinal dehydrogenase 1 OS=Homo sapiens GN=ALDH1A1 PE=1 SV=2	P00352	1	4	4	6	7.56e-05	0.11	TIPIDGNFFTYTR	0.997	25.1	27.7	25.1			772.891	1543.77	2	0.02464	377093
CRC-5-2	Retinal dehydrogenase 1 OS=Homo sapiens GN=ALDH1A1 PE=1 SV=2	P00352	1	4	4	6	7.56e-05	0.11	VAFTGSTEVGK	0.997	24.9	26.3	9.24			548.288	1094.56	2	-0.2026	352561
CRC-5-2	Retinal dehydrogenase 1 OS=Homo sapiens GN=ALDH1A1 PE=1 SV=2	P00352	1	4	4	6	7.56e-05	0.11	VTLELGGK	0.987	20.5	25.9	12.2			408.745	815.476	2	0.1936	468384	P05091,P30837,O94788,P47895
CRC-5-2	40S ribosomal protein S11 OS=Homo sapiens GN=RPS11 PE=1 SV=3	P62280	1	7	8	8	0.000101	0.418	DVQIGDIVTVGEcRPLSK	0.997	37	28	37	c13: Carbamidomethyl (+57.02)		662.684	1985.03	3	2.184	861098
CRC-5-2	40S ribosomal protein S11 OS=Homo sapiens GN=RPS11 PE=1 SV=3	P62280	1	7	8	8	0.000101	0.418	EAIEGTYIDK	0.995	27.4	27.3	9.19			569.787	1137.56	2	2.844	553481
CRC-5-2	40S ribosomal protein S11 OS=Homo sapiens GN=RPS11 PE=1 SV=3	P62280	1	7	8	8	0.000101	0.418	EAIEGTYIDKK	0.997	43.8	27.5	39.6			633.832	1265.65	2	-0.2542	411750
CRC-5-2	40S ribosomal protein S11 OS=Homo sapiens GN=RPS11 PE=1 SV=3	P62280	1	7	8	8	0.000101	0.418	EAIEGTYIDKK	0.997	35.9	27.5	34			422.891	1265.65	3	0.3806	993872
CRC-5-2	40S ribosomal protein S11 OS=Homo sapiens GN=RPS11 PE=1 SV=3	P62280	1	7	8	8	0.000101	0.418	ILSGVVTK	0.99	38.3	25	31			408.764	815.514	2	2.153	478954
CRC-5-2	40S ribosomal protein S11 OS=Homo sapiens GN=RPS11 PE=1 SV=3	P62280	1	7	8	8	0.000101	0.418	NMSVHLSPcFR	0.986	20.6	25.7	20.6	c9: Carbamidomethyl (+57.02)		449.882	1346.62	3	0.5838	460823
CRC-5-2	40S ribosomal protein S11 OS=Homo sapiens GN=RPS11 PE=1 SV=3	P62280	1	7	8	8	0.000101	0.418	RDYLHYIR	0.989	21.9	27.8	9.25			379.205	1134.59	3	-0.05102	296160
CRC-5-2	40S ribosomal protein S11 OS=Homo sapiens GN=RPS11 PE=1 SV=3	P62280	1	7	8	8	0.000101	0.418	VLLGETGKEK	0.997	34.5	25.6	27			537.314	1072.61	2	-0.393	394016
CRC-5-2	Aldehyde dehydrogenase, mitochondrial OS=Homo sapiens GN=ALDH2 PE=1 SV=2	P05091	1	14	16	17	0.000214	0.34	AAFQLGSPWR	0.997	27.8	27.5	13.8			566.799	1131.58	2	0.8989	480875
CRC-5-2	Aldehyde dehydrogenase, mitochondrial OS=Homo sapiens GN=ALDH2 PE=1 SV=2	P05091	1	14	16	17	0.000214	0.34	EAGFPPGVVNIVPGFGPTAGAAIASHEDVDKVAFTGSTEIGR	0.974	23.7	26.7	20			1035.28	4137.09	4	3.327	280816
CRC-5-2	Aldehyde dehydrogenase, mitochondrial OS=Homo sapiens GN=ALDH2 PE=1 SV=2	P05091	1	14	16	17	0.000214	0.34	ELGEYGLQAYTEVK	0.996	50.1	27.3	50.1			800.401	1598.79	2	2.262	453983
CRC-5-2	Aldehyde dehydrogenase, mitochondrial OS=Homo sapiens GN=ALDH2 PE=1 SV=2	P05091	1	14	16	17	0.000214	0.34	KTFPTVNPSTGEVIcQVAEGDKEDVDK	0.997	35.4	28.2	32.4	c15: Carbamidomethyl (+57.02)		741.613	2962.42	4	0.115	458912
CRC-5-2	Aldehyde dehydrogenase, mitochondrial OS=Homo sapiens GN=ALDH2 PE=1 SV=2	P05091	1	14	16	17	0.000214	0.34	LGPALATGNVVVmK	0.997	32.2	25.4	12.2		m13: Oxidation (+15.99)	693.395	1384.78	2	0.7094	293139
CRC-5-2	Aldehyde dehydrogenase, mitochondrial OS=Homo sapiens GN=ALDH2 PE=1 SV=2	P05091	1	14	16	17	0.000214	0.34	LGPALATGNVVVMK	0.997	33.8	25	33.8			685.397	1368.78	2	-0.04522	525866
CRC-5-2	Aldehyde dehydrogenase, mitochondrial OS=Homo sapiens GN=ALDH2 PE=1 SV=2	P05091	1	14	16	17	0.000214	0.34	LLcGGGIAADR	0.997	46.9	27	41.6	c3: Carbamidomethyl (+57.02)		551.787	1101.56	2	-0.2787	517055
CRC-5-2	Aldehyde dehydrogenase, mitochondrial OS=Homo sapiens GN=ALDH2 PE=1 SV=2	P05091	1	14	16	17	0.000214	0.34	TEQGPQVDETQFK	0.997	42.4	26.3	23			753.857	1505.7	2	0.06508	225548
CRC-5-2	Aldehyde dehydrogenase, mitochondrial OS=Homo sapiens GN=ALDH2 PE=1 SV=2	P05091	1	14	16	17	0.000214	0.34	TEQGPQVDETQFKK	0.989	21.9	27.5	18.9			545.605	1633.79	3	-0.2985	382425
CRC-5-2	Aldehyde dehydrogenase, mitochondrial OS=Homo sapiens GN=ALDH2 PE=1 SV=2	P05091	1	14	16	17	0.000214	0.34	TFPTVNPSTGEVIcQVAEGDKEDVDK	0.995	24.8	28	24.8	c14: Carbamidomethyl (+57.02)		945.785	2834.33	3	1.258	236645
CRC-5-2	Aldehyde dehydrogenase, mitochondrial OS=Homo sapiens GN=ALDH2 PE=1 SV=2	P05091	1	14	16	17	0.000214	0.34	TFVQEDIYDEFVER	0.997	48.4	25.8	48.4			597.281	1788.82	3	0.2414	623553
CRC-5-2	Aldehyde dehydrogenase, mitochondrial OS=Homo sapiens GN=ALDH2 PE=1 SV=2	P05091	1	14	16	17	0.000214	0.34	VAFTGSTEIGR	0.995	57.8	27.2	55.8			569.298	1136.58	2	-1.127	632023
CRC-5-2	Aldehyde dehydrogenase, mitochondrial OS=Homo sapiens GN=ALDH2 PE=1 SV=2	P05091	1	14	16	17	0.000214	0.34	VIQVAAGSSNLK	0.997	33.6	26.6	24			593.843	1185.67	2	-0.3387	428834
CRC-5-2	Aldehyde dehydrogenase, mitochondrial OS=Homo sapiens GN=ALDH2 PE=1 SV=2	P05091	1	14	16	17	0.000214	0.34	VIQVAAGSSNLKR	0.997	50.5	25.6	50.5			448.266	1341.77	3	1.409	632389
CRC-5-2	Aldehyde dehydrogenase, mitochondrial OS=Homo sapiens GN=ALDH2 PE=1 SV=2	P05091	1	14	16	17	0.000214	0.34	VIQVAAGSSNLKR	0.997	27.5	25	22.9			671.893	1341.77	2	-0.5079	147623
CRC-5-2	Aldehyde dehydrogenase, mitochondrial OS=Homo sapiens GN=ALDH2 PE=1 SV=2	P05091	1	14	16	17	0.000214	0.34	VTLELGGK	0.987	20.5	25.9	12.2			408.745	815.476	2	0.1936	468384	P30837,O94788,P47895,P00352
CRC-5-2	Aldehyde dehydrogenase, mitochondrial OS=Homo sapiens GN=ALDH2 PE=1 SV=2	P05091	1	14	16	17	0.000214	0.34	VVGNPFDSK	0.976	20.1	27.4	17			481.75	961.486	2	-0.8748	309498
CRC-5-2	Histone H1.3 OS=Homo sapiens GN=HIST1H1D PE=1 SV=2	P16402	1	1	1	9	0.000113	0.208	ALAAAGYDVEK	0.997	44.8	27.4	39.8			554.288	1106.56	2	-0.2004	1916710	P22492,P10412,Q02539,P16403
CRC-5-2	Histone H1.3 OS=Homo sapiens GN=HIST1H1D PE=1 SV=2	P16402	1	1	1	9	0.000113	0.208	ALAAAGYDVEKNNSR	0.997	32.3	27.8	32.3			526.934	1577.78	3	-0.2774	806438	P22492,P10412,Q02539,P16403
CRC-5-2	Histone H1.3 OS=Homo sapiens GN=HIST1H1D PE=1 SV=2	P16402	1	1	1	9	0.000113	0.208	ASGPPVSELITK	0.997	44.7	25	44.7			599.837	1197.66	2	-0.8526	457395	P10412,P16403
CRC-5-2	Histone H1.3 OS=Homo sapiens GN=HIST1H1D PE=1 SV=2	P16402	1	1	1	9	0.000113	0.208	KAAKSpAK	0.989	21.3	25.6	1.16		p6: Oxidation (+15.99)	408.75	815.486	2	-0.4127	224292
CRC-5-2	Histone H1.3 OS=Homo sapiens GN=HIST1H1D PE=1 SV=2	P16402	1	1	1	9	0.000113	0.208	KALAAAGYDVEK	0.997	42.2	27.2	42.2			412.559	1234.66	3	0.2364	658379	P22492,P10412,Q02539,P16403
CRC-5-2	Histone H1.3 OS=Homo sapiens GN=HIST1H1D PE=1 SV=2	P16402	1	1	1	9	0.000113	0.208	KASGPPVSELITK	0.997	24.3	25	24.3			442.926	1325.76	3	-0.1869	530593	P10412,P16403
CRC-5-2	Histone H1.3 OS=Homo sapiens GN=HIST1H1D PE=1 SV=2	P16402	1	1	1	9	0.000113	0.208	KASGPPVSELITK	0.997	25.2	25	11.6			663.885	1325.76	2	-0.2427	636299	P10412,P16403
CRC-5-2	Histone H1.3 OS=Homo sapiens GN=HIST1H1D PE=1 SV=2	P16402	1	1	1	9	0.000113	0.208	SGVSLAALK	0.997	36.8	26	28.4			423.258	844.502	2	0.06867	549205	P10412,P16403
CRC-5-2	Histone H1.3 OS=Homo sapiens GN=HIST1H1D PE=1 SV=2	P16402	1	1	1	9	0.000113	0.208	SGVSLAALKK	0.988	58.2	25	44.3			487.307	972.6	2	3.47	543490	P10412,P16403
CRC-5-2	Proteasome subunit alpha type-1 OS=Homo sapiens GN=PSMA1 PE=1 SV=1	P25786	1	3	3	3	3.78e-05	0.125	AQSELAAHQK	0.997	41.2	26.6	36.5			541.783	1081.55	2	-0.5006	76318.8
CRC-5-2	Proteasome subunit alpha type-1 OS=Homo sapiens GN=PSMA1 PE=1 SV=1	P25786	1	3	3	3	3.78e-05	0.125	LVSLIGSK	0.99	23.5	25	18.4			408.763	815.512	2	0.1936	466426
CRC-5-2	Proteasome subunit alpha type-1 OS=Homo sapiens GN=PSMA1 PE=1 SV=1	P25786	1	3	3	3	3.78e-05	0.125	NQYDNDVTVWSPQGR	0.997	56.7	25.8	56.7			889.91	1777.8	2	1.528	182129
CRC-5-2	Heat shock protein 75 kDa, mitochondrial OS=Homo sapiens GN=TRAP1 PE=1 SV=3	Q12931	1	6	6	7	8.81e-05	0.129	AFLDALQNQAEASSK	0.997	44.9	27.5	44.9			796.901	1591.79	2	1.38	355390
CRC-5-2	Heat shock protein 75 kDa, mitochondrial OS=Homo sapiens GN=TRAP1 PE=1 SV=3	Q12931	1	6	6	7	8.81e-05	0.129	AQLLQPTLEINPR	0.997	41.1	25	36.9			746.927	1491.84	2	-0.9927	419665
CRC-5-2	Heat shock protein 75 kDa, mitochondrial OS=Homo sapiens GN=TRAP1 PE=1 SV=3	Q12931	1	6	6	7	8.81e-05	0.129	ELGSSVALYSR	0.997	34	26.8	29.8			591.311	1180.61	2	-0.9495	458218
CRC-5-2	Heat shock protein 75 kDa, mitochondrial OS=Homo sapiens GN=TRAP1 PE=1 SV=3	Q12931	1	6	6	7	8.81e-05	0.129	GVVDSEDIPLNLSR	0.997	38	27.9	0			505.267	1512.78	3	0.5166	272765	P07900,P08238
CRC-5-2	Heat shock protein 75 kDa, mitochondrial OS=Homo sapiens GN=TRAP1 PE=1 SV=3	Q12931	1	6	6	7	8.81e-05	0.129	TDAPLNIR	0.99	27.6	25	18.9			450.251	898.488	2	0.5092	622932
CRC-5-2	Heat shock protein 75 kDa, mitochondrial OS=Homo sapiens GN=TRAP1 PE=1 SV=3	Q12931	1	6	6	7	8.81e-05	0.129	YESSALPSGQLTSLSEYASR	0.997	46.5	27.5	46.5			716.016	2145.03	3	1.581	418752
CRC-5-2	Heat shock protein 75 kDa, mitochondrial OS=Homo sapiens GN=TRAP1 PE=1 SV=3	Q12931	1	6	6	7	8.81e-05	0.129	YVAQAHDKPR	0.997	42	26.9	38.8			395.544	1183.61	3	-0.3528	143619
CRC-5-2	Ribonuclease inhibitor OS=Homo sapiens GN=RNH1 PE=1 SV=2	P13489	1	9	10	10	0.000126	0.286	ELALGSNK	0.966	19.1	26.7	11.7			416.232	830.449	2	-1.037	380821
CRC-5-2	Ribonuclease inhibitor OS=Homo sapiens GN=RNH1 PE=1 SV=2	P13489	1	9	10	10	0.000126	0.286	ELcQGLGQPGSVLR	0.997	46.9	27.4	46.9	c3: Carbamidomethyl (+57.02)		757.393	1512.77	2	-1.009	340852
CRC-5-2	Ribonuclease inhibitor OS=Homo sapiens GN=RNH1 PE=1 SV=2	P13489	1	9	10	10	0.000126	0.286	ELSLAGNELGDEGAR	0.997	52.4	26.2	46			765.874	1529.73	2	0.9003	318664
CRC-5-2	Ribonuclease inhibitor OS=Homo sapiens GN=RNH1 PE=1 SV=2	P13489	1	9	10	10	0.000126	0.286	ELTVSNNDINEAGVR	0.99	69.8	27.1	64			815.904	1629.79	2	-1.117	427186
CRC-5-2	Ribonuclease inhibitor OS=Homo sapiens GN=RNH1 PE=1 SV=2	P13489	1	9	10	10	0.000126	0.286	LEScGVTSDNcR	0.997	60.3	25	60.3	c4: Carbamidomethyl (+57.02), c11: Carbamidomethyl (+57.02)		699.293	1396.57	2	-0.3954	162022
CRC-5-2	Ribonuclease inhibitor OS=Homo sapiens GN=RNH1 PE=1 SV=2	P13489	1	9	10	10	0.000126	0.286	LQLEYcSLSAAScEPLASVLR	0.997	30.1	28.4	28.8	c6: Carbamidomethyl (+57.02), c13: Carbamidomethyl (+57.02)		789.727	2366.16	3	-0.8274	367437
CRC-5-2	Ribonuclease inhibitor OS=Homo sapiens GN=RNH1 PE=1 SV=2	P13489	1	9	10	10	0.000126	0.286	LSLQNccLTGAGcGVLSSTLR	0.976	62.6	27.9	62.6	c6: Carbamidomethyl (+57.02), c7: Carbamidomethyl (+57.02), c13: Carbamidomethyl (+57.02)		756.367	2266.08	3	-3.482	427649
CRC-5-2	Ribonuclease inhibitor OS=Homo sapiens GN=RNH1 PE=1 SV=2	P13489	1	9	10	10	0.000126	0.286	VNPALAELNLR	0.997	39	25	37.8			605.351	1208.69	2	0.06453	530919
CRC-5-2	Ribonuclease inhibitor OS=Homo sapiens GN=RNH1 PE=1 SV=2	P13489	1	9	10	10	0.000126	0.286	WAELLPLLQQcQVVR	0.992	22.4	25.2	22.4	c11: Carbamidomethyl (+57.02)		927.009	1852	2	0.471	303525
CRC-5-2	Ribonuclease inhibitor OS=Homo sapiens GN=RNH1 PE=1 SV=2	P13489	1	9	10	10	0.000126	0.286	WAELLPLLQQcQVVR	0.997	34.9	25.7	34.9	c11: Carbamidomethyl (+57.02)		618.341	1852	3	-0.2662	242033
CRC-5-2	Ig alpha-1 chain C region OS=Homo sapiens GN=IGHA1 PE=1 SV=2	P01876	1	5	5	14	0.000176	0.53	DASGVTFTWTPSSGK	0.997	56	26.8	51.6			770.868	1539.72	2	0.2454	1115650
CRC-5-2	Ig alpha-1 chain C region OS=Homo sapiens GN=IGHA1 PE=1 SV=2	P01876	1	5	5	14	0.000176	0.53	DLcGcYSVSSVLPGcAEPWNHGK	0.997	24	25	24	c3: Carbamidomethyl (+57.02), c5: Carbamidomethyl (+57.02), c15: Carbamidomethyl (+57.02)		865.047	2592.12	3	-0.5876	428836
CRC-5-2	Ig alpha-1 chain C region OS=Homo sapiens GN=IGHA1 PE=1 SV=2	P01876	1	5	5	14	0.000176	0.53	EKYLTWASR	0.997	25	26.7	24.4			385.205	1152.59	3	0.4005	453081	P01877
CRC-5-2	Ig alpha-1 chain C region OS=Homo sapiens GN=IGHA1 PE=1 SV=2	P01876	1	5	5	14	0.000176	0.53	KGDTFScMVGHEALPLAFTQK	0.997	34.7	28.2	34.7	c7: Carbamidomethyl (+57.02)		585.039	2336.13	4	-1.686	751658	P01877
CRC-5-2	Ig alpha-1 chain C region OS=Homo sapiens GN=IGHA1 PE=1 SV=2	P01876	1	5	5	14	0.000176	0.53	KGDTFScMVGHEALPLAFTQK	0.997	42.5	28.3	37.7	c7: Carbamidomethyl (+57.02)		779.718	2336.13	3	0.7132	782468	P01877
CRC-5-2	Ig alpha-1 chain C region OS=Homo sapiens GN=IGHA1 PE=1 SV=2	P01876	1	5	5	14	0.000176	0.53	NFPPSQDASGDLYTTSSQLTLPATQcLAGK	0.994	27.7	28	27.7	c26: Carbamidomethyl (+57.02)		1056.85	3167.52	3	3.518	201280
CRC-5-2	Ig alpha-1 chain C region OS=Homo sapiens GN=IGHA1 PE=1 SV=2	P01876	1	5	5	14	0.000176	0.53	QEPSQGTTTFAVTSILR	0.997	47.7	27.8	47.7			918.48	1834.95	2	1.622	206033	P01877
CRC-5-2	Ig alpha-1 chain C region OS=Homo sapiens GN=IGHA1 PE=1 SV=2	P01876	1	5	5	14	0.000176	0.53	QEPSQGTTTFAVTSILR	0.997	37.9	28.1	35.8			612.653	1834.94	3	-2.766	432996	P01877
CRC-5-2	Ig alpha-1 chain C region OS=Homo sapiens GN=IGHA1 PE=1 SV=2	P01876	1	5	5	14	0.000176	0.53	SAVQGPPER	0.997	36.8	25.3	29.4			470.746	939.477	2	-0.4699	535693	P01877
CRC-5-2	Ig alpha-1 chain C region OS=Homo sapiens GN=IGHA1 PE=1 SV=2	P01876	1	5	5	14	0.000176	0.53	SGNTFRPEVHLLPPPSEELALNELVTLTcLAR	0.968	16.1	25.2	16.1	c29: Carbamidomethyl (+57.02)		894.225	3572.87	4	0.8788	187471	P01877
CRC-5-2	Ig alpha-1 chain C region OS=Homo sapiens GN=IGHA1 PE=1 SV=2	P01876	1	5	5	14	0.000176	0.53	SGNTFRPEVHLLPPPSEELALNELVTLTcLAR	0.997	47.9	25.2	47.8	c29: Carbamidomethyl (+57.02)		894.225	3572.87	4	1.013	1619870	P01877
CRC-5-2	Ig alpha-1 chain C region OS=Homo sapiens GN=IGHA1 PE=1 SV=2	P01876	1	5	5	14	0.000176	0.53	TFTcTAAYPESK	0.997	25.4	25	25.4	c4: Carbamidomethyl (+57.02)		688.314	1374.61	2	0.1837	335144
CRC-5-2	Ig alpha-1 chain C region OS=Homo sapiens GN=IGHA1 PE=1 SV=2	P01876	1	5	5	14	0.000176	0.53	TPLTATLSK	0.997	38.3	25.9	33.5			466.276	930.538	2	-1.033	395532
CRC-5-2	Ig alpha-1 chain C region OS=Homo sapiens GN=IGHA1 PE=1 SV=2	P01876	1	5	5	14	0.000176	0.53	WLQGSQELPR	0.997	33	26.3	31.2			607.321	1212.63	2	1.465	348890	P01877
CRC-5-2	Ig alpha-2 chain C region OS=Homo sapiens GN=IGHA2 PE=1 SV=3	P01877	1	2	2	11	0.000139	0.435	DASGATFTWTPSSGK	0.997	57.1	25	55.6			756.853	1511.69	2	0.7656	572506
CRC-5-2	Ig alpha-2 chain C region OS=Homo sapiens GN=IGHA2 PE=1 SV=3	P01877	1	2	2	11	0.000139	0.435	DLcGcYSVSSVLPGcAQPWNHGETFTcTAAHPELK	0.997	30.5	25	15.3	c3: Carbamidomethyl (+57.02), c5: Carbamidomethyl (+57.02), c15: Carbamidomethyl (+57.02), c27: Carbamidomethyl (+57.02)		988.192	3948.74	4	1.227	418081
CRC-5-2	Ig alpha-2 chain C region OS=Homo sapiens GN=IGHA2 PE=1 SV=3	P01877	1	2	2	11	0.000139	0.435	EKYLTWASR	0.997	25	26.7	24.4			385.205	1152.59	3	0.4005	453081	P01876
CRC-5-2	Ig alpha-2 chain C region OS=Homo sapiens GN=IGHA2 PE=1 SV=3	P01877	1	2	2	11	0.000139	0.435	KGDTFScMVGHEALPLAFTQK	0.997	34.7	28.2	34.7	c7: Carbamidomethyl (+57.02)		585.039	2336.13	4	-1.686	751658	P01876
CRC-5-2	Ig alpha-2 chain C region OS=Homo sapiens GN=IGHA2 PE=1 SV=3	P01877	1	2	2	11	0.000139	0.435	KGDTFScMVGHEALPLAFTQK	0.997	42.5	28.3	37.7	c7: Carbamidomethyl (+57.02)		779.718	2336.13	3	0.7132	782468	P01876
CRC-5-2	Ig alpha-2 chain C region OS=Homo sapiens GN=IGHA2 PE=1 SV=3	P01877	1	2	2	11	0.000139	0.435	QEPSQGTTTFAVTSILR	0.997	47.7	27.8	47.7			918.48	1834.95	2	1.622	206033	P01876
CRC-5-2	Ig alpha-2 chain C region OS=Homo sapiens GN=IGHA2 PE=1 SV=3	P01877	1	2	2	11	0.000139	0.435	QEPSQGTTTFAVTSILR	0.997	37.9	28.1	35.8			612.653	1834.94	3	-2.766	432996	P01876
CRC-5-2	Ig alpha-2 chain C region OS=Homo sapiens GN=IGHA2 PE=1 SV=3	P01877	1	2	2	11	0.000139	0.435	SAVQGPPER	0.997	36.8	25.3	29.4			470.746	939.477	2	-0.4699	535693	P01876
CRC-5-2	Ig alpha-2 chain C region OS=Homo sapiens GN=IGHA2 PE=1 SV=3	P01877	1	2	2	11	0.000139	0.435	SGNTFRPEVHLLPPPSEELALNELVTLTcLAR	0.968	16.1	25.2	16.1	c29: Carbamidomethyl (+57.02)		894.225	3572.87	4	0.8788	187471	P01876
CRC-5-2	Ig alpha-2 chain C region OS=Homo sapiens GN=IGHA2 PE=1 SV=3	P01877	1	2	2	11	0.000139	0.435	SGNTFRPEVHLLPPPSEELALNELVTLTcLAR	0.997	47.9	25.2	47.8	c29: Carbamidomethyl (+57.02)		894.225	3572.87	4	1.013	1619870	P01876
CRC-5-2	Ig alpha-2 chain C region OS=Homo sapiens GN=IGHA2 PE=1 SV=3	P01877	1	2	2	11	0.000139	0.435	WLQGSQELPR	0.997	33	26.3	31.2			607.321	1212.63	2	1.465	348890	P01876
CRC-5-2	Hemoglobin subunit alpha OS=Homo sapiens GN=HBA1 PE=1 SV=2	P69905	1	10	21	45	0.000567	0.88	FLASVSTVLTSK	0.997	56.1	25	47.4			626.861	1251.71	2	0.5093	405787
CRC-5-2	Hemoglobin subunit alpha OS=Homo sapiens GN=HBA1 PE=1 SV=2	P69905	1	10	21	45	0.000567	0.88	KVADALTNAVAHVDDmPNALSALSDLHAHK	0.981	22.3	27.9	2.69		m16: Oxidation (+15.99)	628.923	3139.58	5	1.587	337950
CRC-5-2	Hemoglobin subunit alpha OS=Homo sapiens GN=HBA1 PE=1 SV=2	P69905	1	10	21	45	0.000567	0.88	KVADALTNAVAHVDDMPNALSALSDLHAHK	0.996	42.4	27.7	42.4			781.9	3123.57	4	-2.123	527603
CRC-5-2	Hemoglobin subunit alpha OS=Homo sapiens GN=HBA1 PE=1 SV=2	P69905	1	10	21	45	0.000567	0.88	KVADALTNAVAHVDDMPNALSALSDLHAHK	0.997	47.4	27.7	44.2			625.723	3123.58	5	0.2401	305246
CRC-5-2	Hemoglobin subunit alpha OS=Homo sapiens GN=HBA1 PE=1 SV=2	P69905	1	10	21	45	0.000567	0.88	KVADALTNAVAHVDDMPNALSALSDLHAHK	0.997	35.4	27.5	33.6			625.723	3123.58	5	1.12	526771
CRC-5-2	Hemoglobin subunit alpha OS=Homo sapiens GN=HBA1 PE=1 SV=2	P69905	1	10	21	45	0.000567	0.88	KVADALTNAVAHVDDmpNALSALSDLHAHK	0.997	37.5	27.4	11.8		m16: Oxidation (+15.99), p17: Oxidation (+15.99)	632.126	3155.59	5	8.132	652153
CRC-5-2	Hemoglobin subunit alpha OS=Homo sapiens GN=HBA1 PE=1 SV=2	P69905	1	10	21	45	0.000567	0.88	LLSHcLLVTLAAHLPAEFTPAVHASLDKFLASVSTVLTSK	0.997	39.4	25	31.8	c5: Carbamidomethyl (+57.02)		852.471	4257.32	5	-1.213	322966
CRC-5-2	Hemoglobin subunit alpha OS=Homo sapiens GN=HBA1 PE=1 SV=2	P69905	1	10	21	45	0.000567	0.88	LLSHcLLVTLAAHLPAEFTPAVHASLDKFLASVSTVLTSKYR	0.997	33.6	25	33.6	c5: Carbamidomethyl (+57.02)		763.755	4576.49	6	0.07182	1028990
CRC-5-2	Hemoglobin subunit alpha OS=Homo sapiens GN=HBA1 PE=1 SV=2	P69905	1	10	21	45	0.000567	0.88	mFLSFPTTK	0.968	20.9	26.1	17.3		m1: Oxidation (+15.99)	544.279	1086.54	2	2.136	477589
CRC-5-2	Hemoglobin subunit alpha OS=Homo sapiens GN=HBA1 PE=1 SV=2	P69905	1	10	21	45	0.000567	0.88	mFLSFPTTK	0.985	21.1	26.1	21.1		m1: Oxidation (+15.99)	544.279	1086.54	2	1.014	359962
CRC-5-2	Hemoglobin subunit alpha OS=Homo sapiens GN=HBA1 PE=1 SV=2	P69905	1	10	21	45	0.000567	0.88	MFLSFPTTK	0.994	27.4	26.2	20.2			536.28	1070.54	2	-2.466	246241
CRC-5-2	Hemoglobin subunit alpha OS=Homo sapiens GN=HBA1 PE=1 SV=2	P69905	1	10	21	45	0.000567	0.88	MFLSFPTTK	0.997	26.2	26.2	22.1			536.28	1070.55	2	-0.991	259739
CRC-5-2	Hemoglobin subunit alpha OS=Homo sapiens GN=HBA1 PE=1 SV=2	P69905	1	10	21	45	0.000567	0.88	MFLSFPTTK	0.997	27.4	25.3	27.4			536.281	1070.55	2	-0.6364	272806
CRC-5-2	Hemoglobin subunit alpha OS=Homo sapiens GN=HBA1 PE=1 SV=2	P69905	1	10	21	45	0.000567	0.88	mFLSFPTTK	0.997	27.7	26.2	27.7		m1: Oxidation (+15.99)	544.279	1086.54	2	0.4442	892230
CRC-5-2	Hemoglobin subunit alpha OS=Homo sapiens GN=HBA1 PE=1 SV=2	P69905	1	10	21	45	0.000567	0.88	MFLSFPTTK	0.997	29.9	25.6	29.9			536.281	1070.55	2	0.7261	605767
CRC-5-2	Hemoglobin subunit alpha OS=Homo sapiens GN=HBA1 PE=1 SV=2	P69905	1	10	21	45	0.000567	0.88	mFLSFPTTK	0.997	45.9	25.6	41.7		m1: Oxidation (+15.99)	544.278	1086.54	2	-0.1075	1594340
CRC-5-2	Hemoglobin subunit alpha OS=Homo sapiens GN=HBA1 PE=1 SV=2	P69905	1	10	21	45	0.000567	0.88	mFLSFPTTK	0.997	46	26	41.4		m1: Oxidation (+15.99)	544.278	1086.54	2	0.1131	3678470
CRC-5-2	Hemoglobin subunit alpha OS=Homo sapiens GN=HBA1 PE=1 SV=2	P69905	1	10	21	45	0.000567	0.88	mFLSFPTTK	0.997	35.7	25.6	28.5		m1: Oxidation (+15.99)	544.278	1086.54	2	0.002804	288584
CRC-5-2	Hemoglobin subunit alpha OS=Homo sapiens GN=HBA1 PE=1 SV=2	P69905	1	10	21	45	0.000567	0.88	TYFPHFDLSHGSAQVK	0.98	19	27.7	18.6			459.228	1832.88	4	-0.313	670779
CRC-5-2	Hemoglobin subunit alpha OS=Homo sapiens GN=HBA1 PE=1 SV=2	P69905	1	10	21	45	0.000567	0.88	TYFPHFDLSHGSAQVK	0.987	21.3	27.8	15.5			459.229	1832.89	4	0.2323	14410500
CRC-5-2	Hemoglobin subunit alpha OS=Homo sapiens GN=HBA1 PE=1 SV=2	P69905	1	10	21	45	0.000567	0.88	TYFPHFDLSHGSAQVK	0.997	45.8	27.8	45.8			917.451	1832.89	2	1.831	540553
CRC-5-2	Hemoglobin subunit alpha OS=Homo sapiens GN=HBA1 PE=1 SV=2	P69905	1	10	21	45	0.000567	0.88	TYFPHFDLSHGSAQVK	0.997	39.7	27.7	39.7			611.969	1832.89	3	0.3719	1067720
CRC-5-2	Hemoglobin subunit alpha OS=Homo sapiens GN=HBA1 PE=1 SV=2	P69905	1	10	21	45	0.000567	0.88	VADALTNAVAHVDDmPNALSALSDLHAHK	0.979	23.4	28.5	4.83		m15: Oxidation (+15.99)	603.302	3011.47	5	-1.316	336405
CRC-5-2	Hemoglobin subunit alpha OS=Homo sapiens GN=HBA1 PE=1 SV=2	P69905	1	10	21	45	0.000567	0.88	VADALTNAVAHVDDMpNALSALSDLHAHK	0.982	22	28.4	0		p16: Oxidation (+15.99)	603.302	3011.47	5	-0.8016	360395
CRC-5-2	Hemoglobin subunit alpha OS=Homo sapiens GN=HBA1 PE=1 SV=2	P69905	1	10	21	45	0.000567	0.88	VADALTNAVAHVDDMPNALSALSDLHAHK	0.987	21.6	28.4	21.6			749.878	2995.48	4	0.2423	438158
CRC-5-2	Hemoglobin subunit alpha OS=Homo sapiens GN=HBA1 PE=1 SV=2	P69905	1	10	21	45	0.000567	0.88	VADALTNAVAHVDDMPNALSALSDLHAHK	0.989	22.7	28.4	22.5			749.878	2995.48	4	0.7362	474351
CRC-5-2	Hemoglobin subunit alpha OS=Homo sapiens GN=HBA1 PE=1 SV=2	P69905	1	10	21	45	0.000567	0.88	VADALTNAVAHVDDmPNALSALSDLHAHK	0.994	63.5	28.4	14.5		m15: Oxidation (+15.99)	1004.83	3011.48	3	1.855	185748
CRC-5-2	Hemoglobin subunit alpha OS=Homo sapiens GN=HBA1 PE=1 SV=2	P69905	1	10	21	45	0.000567	0.88	VADALTNAVAHVDDMPNALSALSDLHAHK	0.996	63.9	28.4	63.9			999.501	2995.48	3	-0.7302	297492
CRC-5-2	Hemoglobin subunit alpha OS=Homo sapiens GN=HBA1 PE=1 SV=2	P69905	1	10	21	45	0.000567	0.88	VADALTNAVAHVDDMPNALSALSDLHAHK	0.996	61.8	28.5	61.8			749.879	2995.49	4	1.31	878655
CRC-5-2	Hemoglobin subunit alpha OS=Homo sapiens GN=HBA1 PE=1 SV=2	P69905	1	10	21	45	0.000567	0.88	VADALTNAVAHVDDMPNALSALSDLHAHK	0.997	31.7	28.4	26.5			600.103	2995.48	5	-1.719	417857
CRC-5-2	Hemoglobin subunit alpha OS=Homo sapiens GN=HBA1 PE=1 SV=2	P69905	1	10	21	45	0.000567	0.88	VADALTNAVAHVDDMPNALSALSDLHAHK	0.997	25.9	28.5	25.2			749.878	2995.48	4	0.8163	576477
CRC-5-2	Hemoglobin subunit alpha OS=Homo sapiens GN=HBA1 PE=1 SV=2	P69905	1	10	21	45	0.000567	0.88	VADALTNAVAHVDDMPNALSALSDLHAHK	0.997	49.9	28.5	45			600.103	2995.48	5	-1.101	315945
CRC-5-2	Hemoglobin subunit alpha OS=Homo sapiens GN=HBA1 PE=1 SV=2	P69905	1	10	21	45	0.000567	0.88	VADALTNAVAHVDDMPNALSALSDLHAHK	0.997	58.1	28.4	51.1			749.878	2995.48	4	0.576	429825
CRC-5-2	Hemoglobin subunit alpha OS=Homo sapiens GN=HBA1 PE=1 SV=2	P69905	1	10	21	45	0.000567	0.88	VADALTNAVAHVDDMPNALSALSDLHAHK	0.997	32	28.4	28.8			600.103	2995.48	5	-0.901	683767
CRC-5-2	Hemoglobin subunit alpha OS=Homo sapiens GN=HBA1 PE=1 SV=2	P69905	1	10	21	45	0.000567	0.88	VADALTNAVAHVDDmPNALSALSDLHAHK	0.997	28.4	28.4	5.47		m15: Oxidation (+15.99)	603.303	3011.48	5	0.8083	775384
CRC-5-2	Hemoglobin subunit alpha OS=Homo sapiens GN=HBA1 PE=1 SV=2	P69905	1	10	21	45	0.000567	0.88	VADALTNAVAHVDDMPNALSALSDLHAHK	0.997	45	28.4	42.8			600.104	2995.48	5	0.3171	499917
CRC-5-2	Hemoglobin subunit alpha OS=Homo sapiens GN=HBA1 PE=1 SV=2	P69905	1	10	21	45	0.000567	0.88	VADALTNAVAHVDDmPNALSALSDLHAHK	0.997	44	28.5	2.73		m15: Oxidation (+15.99)	603.303	3011.48	5	0.2108	421391
CRC-5-2	Hemoglobin subunit alpha OS=Homo sapiens GN=HBA1 PE=1 SV=2	P69905	1	10	21	45	0.000567	0.88	VADALTNAVAHVDDMPNALSALSDLHAHK	0.997	36.5	28.5	35.5			600.103	2995.48	5	-1.619	226161
CRC-5-2	Hemoglobin subunit alpha OS=Homo sapiens GN=HBA1 PE=1 SV=2	P69905	1	10	21	45	0.000567	0.88	VADALTNAVAHVDDMPNALSALSDLHAHKLR	0.975	17.3	27.2	17.3			653.941	3264.67	5	0.01533	319335
CRC-5-2	Hemoglobin subunit alpha OS=Homo sapiens GN=HBA1 PE=1 SV=2	P69905	1	10	21	45	0.000567	0.88	VGAHAGEYGAEALER	0.997	48.5	26.5	48.5			765.37	1528.72	2	-1.387	234065
CRC-5-2	Hemoglobin subunit alpha OS=Homo sapiens GN=HBA1 PE=1 SV=2	P69905	1	10	21	45	0.000567	0.88	VGAHAGEYGAEALER	0.997	53.2	26.9	36.3			510.583	1528.73	3	0.02749	1257460
CRC-5-2	Hemoglobin subunit alpha OS=Homo sapiens GN=HBA1 PE=1 SV=2	P69905	1	10	21	45	0.000567	0.88	VGAHAGEYGAEALER	0.997	50.2	26.9	44.3			510.583	1528.73	3	-0.2078	504446
CRC-5-2	Hemoglobin subunit alpha OS=Homo sapiens GN=HBA1 PE=1 SV=2	P69905	1	10	21	45	0.000567	0.88	VGAHAGEYGAEALER	0.997	41.5	27	28.6			510.583	1528.73	3	-0.3451	612364
CRC-5-2	Hemoglobin subunit alpha OS=Homo sapiens GN=HBA1 PE=1 SV=2	P69905	1	10	21	45	0.000567	0.88	VGAHAGEYGAEALER	0.997	30.2	27	30.2			765.371	1528.73	2	-0.02742	775028
CRC-5-2	Hemoglobin subunit alpha OS=Homo sapiens GN=HBA1 PE=1 SV=2	P69905	1	10	21	45	0.000567	0.88	VLSPADKTNVK	0.997	25.9	25.3	15.3			586.339	1170.66	2	1.688	606688
CRC-5-2	Sarcoplasmic/endoplasmic reticulum calcium ATPase 2 OS=Homo sapiens GN=ATP2A2 PE=1 SV=1	P16615	1	3	3	5	6.3e-05	0.0643	DIVPGDIVEIAVGDKVPADIR	0.997	24.3	25.1	21.2			731.071	2190.19	3	0.4756	292637
CRC-5-2	Sarcoplasmic/endoplasmic reticulum calcium ATPase 2 OS=Homo sapiens GN=ATP2A2 PE=1 SV=1	P16615	1	3	3	5	6.3e-05	0.0643	GAPEGVIDR	0.976	20	25	6.51			457.24	912.466	2	-0.9655	264332	O14983
CRC-5-2	Sarcoplasmic/endoplasmic reticulum calcium ATPase 2 OS=Homo sapiens GN=ATP2A2 PE=1 SV=1	P16615	1	3	3	5	6.3e-05	0.0643	IGIFGQDEDVTSK	0.997	39.3	28.4	39.2			704.852	1407.69	2	0.3394	489955
CRC-5-2	Sarcoplasmic/endoplasmic reticulum calcium ATPase 2 OS=Homo sapiens GN=ATP2A2 PE=1 SV=1	P16615	1	3	3	5	6.3e-05	0.0643	MNVFDTELK	0.997	34	25.5	33			548.771	1095.53	2	-0.09297	312509
CRC-5-2	Sarcoplasmic/endoplasmic reticulum calcium ATPase 2 OS=Homo sapiens GN=ATP2A2 PE=1 SV=1	P16615	1	3	3	5	6.3e-05	0.0643	VDQSILTGESVSVIK	0.997	29.5	27	21.9			787.936	1573.86	2	0.202	472881	O14983
CRC-5-2	Adipocyte enhancer-binding protein 1 OS=Homo sapiens GN=AEBP1 PE=1 SV=1	Q8IUX7	1	5	5	6	7.56e-05	0.0665	FTGVITQGR	0.997	32.5	26.9	25.7			489.772	977.53	2	0.05933	550223
CRC-5-2	Adipocyte enhancer-binding protein 1 OS=Homo sapiens GN=AEBP1 PE=1 SV=1	Q8IUX7	1	5	5	6	7.56e-05	0.0665	GEDEDEVSEAQETPDHAIFR	0.997	48.3	25	48.3			758.664	2272.97	3	-0.2761	555896
CRC-5-2	Adipocyte enhancer-binding protein 1 OS=Homo sapiens GN=AEBP1 PE=1 SV=1	Q8IUX7	1	5	5	6	7.56e-05	0.0665	ILNPGEYR	0.99	32.8	27.1	29.8			481.259	960.502	2	-0.522	431992
CRC-5-2	Adipocyte enhancer-binding protein 1 OS=Homo sapiens GN=AEBP1 PE=1 SV=1	Q8IUX7	1	5	5	6	7.56e-05	0.0665	TPTQEQLLAAAMAAAR	0.997	56.7	27.4	35.6			548.291	1641.85	3	-0.07788	152074
CRC-5-2	Adipocyte enhancer-binding protein 1 OS=Homo sapiens GN=AEBP1 PE=1 SV=1	Q8IUX7	1	5	5	6	7.56e-05	0.0665	VTAHAEGYTPSAK	0.994	71.1	26.6	65.8			666.333	1330.65	2	0.2238	102151
CRC-5-2	Adipocyte enhancer-binding protein 1 OS=Homo sapiens GN=AEBP1 PE=1 SV=1	Q8IUX7	1	5	5	6	7.56e-05	0.0665	VVNEEcPTITR	0.997	35.1	26.8	31.3	c6: Carbamidomethyl (+57.02)		659.328	1316.64	2	1.831	329866
CRC-5-2	Serine/arginine repetitive matrix protein 2 OS=Homo sapiens GN=SRRM2 PE=1 SV=2	Q9UQ35	1	2	2	2	2.52e-05	0.00799	TPAIPTAVNLADSR	0.992	22.6	26.3	22.6			713.388	1424.76	2	-0.2819	466032
CRC-5-2	Serine/arginine repetitive matrix protein 2 OS=Homo sapiens GN=SRRM2 PE=1 SV=2	Q9UQ35	1	2	2	2	2.52e-05	0.00799	VTSRTTpR	0.973	18.7	27.4	4.56		p7: Oxidation (+15.99)	467.259	932.503	2	-0.6395	176409
CRC-5-2	Polyadenylate-binding protein 1 OS=Homo sapiens GN=PABPC1 PE=1 SV=2	P11940	1	2	2	9	0.000113	0.178	ALDTMNFDVIK	0.996	25.8	26.9	20.5			633.823	1265.63	2	-1.344	477006	Q13310
CRC-5-2	Polyadenylate-binding protein 1 OS=Homo sapiens GN=PABPC1 PE=1 SV=2	P11940	1	2	2	9	0.000113	0.178	FGPALSVK	0.989	21.9	27.9	9.65			409.742	817.47	2	0.02206	384738	Q9H361
CRC-5-2	Polyadenylate-binding protein 1 OS=Homo sapiens GN=PABPC1 PE=1 SV=2	P11940	1	2	2	9	0.000113	0.178	FSPAGPILSIR	0.997	31.3	25.7	24.5			579.338	1156.66	2	0.6721	307223	Q9H361,Q4VXU2
CRC-5-2	Polyadenylate-binding protein 1 OS=Homo sapiens GN=PABPC1 PE=1 SV=2	P11940	1	2	2	9	0.000113	0.178	GFGFVcFSSPEEATK	0.98	18.3	25	18.3	c6: Carbamidomethyl (+57.02)		831.877	1661.74	2	0.3445	537657	Q9H361,Q13310,Q4VXU2
CRC-5-2	Polyadenylate-binding protein 1 OS=Homo sapiens GN=PABPC1 PE=1 SV=2	P11940	1	2	2	9	0.000113	0.178	GYGFVHFETQEAAER	0.997	28.7	25.1	28.7			580.937	1739.79	3	-0.03328	585842
CRC-5-2	Polyadenylate-binding protein 1 OS=Homo sapiens GN=PABPC1 PE=1 SV=2	P11940	1	2	2	9	0.000113	0.178	IVATKPLYVALAQR	0.997	43	25	43			514.984	1541.93	3	0.4745	722509	Q9H361
CRC-5-2	Polyadenylate-binding protein 1 OS=Homo sapiens GN=PABPC1 PE=1 SV=2	P11940	1	2	2	9	0.000113	0.178	KEFSPFGTITSAK	0.997	36.5	27.3	36.5			471.585	1411.73	3	-0.3737	627693
CRC-5-2	Polyadenylate-binding protein 1 OS=Homo sapiens GN=PABPC1 PE=1 SV=2	P11940	1	2	2	9	0.000113	0.178	SGVGNIFIK	0.997	32.4	25.1	28.1			467.771	933.528	2	-0.1305	284339	Q4VXU2,Q96DU9
CRC-5-2	Polyadenylate-binding protein 1 OS=Homo sapiens GN=PABPC1 PE=1 SV=2	P11940	1	2	2	9	0.000113	0.178	SLGYAYVNFQQPADAER	0.991	73.4	26.8	73.4			964.961	1927.91	2	1.015	173427	Q13310
CRC-5-2	Histone H1.2 OS=Homo sapiens GN=HIST1H1C PE=1 SV=2	P16403	1	1	1	9	0.000113	0.225	ALAAAGYDVEK	0.997	44.8	27.4	39.8			554.288	1106.56	2	-0.2004	1916710	P22492,P10412,Q02539,P16402
CRC-5-2	Histone H1.2 OS=Homo sapiens GN=HIST1H1C PE=1 SV=2	P16403	1	1	1	9	0.000113	0.225	ALAAAGYDVEKNNSR	0.997	32.3	27.8	32.3			526.934	1577.78	3	-0.2774	806438	P22492,P10412,Q02539,P16402
CRC-5-2	Histone H1.2 OS=Homo sapiens GN=HIST1H1C PE=1 SV=2	P16403	1	1	1	9	0.000113	0.225	ASGPPVSELITK	0.997	44.7	25	44.7			599.837	1197.66	2	-0.8526	457395	P10412,P16402
CRC-5-2	Histone H1.2 OS=Homo sapiens GN=HIST1H1C PE=1 SV=2	P16403	1	1	1	9	0.000113	0.225	KALAAAGYDVEK	0.997	42.2	27.2	42.2			412.559	1234.66	3	0.2364	658379	P22492,P10412,Q02539,P16402
CRC-5-2	Histone H1.2 OS=Homo sapiens GN=HIST1H1C PE=1 SV=2	P16403	1	1	1	9	0.000113	0.225	KASGPPVSELITK	0.997	24.3	25	24.3			442.926	1325.76	3	-0.1869	530593	P10412,P16402
CRC-5-2	Histone H1.2 OS=Homo sapiens GN=HIST1H1C PE=1 SV=2	P16403	1	1	1	9	0.000113	0.225	KASGPPVSELITK	0.997	25.2	25	11.6			663.885	1325.76	2	-0.2427	636299	P10412,P16402
CRC-5-2	Histone H1.2 OS=Homo sapiens GN=HIST1H1C PE=1 SV=2	P16403	1	1	1	9	0.000113	0.225	KPAAATVTKK	0.997	43.9	25	32.5			507.819	1013.62	2	-0.08076	26471.7
CRC-5-2	Histone H1.2 OS=Homo sapiens GN=HIST1H1C PE=1 SV=2	P16403	1	1	1	9	0.000113	0.225	SGVSLAALK	0.997	36.8	26	28.4			423.258	844.502	2	0.06867	549205	P10412,P16402
CRC-5-2	Histone H1.2 OS=Homo sapiens GN=HIST1H1C PE=1 SV=2	P16403	1	1	1	9	0.000113	0.225	SGVSLAALKK	0.988	58.2	25	44.3			487.307	972.6	2	3.47	543490	P10412,P16402
CRC-5-2	Hypoxia up-regulated protein 1 OS=Homo sapiens GN=HYOU1 PE=1 SV=1	Q9Y4L1	1	4	4	4	5.04e-05	0.047	AVGKEELGK	0.969	17.6	25.2	3.68			465.766	929.518	2	-0.7544	241370
CRC-5-2	Hypoxia up-regulated protein 1 OS=Homo sapiens GN=HYOU1 PE=1 SV=1	Q9Y4L1	1	4	4	4	5.04e-05	0.047	LAGLFNEQR	0.997	31.8	27.8	27.1			524.283	1046.55	2	0.03633	334227
CRC-5-2	Hypoxia up-regulated protein 1 OS=Homo sapiens GN=HYOU1 PE=1 SV=1	Q9Y4L1	1	4	4	4	5.04e-05	0.047	VAIVKPGVPMEIVLNK	0.997	32.7	25	29.2			569.679	1706.02	3	-0.7369	338327
CRC-5-2	Hypoxia up-regulated protein 1 OS=Homo sapiens GN=HYOU1 PE=1 SV=1	Q9Y4L1	1	4	4	4	5.04e-05	0.047	VEFEELcADLFER	0.995	64.8	25	64.8	c7: Carbamidomethyl (+57.02)		828.882	1655.75	2	-0.6683	330761
CRC-5-2	Periostin OS=Homo sapiens GN=POSTN PE=1 SV=2	Q15063	1	30	40	42	0.000529	0.422	AAAITSDILEALGR	0.98	84.1	26.6	71.3			467.596	1399.77	3	-0.8909	122483
CRC-5-2	Periostin OS=Homo sapiens GN=POSTN PE=1 SV=2	Q15063	1	30	40	42	0.000529	0.422	AAAITSDILEALGR	0.997	45.4	26.4	45.4			700.891	1399.77	2	0.8124	392173
CRC-5-2	Periostin OS=Homo sapiens GN=POSTN PE=1 SV=2	Q15063	1	30	40	42	0.000529	0.422	DGHFTLFAPTNEAFEK	0.993	23.7	27	23.7			912.433	1822.85	2	-0.6042	232920
CRC-5-2	Periostin OS=Homo sapiens GN=POSTN PE=1 SV=2	Q15063	1	30	40	42	0.000529	0.422	DGHFTLFAPTNEAFEK	0.997	29.8	26.7	29.8			608.625	1822.85	3	0.02306	546012
CRC-5-2	Periostin OS=Homo sapiens GN=POSTN PE=1 SV=2	Q15063	1	30	40	42	0.000529	0.422	DKNALQNIILYHLTPGVFIGK	0.996	39.2	25	39.2			785.448	2353.32	3	3.008	357309
CRC-5-2	Periostin OS=Homo sapiens GN=POSTN PE=1 SV=2	Q15063	1	30	40	42	0.000529	0.422	DKNALQNIILYHLTPGVFIGK	0.997	56.4	25	56.4			589.336	2353.32	4	-0.2353	253165
CRC-5-2	Periostin OS=Homo sapiens GN=POSTN PE=1 SV=2	Q15063	1	30	40	42	0.000529	0.422	DQGPNVcALQQILGTK	0.99	72.1	27.8	72.1	c7: Carbamidomethyl (+57.02)		871.45	1740.89	2	1.282	291895
CRC-5-2	Periostin OS=Homo sapiens GN=POSTN PE=1 SV=2	Q15063	1	30	40	42	0.000529	0.422	DQGPNVcALQQILGTK	0.997	40	27.8	39.3	c7: Carbamidomethyl (+57.02)		581.302	1740.89	3	1.175	177352
CRC-5-2	Periostin OS=Homo sapiens GN=POSTN PE=1 SV=2	Q15063	1	30	40	42	0.000529	0.422	DQGPNVcALQQILGTKK	0.98	20.5	27.2	17.9	c7: Carbamidomethyl (+57.02)		624.001	1868.98	3	1.137	299136
CRC-5-2	Periostin OS=Homo sapiens GN=POSTN PE=1 SV=2	Q15063	1	30	40	42	0.000529	0.422	EGETITEVIHGEPIIK	0.997	39.2	27.6	36.1			588.985	1763.93	3	0.7604	604072
CRC-5-2	Periostin OS=Homo sapiens GN=POSTN PE=1 SV=2	Q15063	1	30	40	42	0.000529	0.422	EGETITEVIHGEPIIK	0.997	32.9	27.7	29.7			882.972	1763.93	2	-0.409	189072
CRC-5-2	Periostin OS=Homo sapiens GN=POSTN PE=1 SV=2	Q15063	1	30	40	42	0.000529	0.422	EIIKPAEK	0.99	31.1	25	16.5			464.279	926.544	2	-0.153	272983
CRC-5-2	Periostin OS=Homo sapiens GN=POSTN PE=1 SV=2	Q15063	1	30	40	42	0.000529	0.422	FIEGGDGHLFEDEEIKR	0.997	31.1	27.1	31.1			498.493	1989.94	4	0.2441	305956
CRC-5-2	Periostin OS=Homo sapiens GN=POSTN PE=1 SV=2	Q15063	1	30	40	42	0.000529	0.422	GcPAVLPIDHVYGTLGIVGATTTQR	0.997	56.2	26.9	56.2	c2: Carbamidomethyl (+57.02)		866.125	2595.35	3	1.505	384965
CRC-5-2	Periostin OS=Homo sapiens GN=POSTN PE=1 SV=2	Q15063	1	30	40	42	0.000529	0.422	GcPAVLPIDHVYGTLGIVGATTTQR	0.997	34	26.9	34	c2: Carbamidomethyl (+57.02)		866.124	2595.35	3	0.4532	336238
CRC-5-2	Periostin OS=Homo sapiens GN=POSTN PE=1 SV=2	Q15063	1	30	40	42	0.000529	0.422	GFEPGVTNILK	0.997	32.7	27.9	32.1			587.827	1173.64	2	0.4581	329290
CRC-5-2	Periostin OS=Homo sapiens GN=POSTN PE=1 SV=2	Q15063	1	30	40	42	0.000529	0.422	GLESNVNVELLNALHSHMINK	0.997	28.3	27.3	23.6			583.808	2331.2	4	0.3456	441407
CRC-5-2	Periostin OS=Homo sapiens GN=POSTN PE=1 SV=2	Q15063	1	30	40	42	0.000529	0.422	GLESNVNVELLNALHSHMINKR	0.997	28.4	27.1	21.3			498.467	2487.3	5	-1.085	291505
CRC-5-2	Periostin OS=Homo sapiens GN=POSTN PE=1 SV=2	Q15063	1	30	40	42	0.000529	0.422	GLESNVNVELLNALHSHMINKR	0.997	31.9	26.8	31.3			622.833	2487.3	4	-0.1824	631725
CRC-5-2	Periostin OS=Homo sapiens GN=POSTN PE=1 SV=2	Q15063	1	30	40	42	0.000529	0.422	GRDQGPNVcALQQILGTK	0.997	47.5	27.7	47.5	c9: Carbamidomethyl (+57.02)		652.343	1954.01	3	0.9907	807390
CRC-5-2	Periostin OS=Homo sapiens GN=POSTN PE=1 SV=2	Q15063	1	30	40	42	0.000529	0.422	GSFTYFAPSNEAWDNLDSDIR	0.992	22.7	25	22.7			1203.04	2404.06	2	-0.8074	187947
CRC-5-2	Periostin OS=Homo sapiens GN=POSTN PE=1 SV=2	Q15063	1	30	40	42	0.000529	0.422	GSFTYFAPSNEAWDNLDSDIR	0.997	30.1	25	30.1			802.361	2404.06	3	-0.2985	352677
CRC-5-2	Periostin OS=Homo sapiens GN=POSTN PE=1 SV=2	Q15063	1	30	40	42	0.000529	0.422	IEGEPEFR	0.99	50	25.5	40.1			488.74	975.466	2	0.1414	700539
CRC-5-2	Periostin OS=Homo sapiens GN=POSTN PE=1 SV=2	Q15063	1	30	40	42	0.000529	0.422	IIDGVPVEITEK	0.997	25.1	25.9	15.3			656.871	1311.73	2	-1.037	453605
CRC-5-2	Periostin OS=Homo sapiens GN=POSTN PE=1 SV=2	Q15063	1	30	40	42	0.000529	0.422	IIDGVPVEITEK	0.997	35.6	25.3	27.7			656.871	1311.73	2	-0.4738	476378
CRC-5-2	Periostin OS=Homo sapiens GN=POSTN PE=1 SV=2	Q15063	1	30	40	42	0.000529	0.422	IIHGNQIATNGVVHVIDR	0.997	39.9	25.1	39.9			652.698	1955.07	3	0.9724	502492
CRC-5-2	Periostin OS=Homo sapiens GN=POSTN PE=1 SV=2	Q15063	1	30	40	42	0.000529	0.422	IIHGNQIATNGVVHVIDR	0.997	40.2	25.1	37.7			489.775	1955.07	4	0.8722	504795
CRC-5-2	Periostin OS=Homo sapiens GN=POSTN PE=1 SV=2	Q15063	1	30	40	42	0.000529	0.422	ISTGGGETEETLK	0.997	52	27.1	51.4			661.328	1320.64	2	-0.3344	367709
CRC-5-2	Periostin OS=Homo sapiens GN=POSTN PE=1 SV=2	Q15063	1	30	40	42	0.000529	0.422	ISTGGGETEETLKK	0.997	54	28.1	43			483.919	1448.74	3	-0.7297	615778
CRC-5-2	Periostin OS=Homo sapiens GN=POSTN PE=1 SV=2	Q15063	1	30	40	42	0.000529	0.422	LLQEEVTK	0.99	39.3	26.2	26.3			480.274	958.533	2	-0.6482	371434
CRC-5-2	Periostin OS=Homo sapiens GN=POSTN PE=1 SV=2	Q15063	1	30	40	42	0.000529	0.422	LLQGDTPVR	0.997	31.5	25	28.5			499.785	997.556	2	0.07817	370447
CRC-5-2	Periostin OS=Homo sapiens GN=POSTN PE=1 SV=2	Q15063	1	30	40	42	0.000529	0.422	LREEIEGK	0.99	29.8	26.8	8.78			487.268	972.522	2	-1.851	273915
CRC-5-2	Periostin OS=Homo sapiens GN=POSTN PE=1 SV=2	Q15063	1	30	40	42	0.000529	0.422	QVIELAGK	0.99	24.4	25	8.98			429.258	856.502	2	0.09103	485979
CRC-5-2	Periostin OS=Homo sapiens GN=POSTN PE=1 SV=2	Q15063	1	30	40	42	0.000529	0.422	TAVcIENScMEK	0.997	28.1	25	27.1	c4: Carbamidomethyl (+57.02), c9: Carbamidomethyl (+57.02)		721.311	1440.61	2	1.212	397070
CRC-5-2	Periostin OS=Homo sapiens GN=POSTN PE=1 SV=2	Q15063	1	30	40	42	0.000529	0.422	TTVLYEccPGYMR	0.997	26.8	25	26.8	c7: Carbamidomethyl (+57.02), c8: Carbamidomethyl (+57.02)		825.36	1648.71	2	0.1621	416140
CRC-5-2	Periostin OS=Homo sapiens GN=POSTN PE=1 SV=2	Q15063	1	30	40	42	0.000529	0.422	VASEALMK	0.99	26.9	28.6	13			424.731	847.448	2	0.2099	337467
CRC-5-2	Periostin OS=Homo sapiens GN=POSTN PE=1 SV=2	Q15063	1	30	40	42	0.000529	0.422	VASEALmK	0.99	27.9	26.3	9.38		m7: Oxidation (+15.99)	432.728	863.441	2	-1.408	192010
CRC-5-2	Periostin OS=Homo sapiens GN=POSTN PE=1 SV=2	Q15063	1	30	40	42	0.000529	0.422	VGLNELYNGQILETIGGK	0.997	36.4	27.1	24.4			640.015	1917.02	3	1.221	223887
CRC-5-2	Periostin OS=Homo sapiens GN=POSTN PE=1 SV=2	Q15063	1	30	40	42	0.000529	0.422	VKIEGEPEFR	0.97	17.6	28.3	9.85			401.884	1202.63	3	-0.3306	571517
CRC-5-2	Periostin OS=Homo sapiens GN=POSTN PE=1 SV=2	Q15063	1	30	40	42	0.000529	0.422	VKIEGEPEFR	0.997	32.1	28.3	26.3			602.322	1202.63	2	-0.2509	407309
CRC-5-2	Periostin OS=Homo sapiens GN=POSTN PE=1 SV=2	Q15063	1	30	40	42	0.000529	0.422	VKVGLNELYNGQILETIGGK	0.997	46.6	25	41.3			715.736	2144.18	3	0.234	387940
CRC-5-2	Periostin OS=Homo sapiens GN=POSTN PE=1 SV=2	Q15063	1	30	40	42	0.000529	0.422	VLTQIGTSIQDFIEAEDDLSSFR	0.997	28.4	28.3	28.4			862.098	2583.27	3	0.3568	634045
CRC-5-2	Peroxiredoxin-1 OS=Homo sapiens GN=PRDX1 PE=1 SV=1	Q06830	1	7	7	12	0.000151	0.518	ADEGISFR	0.99	36.4	25.3	31.7			447.72	893.425	2	0.3109	1275740
CRC-5-2	Peroxiredoxin-1 OS=Homo sapiens GN=PRDX1 PE=1 SV=1	Q06830	1	7	7	12	0.000151	0.518	ATAVMPDGQFK	0.997	35.7	26.3	34.3			582.789	1163.56	2	-1.049	412973
CRC-5-2	Peroxiredoxin-1 OS=Homo sapiens GN=PRDX1 PE=1 SV=1	Q06830	1	7	7	12	0.000151	0.518	DISLSDYK	0.99	35.3	25	33.3			470.734	939.454	2	-1.321	538350
CRC-5-2	Peroxiredoxin-1 OS=Homo sapiens GN=PRDX1 PE=1 SV=1	Q06830	1	7	7	12	0.000151	0.518	GLFIIDDK	0.99	33.5	27	29.2			460.758	919.502	2	0.1717	1116840	Q13162
CRC-5-2	Peroxiredoxin-1 OS=Homo sapiens GN=PRDX1 PE=1 SV=1	Q06830	1	7	7	12	0.000151	0.518	GLFIIDDKGILR	0.979	17	25	11			453.938	1358.79	3	-0.1162	263851	Q13162
CRC-5-2	Peroxiredoxin-1 OS=Homo sapiens GN=PRDX1 PE=1 SV=1	Q06830	1	7	7	12	0.000151	0.518	GLFIIDDKGILR	0.997	28.1	25	21.8			453.938	1358.79	3	-0.1823	128742	Q13162
CRC-5-2	Peroxiredoxin-1 OS=Homo sapiens GN=PRDX1 PE=1 SV=1	Q06830	1	7	7	12	0.000151	0.518	IGHPAPNFK	0.997	39.7	25	39.7			490.769	979.524	2	-0.2875	407374
CRC-5-2	Peroxiredoxin-1 OS=Homo sapiens GN=PRDX1 PE=1 SV=1	Q06830	1	7	7	12	0.000151	0.518	LNcQVIGASVDSHFcHLAWVNTPK	0.993	23.6	27.9	20.8	c3: Carbamidomethyl (+57.02), c15: Carbamidomethyl (+57.02)		689.088	2752.32	4	0.347	850605
CRC-5-2	Peroxiredoxin-1 OS=Homo sapiens GN=PRDX1 PE=1 SV=1	Q06830	1	7	7	12	0.000151	0.518	LVQAFQFTDK	0.99	22.5	26.8	22.5			598.819	1195.62	2	-0.503	349646
CRC-5-2	Peroxiredoxin-1 OS=Homo sapiens GN=PRDX1 PE=1 SV=1	Q06830	1	7	7	12	0.000151	0.518	LVQAFQFTDK	0.997	50.2	26.3	39.5			598.819	1195.62	2	-1.021	880826
CRC-5-2	Peroxiredoxin-1 OS=Homo sapiens GN=PRDX1 PE=1 SV=1	Q06830	1	7	7	12	0.000151	0.518	QITVNDLPVGR	0.997	42.8	26.4	40.7			606.341	1210.67	2	-0.2657	599204	P32119
CRC-5-2	Peroxiredoxin-1 OS=Homo sapiens GN=PRDX1 PE=1 SV=1	Q06830	1	7	7	12	0.000151	0.518	TIAQDYGVLK	0.997	31.5	26.2	25.7			554.306	1106.6	2	-0.7601	309566
CRC-5-2	Peroxiredoxin-4 OS=Homo sapiens GN=PRDX4 PE=1 SV=1	Q13162	1	7	7	10	0.000126	0.435	DYGVYLEDSGHTLR	0.986	20.9	26.2	20.9			542.258	1623.75	3	-0.3311	1001990
CRC-5-2	Peroxiredoxin-4 OS=Homo sapiens GN=PRDX4 PE=1 SV=1	Q13162	1	7	7	10	0.000126	0.435	GLFIIDDK	0.99	33.5	27	29.2			460.758	919.502	2	0.1717	1116840	Q06830
CRC-5-2	Peroxiredoxin-4 OS=Homo sapiens GN=PRDX4 PE=1 SV=1	Q13162	1	7	7	10	0.000126	0.435	GLFIIDDKGILR	0.979	17	25	11			453.938	1358.79	3	-0.1162	263851	Q06830
CRC-5-2	Peroxiredoxin-4 OS=Homo sapiens GN=PRDX4 PE=1 SV=1	Q13162	1	7	7	10	0.000126	0.435	GLFIIDDKGILR	0.997	28.1	25	21.8			453.938	1358.79	3	-0.1823	128742	Q06830
CRC-5-2	Peroxiredoxin-4 OS=Homo sapiens GN=PRDX4 PE=1 SV=1	Q13162	1	7	7	10	0.000126	0.435	IPLLSDLTHQISK	0.997	43.3	25	31.6			488.952	1463.83	3	-0.6744	217013
CRC-5-2	Peroxiredoxin-4 OS=Homo sapiens GN=PRDX4 PE=1 SV=1	Q13162	1	7	7	10	0.000126	0.435	LVQAFQYTDK	0.997	37.7	26.3	12.4			606.818	1211.62	2	2.192	784148
CRC-5-2	Peroxiredoxin-4 OS=Homo sapiens GN=PRDX4 PE=1 SV=1	Q13162	1	7	7	10	0.000126	0.435	QITLNDLPVGR	0.997	39.3	25	34.3			613.349	1224.68	2	0.2758	484168
CRC-5-2	Peroxiredoxin-4 OS=Homo sapiens GN=PRDX4 PE=1 SV=1	Q13162	1	7	7	10	0.000126	0.435	SINTEVVAcSVDSQFTHLAWINTPR	0.997	37.6	28.3	37.1	c9: Carbamidomethyl (+57.02)		949.138	2844.39	3	2.044	264169
CRC-5-2	Peroxiredoxin-4 OS=Homo sapiens GN=PRDX4 PE=1 SV=1	Q13162	1	7	7	10	0.000126	0.435	TREEEcHFYAGGQVYPGEASR	0.986	20.6	25	20.6	c6: Carbamidomethyl (+57.02)		815.03	2442.07	3	0.9524	230638
CRC-5-2	Peroxiredoxin-4 OS=Homo sapiens GN=PRDX4 PE=1 SV=1	Q13162	1	7	7	10	0.000126	0.435	VSVADHSLHLSK	0.997	40.9	27.9	35			431.57	1291.69	3	-0.8571	726124
CRC-5-2	60S ribosomal protein L36a OS=Homo sapiens GN=RPL36A PE=1 SV=2	P83881	0.999	1	1	2	2.52e-05	0.179	GKDSLYAQGK	0.997	41.5	27.4	34.6			533.78	1065.55	2	0.542	163199
CRC-5-2	60S ribosomal protein L36a OS=Homo sapiens GN=RPL36A PE=1 SV=2	P83881	0.999	1	1	2	2.52e-05	0.179	LEcVEPNcR	0.979	18.4	25	9.2	c3: Carbamidomethyl (+57.02), c8: Carbamidomethyl (+57.02)		588.76	1175.51	2	-0.4866	284715	Q969Q0
CRC-5-2	60S ribosomal protein L36a-like OS=Homo sapiens GN=RPL36AL PE=1 SV=3	Q969Q0	1	1	1	2	2.52e-05	0.179	GKDSLYAQGR	0.997	48.3	27	35			547.783	1093.55	2	0.07131	124851
CRC-5-2	60S ribosomal protein L36a-like OS=Homo sapiens GN=RPL36AL PE=1 SV=3	Q969Q0	1	1	1	2	2.52e-05	0.179	LEcVEPNcR	0.979	18.4	25	9.2	c3: Carbamidomethyl (+57.02), c8: Carbamidomethyl (+57.02)		588.76	1175.51	2	-0.4866	284715	P83881
CRC-5-2	Pyruvate dehydrogenase E1 component subunit beta, mitochondrial OS=Homo sapiens GN=PDHB PE=1 SV=3	P11177	1	4	4	5	6.3e-05	0.131	DFLIPIGK	0.99	27	27.3	21.7			451.771	901.527	2	-0.4232	207918
CRC-5-2	Pyruvate dehydrogenase E1 component subunit beta, mitochondrial OS=Homo sapiens GN=PDHB PE=1 SV=3	P11177	1	4	4	5	6.3e-05	0.131	ILEDNSIPQVK	0.997	29.9	25.4	24.8			628.348	1254.68	2	-0.352	347188
CRC-5-2	Pyruvate dehydrogenase E1 component subunit beta, mitochondrial OS=Homo sapiens GN=PDHB PE=1 SV=3	P11177	1	4	4	5	6.3e-05	0.131	VFLLGEEVAQYDGAYK	0.967	77.7	28.3	77.7			901.456	1800.9	2	2.419	258407
CRC-5-2	Pyruvate dehydrogenase E1 component subunit beta, mitochondrial OS=Homo sapiens GN=PDHB PE=1 SV=3	P11177	1	4	4	5	6.3e-05	0.131	VFLLGEEVAQYDGAYK	0.997	48.1	28.2	48.1			901.455	1800.9	2	1.264	207570
CRC-5-2	Pyruvate dehydrogenase E1 component subunit beta, mitochondrial OS=Homo sapiens GN=PDHB PE=1 SV=3	P11177	1	4	4	5	6.3e-05	0.131	VTGADVPMPYAK	0.972	21.6	27.9	18.3			624.819	1247.62	2	1.664	385176
CRC-5-2	Cytoplasmic aconitate hydratase OS=Homo sapiens GN=ACO1 PE=1 SV=3	P21399	1	4	4	4	5.04e-05	0.0709	GPFLLGIK	0.99	24.1	25.4	18.8			422.768	843.522	2	-0.07334	116410
CRC-5-2	Cytoplasmic aconitate hydratase OS=Homo sapiens GN=ACO1 PE=1 SV=3	P21399	1	4	4	4	5.04e-05	0.0709	IIPPGSGIIHQVNLEYLAR	0.982	18.8	25	18.3			697.397	2089.17	3	-0.4057	383336
CRC-5-2	Cytoplasmic aconitate hydratase OS=Homo sapiens GN=ACO1 PE=1 SV=3	P21399	1	4	4	4	5.04e-05	0.0709	QAPQTIHLPSGEILDVFDAAER	0.997	29.8	28.3	29.8			803.081	2406.22	3	0.7444	338176
CRC-5-2	Cytoplasmic aconitate hydratase OS=Homo sapiens GN=ACO1 PE=1 SV=3	P21399	1	4	4	4	5.04e-05	0.0709	YQQAGLPLIVLAGK	0.997	40.5	25	40.5			735.938	1469.86	2	0.461	352654
CRC-5-2	T-complex protein 1 subunit epsilon OS=Homo sapiens GN=CCT5 PE=1 SV=1	P48643	1	5	5	5	6.3e-05	0.116	DVDFELIK	0.987	21	27	8.25			489.761	977.507	2	0.2637	317047
CRC-5-2	T-complex protein 1 subunit epsilon OS=Homo sapiens GN=CCT5 PE=1 SV=1	P48643	1	5	5	5	6.3e-05	0.116	IADGYEQAAR	0.997	24.6	27	19.9			547.267	1092.52	2	0.2726	249175
CRC-5-2	T-complex protein 1 subunit epsilon OS=Homo sapiens GN=CCT5 PE=1 SV=1	P48643	1	5	5	5	6.3e-05	0.116	IAILTcPFEPPKPK	0.984	20.1	25.2	20.1	c6: Carbamidomethyl (+57.02)		537.638	1609.89	3	0.7926	330619
CRC-5-2	T-complex protein 1 subunit epsilon OS=Homo sapiens GN=CCT5 PE=1 SV=1	P48643	1	5	5	5	6.3e-05	0.116	ISDSVLVDIKDTEPLIQTAK	0.997	27.4	25	27.4			729.07	2184.19	3	-0.7953	537193
CRC-5-2	T-complex protein 1 subunit epsilon OS=Homo sapiens GN=CCT5 PE=1 SV=1	P48643	1	5	5	5	6.3e-05	0.116	QQISLATQMVR	0.997	26.8	27.6	24.5			637.847	1273.68	2	-0.9586	327379
CRC-5-2	Cathepsin D OS=Homo sapiens GN=CTSD PE=1 SV=1	P07339	1	8	10	11	0.000139	0.265	AIGAVPLIQGEYMIPcEK	0.997	30.8	28.6	30.8	c16: Carbamidomethyl (+57.02)		663.678	1988.01	3	0.4307	326384
CRC-5-2	Cathepsin D OS=Homo sapiens GN=CTSD PE=1 SV=1	P07339	1	8	10	11	0.000139	0.265	DPDAQPGGELMLGGTDSK	0.985	20.4	25.3	20.4			894.41	1786.81	2	0.7708	212757
CRC-5-2	Cathepsin D OS=Homo sapiens GN=CTSD PE=1 SV=1	P07339	1	8	10	11	0.000139	0.265	EGcEAIVDTGTSLMVGPVDEVR	0.997	36.4	27	36.4	c3: Carbamidomethyl (+57.02)		778.703	2333.09	3	-0.5326	507122
CRC-5-2	Cathepsin D OS=Homo sapiens GN=CTSD PE=1 SV=1	P07339	1	8	10	11	0.000139	0.265	FDGILGmAYPR	0.978	20.2	26.9	10.3		m7: Oxidation (+15.99)	628.31	1254.61	2	-0.8577	297923
CRC-5-2	Cathepsin D OS=Homo sapiens GN=CTSD PE=1 SV=1	P07339	1	8	10	11	0.000139	0.265	FDGILGMAYPR	0.993	23.4	27.3	22.3			620.314	1238.61	2	0.547	214954
CRC-5-2	Cathepsin D OS=Homo sapiens GN=CTSD PE=1 SV=1	P07339	1	8	10	11	0.000139	0.265	FDGILGMAYPR	0.997	37.3	27.3	37.3			620.314	1238.61	2	0.547	279092
CRC-5-2	Cathepsin D OS=Homo sapiens GN=CTSD PE=1 SV=1	P07339	1	8	10	11	0.000139	0.265	LSPEDYTLK	0.997	27.7	26.5	23.2			533.277	1064.54	2	0.1108	1239260
CRC-5-2	Cathepsin D OS=Homo sapiens GN=CTSD PE=1 SV=1	P07339	1	8	10	11	0.000139	0.265	LVDQNIFSFYLSR	0.997	49.8	28.1	41.2			801.421	1600.83	2	1.572	334075
CRC-5-2	Cathepsin D OS=Homo sapiens GN=CTSD PE=1 SV=1	P07339	1	8	10	11	0.000139	0.265	LVDQNIFSFYLSR	0.997	40.7	27.8	31.5			534.615	1600.82	3	-0.4482	161470
CRC-5-2	Cathepsin D OS=Homo sapiens GN=CTSD PE=1 SV=1	P07339	1	8	10	11	0.000139	0.265	VGFAEAAR	0.99	38.2	27.4	28.2			410.719	819.423	2	-0.5387	899663
CRC-5-2	Cathepsin D OS=Homo sapiens GN=CTSD PE=1 SV=1	P07339	1	8	10	11	0.000139	0.265	VSTLPAITLK	0.997	24.3	25	21.3			521.83	1041.64	2	1.015	456621
CRC-5-2	Transgelin-2 OS=Homo sapiens GN=TAGLN2 PE=1 SV=3	P37802	1	10	11	13	0.000164	0.487	DDGLFSGDPNWFPK	0.997	23.5	25	16.6			797.862	1593.71	2	-0.5154	283834
CRC-5-2	Transgelin-2 OS=Homo sapiens GN=TAGLN2 PE=1 SV=3	P37802	1	10	11	13	0.000164	0.487	DDGLFSGDPNWFPKK	0.997	31.6	26.4	31.6			574.943	1721.81	3	0.9821	229727
CRC-5-2	Transgelin-2 OS=Homo sapiens GN=TAGLN2 PE=1 SV=3	P37802	1	10	11	13	0.000164	0.487	DDGLFSGDPNWFPKK	0.997	43.4	26.5	40.3			574.942	1721.81	3	-0.08007	303399
CRC-5-2	Transgelin-2 OS=Homo sapiens GN=TAGLN2 PE=1 SV=3	P37802	1	10	11	13	0.000164	0.487	DVGRPQPGR	0.983	18.6	25.8	9.98			491.265	980.515	2	0.03877	102894
CRC-5-2	Transgelin-2 OS=Homo sapiens GN=TAGLN2 PE=1 SV=3	P37802	1	10	11	13	0.000164	0.487	ENFQNWLK	0.99	35.5	26.9	20			539.77	1077.52	2	0.128	382147
CRC-5-2	Transgelin-2 OS=Homo sapiens GN=TAGLN2 PE=1 SV=3	P37802	1	10	11	13	0.000164	0.487	GPAYGLSR	0.99	32.1	27.4	27			410.719	819.424	2	-0.3437	680140
CRC-5-2	Transgelin-2 OS=Homo sapiens GN=TAGLN2 PE=1 SV=3	P37802	1	10	11	13	0.000164	0.487	IQASTMAFK	0.991	22.3	26.5	12.3			498.763	995.511	2	-0.2227	472143
CRC-5-2	Transgelin-2 OS=Homo sapiens GN=TAGLN2 PE=1 SV=3	P37802	1	10	11	13	0.000164	0.487	NFSDNQLQEGK	0.997	23.2	25	20.8			640.299	1278.58	2	-0.06404	220899
CRC-5-2	Transgelin-2 OS=Homo sapiens GN=TAGLN2 PE=1 SV=3	P37802	1	10	11	13	0.000164	0.487	NFSDNQLQEGK	0.997	44.1	25	41.6			640.299	1278.58	2	-0.361	761582
CRC-5-2	Transgelin-2 OS=Homo sapiens GN=TAGLN2 PE=1 SV=3	P37802	1	10	11	13	0.000164	0.487	NVIGLQMGTNR	0.997	33.2	27.8	31.6			601.819	1201.62	2	-0.5005	516686
CRC-5-2	Transgelin-2 OS=Homo sapiens GN=TAGLN2 PE=1 SV=3	P37802	1	10	11	13	0.000164	0.487	QMEQISQFLQAAER	0.997	33.9	27.6	31.2			560.28	1677.82	3	2.306	409298
CRC-5-2	Transgelin-2 OS=Homo sapiens GN=TAGLN2 PE=1 SV=3	P37802	1	10	11	13	0.000164	0.487	TLMNLGGLAVAR	0.997	64.2	26.4	57.6			608.347	1214.68	2	-0.2319	1637330
CRC-5-2	Transgelin-2 OS=Homo sapiens GN=TAGLN2 PE=1 SV=3	P37802	1	10	11	13	0.000164	0.487	TLmNLGGLAVAR	0.997	28.6	27.1	25.2		m3: Oxidation (+15.99)	616.345	1230.67	2	-0.7607	446718
CRC-5-2	Complement C4-A OS=Homo sapiens GN=C4A PE=1 SV=2	P0C0L4	1	1	1	20	0.000252	0.152	AEFQDALEK	0.993	29.7	25.6	19.9			525.757	1049.5	2	-2.839	402449	P0C0L5
CRC-5-2	Complement C4-A OS=Homo sapiens GN=C4A PE=1 SV=2	P0C0L4	1	1	1	20	0.000252	0.152	ALEILQEEDLIDEDDIPVR	0.982	89.2	28.4	83.1			1113.06	2224.11	2	0.4845	297478	P0C0L5
CRC-5-2	Complement C4-A OS=Homo sapiens GN=C4A PE=1 SV=2	P0C0L4	1	1	1	20	0.000252	0.152	ALEILQEEDLIDEDDIPVR	0.997	38.2	28.3	37.4			742.378	2224.11	3	0.7559	262631	P0C0L5
CRC-5-2	Complement C4-A OS=Homo sapiens GN=C4A PE=1 SV=2	P0C0L4	1	1	1	20	0.000252	0.152	cSVFYGAPSK	0.997	27	25	27	c1: Carbamidomethyl (+57.02)		558.263	1114.51	2	0.5134	332820	P0C0L5
CRC-5-2	Complement C4-A OS=Homo sapiens GN=C4A PE=1 SV=2	P0C0L4	1	1	1	20	0.000252	0.152	DFALLSLQVPLKDAK	0.997	35	25	35			553.322	1656.94	3	-0.7949	177291	P0C0L5
CRC-5-2	Complement C4-A OS=Homo sapiens GN=C4A PE=1 SV=2	P0C0L4	1	1	1	20	0.000252	0.152	EELVYELNPLDHR	0.997	26	27.7	26			542.942	1625.81	3	0.3701	306978	P0C0L5
CRC-5-2	Complement C4-A OS=Homo sapiens GN=C4A PE=1 SV=2	P0C0L4	1	1	1	20	0.000252	0.152	EGAIHREELVYELNPLDHR	0.997	28.3	28.2	25.5			573.295	2289.15	4	0.2996	688063	P0C0L5
CRC-5-2	Complement C4-A OS=Homo sapiens GN=C4A PE=1 SV=2	P0C0L4	1	1	1	20	0.000252	0.152	EMSGSPASGIPVK	0.997	42.8	26.3	35.8			630.319	1258.62	2	1.189	403964	P0C0L5
CRC-5-2	Complement C4-A OS=Homo sapiens GN=C4A PE=1 SV=2	P0C0L4	1	1	1	20	0.000252	0.152	GHLFLQTDQPIYNPGQR	0.985	21.5	28.1	21.5			662.006	1983	3	0.4194	491830	P0C0L5
CRC-5-2	Complement C4-A OS=Homo sapiens GN=C4A PE=1 SV=2	P0C0L4	1	1	1	20	0.000252	0.152	GLEEELQFSLGSK	0.997	40.1	27.9	40.1			718.867	1435.72	2	0.1935	527054	P0C0L5
CRC-5-2	Complement C4-A OS=Homo sapiens GN=C4A PE=1 SV=2	P0C0L4	1	1	1	20	0.000252	0.152	GPEVQLVAHSPWLK	0.997	39.2	27	39.2			520.955	1559.84	3	-1.075	633136	P0C0L5
CRC-5-2	Complement C4-A OS=Homo sapiens GN=C4A PE=1 SV=2	P0C0L4	1	1	1	20	0.000252	0.152	GSFEFPVGDAVSK	0.994	22.8	26	21.4			670.33	1338.65	2	0.2225	576209	P0C0L5
CRC-5-2	Complement C4-A OS=Homo sapiens GN=C4A PE=1 SV=2	P0C0L4	1	1	1	20	0.000252	0.152	HLVPGAPFLLQALVR	0.997	43.4	25	43.4			544.332	1629.97	3	0.9026	194744	P0C0L5
CRC-5-2	Complement C4-A OS=Homo sapiens GN=C4A PE=1 SV=2	P0C0L4	1	1	1	20	0.000252	0.152	LGQYASPTAK	0.997	25.7	27.3	12.1			518.277	1034.54	2	-0.3495	324672	P0C0L5
CRC-5-2	Complement C4-A OS=Homo sapiens GN=C4A PE=1 SV=2	P0C0L4	1	1	1	20	0.000252	0.152	LLATLcSAEVcQcAEGK	0.997	26.6	25.8	26.6	c6: Carbamidomethyl (+57.02), c11: Carbamidomethyl (+57.02), c13: Carbamidomethyl (+57.02)		637.299	1908.87	3	-0.4366	426390	P0C0L5
CRC-5-2	Complement C4-A OS=Homo sapiens GN=C4A PE=1 SV=2	P0C0L4	1	1	1	20	0.000252	0.152	LQETSNWLLSQQQADGSFQDPcPVLDR	0.977	24.4	27.1	24.4	c22: Carbamidomethyl (+57.02)		1044.82	3131.45	3	-3.056	131721
CRC-5-2	Complement C4-A OS=Homo sapiens GN=C4A PE=1 SV=2	P0C0L4	1	1	1	20	0.000252	0.152	TTNIQGINLLFSSR	0.997	46.7	26.8	33			782.429	1562.84	2	1.252	477107	P0C0L5
CRC-5-2	Complement C4-A OS=Homo sapiens GN=C4A PE=1 SV=2	P0C0L4	1	1	1	20	0.000252	0.152	VGDTLNLNLR	0.997	53.3	26.2	34.2			557.814	1113.61	2	-0.4503	948996	P0C0L5
CRC-5-2	Complement C4-A OS=Homo sapiens GN=C4A PE=1 SV=2	P0C0L4	1	1	1	20	0.000252	0.152	VQQPDcREPFLSccQFAESLR	0.987	21.6	25	21.6	c6: Carbamidomethyl (+57.02), c13: Carbamidomethyl (+57.02), c14: Carbamidomethyl (+57.02)		876.399	2626.18	3	1.426	300826	P0C0L5
CRC-5-2	Complement C4-A OS=Homo sapiens GN=C4A PE=1 SV=2	P0C0L4	1	1	1	20	0.000252	0.152	YVLPNFEVK	0.995	23.7	27	16			554.806	1107.6	2	0.2689	275400	P0C0L5
CRC-5-2	Unconventional myosin-Ib OS=Homo sapiens GN=MYO1B PE=1 SV=3	O43795	1	1	1	2	2.52e-05	0.0238	NFYELSPHIFALSDEAYR	0.997	35.7	27.6	32.6			724.685	2171.03	3	-0.3075	268703
CRC-5-2	Unconventional myosin-Ib OS=Homo sapiens GN=MYO1B PE=1 SV=3	O43795	1	1	1	2	2.52e-05	0.0238	YLGLLENVR	0.997	24.6	25.4	18.6			538.809	1075.6	2	0.2025	283012	Q9UBC5
CRC-5-2	Complement C4-B OS=Homo sapiens GN=C4B PE=1 SV=2	P0C0L5	1	1	1	20	0.000252	0.152	AEFQDALEK	0.993	29.7	25.6	19.9			525.757	1049.5	2	-2.839	402449	P0C0L4
CRC-5-2	Complement C4-B OS=Homo sapiens GN=C4B PE=1 SV=2	P0C0L5	1	1	1	20	0.000252	0.152	ALEILQEEDLIDEDDIPVR	0.982	89.2	28.4	83.1			1113.06	2224.11	2	0.4845	297478	P0C0L4
CRC-5-2	Complement C4-B OS=Homo sapiens GN=C4B PE=1 SV=2	P0C0L5	1	1	1	20	0.000252	0.152	ALEILQEEDLIDEDDIPVR	0.997	38.2	28.3	37.4			742.378	2224.11	3	0.7559	262631	P0C0L4
CRC-5-2	Complement C4-B OS=Homo sapiens GN=C4B PE=1 SV=2	P0C0L5	1	1	1	20	0.000252	0.152	cSVFYGAPSK	0.997	27	25	27	c1: Carbamidomethyl (+57.02)		558.263	1114.51	2	0.5134	332820	P0C0L4
CRC-5-2	Complement C4-B OS=Homo sapiens GN=C4B PE=1 SV=2	P0C0L5	1	1	1	20	0.000252	0.152	DFALLSLQVPLKDAK	0.997	35	25	35			553.322	1656.94	3	-0.7949	177291	P0C0L4
CRC-5-2	Complement C4-B OS=Homo sapiens GN=C4B PE=1 SV=2	P0C0L5	1	1	1	20	0.000252	0.152	EELVYELNPLDHR	0.997	26	27.7	26			542.942	1625.81	3	0.3701	306978	P0C0L4
CRC-5-2	Complement C4-B OS=Homo sapiens GN=C4B PE=1 SV=2	P0C0L5	1	1	1	20	0.000252	0.152	EGAIHREELVYELNPLDHR	0.997	28.3	28.2	25.5			573.295	2289.15	4	0.2996	688063	P0C0L4
CRC-5-2	Complement C4-B OS=Homo sapiens GN=C4B PE=1 SV=2	P0C0L5	1	1	1	20	0.000252	0.152	EMSGSPASGIPVK	0.997	42.8	26.3	35.8			630.319	1258.62	2	1.189	403964	P0C0L4
CRC-5-2	Complement C4-B OS=Homo sapiens GN=C4B PE=1 SV=2	P0C0L5	1	1	1	20	0.000252	0.152	GHLFLQTDQPIYNPGQR	0.985	21.5	28.1	21.5			662.006	1983	3	0.4194	491830	P0C0L4
CRC-5-2	Complement C4-B OS=Homo sapiens GN=C4B PE=1 SV=2	P0C0L5	1	1	1	20	0.000252	0.152	GLEEELQFSLGSK	0.997	40.1	27.9	40.1			718.867	1435.72	2	0.1935	527054	P0C0L4
CRC-5-2	Complement C4-B OS=Homo sapiens GN=C4B PE=1 SV=2	P0C0L5	1	1	1	20	0.000252	0.152	GPEVQLVAHSPWLK	0.997	39.2	27	39.2			520.955	1559.84	3	-1.075	633136	P0C0L4
CRC-5-2	Complement C4-B OS=Homo sapiens GN=C4B PE=1 SV=2	P0C0L5	1	1	1	20	0.000252	0.152	GSFEFPVGDAVSK	0.994	22.8	26	21.4			670.33	1338.65	2	0.2225	576209	P0C0L4
CRC-5-2	Complement C4-B OS=Homo sapiens GN=C4B PE=1 SV=2	P0C0L5	1	1	1	20	0.000252	0.152	HLVPGAPFLLQALVR	0.997	43.4	25	43.4			544.332	1629.97	3	0.9026	194744	P0C0L4
CRC-5-2	Complement C4-B OS=Homo sapiens GN=C4B PE=1 SV=2	P0C0L5	1	1	1	20	0.000252	0.152	LGQYASPTAK	0.997	25.7	27.3	12.1			518.277	1034.54	2	-0.3495	324672	P0C0L4
CRC-5-2	Complement C4-B OS=Homo sapiens GN=C4B PE=1 SV=2	P0C0L5	1	1	1	20	0.000252	0.152	LLATLcSAEVcQcAEGK	0.997	26.6	25.8	26.6	c6: Carbamidomethyl (+57.02), c11: Carbamidomethyl (+57.02), c13: Carbamidomethyl (+57.02)		637.299	1908.87	3	-0.4366	426390	P0C0L4
CRC-5-2	Complement C4-B OS=Homo sapiens GN=C4B PE=1 SV=2	P0C0L5	1	1	1	20	0.000252	0.152	LQETSNWLLSQQQADGSFQDLSPVIHR	0.997	42	28.1	42			1033.18	3096.52	3	-1.778	183125
CRC-5-2	Complement C4-B OS=Homo sapiens GN=C4B PE=1 SV=2	P0C0L5	1	1	1	20	0.000252	0.152	TTNIQGINLLFSSR	0.997	46.7	26.8	33			782.429	1562.84	2	1.252	477107	P0C0L4
CRC-5-2	Complement C4-B OS=Homo sapiens GN=C4B PE=1 SV=2	P0C0L5	1	1	1	20	0.000252	0.152	VGDTLNLNLR	0.997	53.3	26.2	34.2			557.814	1113.61	2	-0.4503	948996	P0C0L4
CRC-5-2	Complement C4-B OS=Homo sapiens GN=C4B PE=1 SV=2	P0C0L5	1	1	1	20	0.000252	0.152	VQQPDcREPFLSccQFAESLR	0.987	21.6	25	21.6	c6: Carbamidomethyl (+57.02), c13: Carbamidomethyl (+57.02), c14: Carbamidomethyl (+57.02)		876.399	2626.18	3	1.426	300826	P0C0L4
CRC-5-2	Complement C4-B OS=Homo sapiens GN=C4B PE=1 SV=2	P0C0L5	1	1	1	20	0.000252	0.152	YVLPNFEVK	0.995	23.7	27	16			554.806	1107.6	2	0.2689	275400	P0C0L4
CRC-5-2	Endoplasmic reticulum resident protein 44 OS=Homo sapiens GN=ERP44 PE=1 SV=1	Q9BS26	1	6	6	6	7.56e-05	0.19	DLAEITTLDR	0.997	29.5	28.4	22.3			573.804	1145.59	2	-0.07147	425576
CRC-5-2	Endoplasmic reticulum resident protein 44 OS=Homo sapiens GN=ERP44 PE=1 SV=1	Q9BS26	1	6	6	6	7.56e-05	0.19	EDTESLEIFQNEVAR	0.966	19	26.6	19			890.425	1778.84	2	1.651	232114
CRC-5-2	Endoplasmic reticulum resident protein 44 OS=Homo sapiens GN=ERP44 PE=1 SV=1	Q9BS26	1	6	6	6	7.56e-05	0.19	NIIGYFEQK	0.966	17.1	26.3	13			556.292	1110.57	2	-0.5955	407961
CRC-5-2	Endoplasmic reticulum resident protein 44 OS=Homo sapiens GN=ERP44 PE=1 SV=1	Q9BS26	1	6	6	6	7.56e-05	0.19	SDPIQEIR	0.99	27.7	25	22			479.253	956.491	2	-1.443	308352
CRC-5-2	Endoplasmic reticulum resident protein 44 OS=Homo sapiens GN=ERP44 PE=1 SV=1	Q9BS26	1	6	6	6	7.56e-05	0.19	VANILHDDcAFLSAFGDVSKPER	0.997	27.3	27.7	26.4	c9: Carbamidomethyl (+57.02)		641.066	2560.24	4	-0.5697	430570
CRC-5-2	Endoplasmic reticulum resident protein 44 OS=Homo sapiens GN=ERP44 PE=1 SV=1	Q9BS26	1	6	6	6	7.56e-05	0.19	VDcDQHSDIAQR	0.997	55.9	25	47	c3: Carbamidomethyl (+57.02)		722.319	1442.62	2	1.034	64530.4
CRC-5-2	Cofilin-2 OS=Homo sapiens GN=CFL2 PE=1 SV=1	Q9Y281	1	2	2	5	6.3e-05	0.319	ESKKEDLVFIFWAPESAPLK	0.983	19.6	26.9	19.6			584.315	2333.23	4	0.2939	130282	P23528
CRC-5-2	Cofilin-2 OS=Homo sapiens GN=CFL2 PE=1 SV=1	Q9Y281	1	2	2	5	6.3e-05	0.319	KEDLVFIFWAPESAPLK	0.997	32.1	26.7	32.1			664.028	1989.06	3	0.3277	342889	P23528
CRC-5-2	Cofilin-2 OS=Homo sapiens GN=CFL2 PE=1 SV=1	Q9Y281	1	2	2	5	6.3e-05	0.319	LGGNVVVSLEGKPL	0.997	42.9	25	42.9			691.406	1380.8	2	-0.5659	538089
CRC-5-2	Cofilin-2 OS=Homo sapiens GN=CFL2 PE=1 SV=1	Q9Y281	1	2	2	5	6.3e-05	0.319	QIIVEEAK	0.99	31.9	25	11			465.269	928.523	2	0.04094	311500
CRC-5-2	Cofilin-2 OS=Homo sapiens GN=CFL2 PE=1 SV=1	Q9Y281	1	2	2	5	6.3e-05	0.319	YALYDATYETK	0.997	52	26.1	47.8			669.317	1336.62	2	1.255	413890	P23528
CRC-5-2	Src substrate cortactin OS=Homo sapiens GN=CTTN PE=1 SV=2	Q14247	1	8	8	8	0.000101	0.202	ASAGHAVSIAQDDAGADDWETDPDFVNDVSEK	0.99	46.8	25	46.8			1111.49	3331.46	3	5.084	235327
CRC-5-2	Src substrate cortactin OS=Homo sapiens GN=CTTN PE=1 SV=2	Q14247	1	8	8	8	0.000101	0.202	ASAGHAVSIAQDDAGADDWETDPDFVNDVSEKEQR	0.996	25.6	25	18.2			937.166	3744.64	4	-1.44	217866
CRC-5-2	Src substrate cortactin OS=Homo sapiens GN=CTTN PE=1 SV=2	Q14247	1	8	8	8	0.000101	0.202	GPVSGTEPEPVYSMEAADYR	0.97	16.4	25	16.4			718.994	2153.96	3	0.5068	490432
CRC-5-2	Src substrate cortactin OS=Homo sapiens GN=CTTN PE=1 SV=2	Q14247	1	8	8	8	0.000101	0.202	HcSQVDSVR	0.997	40.2	25	30.7	c2: Carbamidomethyl (+57.02)		544.251	1086.49	2	-0.209	143040
CRC-5-2	Src substrate cortactin OS=Homo sapiens GN=CTTN PE=1 SV=2	Q14247	1	8	8	8	0.000101	0.202	LQLHESQK	0.979	17	25	10.3			491.769	981.524	2	-0.2055	159600
CRC-5-2	Src substrate cortactin OS=Homo sapiens GN=CTTN PE=1 SV=2	Q14247	1	8	8	8	0.000101	0.202	NASTFEDVTQVSSAYQK	0.997	48.2	26.1	48.2			937.942	1873.87	2	0.319	189544
CRC-5-2	Src substrate cortactin OS=Homo sapiens GN=CTTN PE=1 SV=2	Q14247	1	8	8	8	0.000101	0.202	TVPVEAVTSK	0.966	17.5	26	10.4			515.792	1029.57	2	-0.8364	516337
CRC-5-2	Src substrate cortactin OS=Homo sapiens GN=CTTN PE=1 SV=2	Q14247	1	8	8	8	0.000101	0.202	YGLFPANYVELR	0.997	55.9	27.2	55.9			721.378	1440.74	2	1.206	452353
CRC-5-2	26S proteasome non-ATPase regulatory subunit 4 OS=Homo sapiens GN=PSMD4 PE=1 SV=1	P55036	1	3	3	3	3.78e-05	0.133	AAAASAAEAGIATTGTEDSDDALLK	0.987	79.2	27.4	79.2			774.044	2319.11	3	0.9189	390621
CRC-5-2	26S proteasome non-ATPase regulatory subunit 4 OS=Homo sapiens GN=PSMD4 PE=1 SV=1	P55036	1	3	3	3	3.78e-05	0.133	LQAQQDAVNIVcHSK	0.997	42.8	28	41.2	c12: Carbamidomethyl (+57.02)		570.957	1709.85	3	-0.867	537884
CRC-5-2	26S proteasome non-ATPase regulatory subunit 4 OS=Homo sapiens GN=PSMD4 PE=1 SV=1	P55036	1	3	3	3	3.78e-05	0.133	MTISQQEFGR	0.997	32	26.5	32			598.79	1195.57	2	-0.5365	282903
CRC-5-2	Cytoplasmic FMR1-interacting protein 1 OS=Homo sapiens GN=CYFIP1 PE=1 SV=1	Q7L576	1	1	1	3	3.78e-05	0.0287	AVGPSSTQLYMVR	0.997	51.1	27.5	51.1			704.867	1407.72	2	0.9782	279141
CRC-5-2	Cytoplasmic FMR1-interacting protein 1 OS=Homo sapiens GN=CYFIP1 PE=1 SV=1	Q7L576	1	1	1	3	3.78e-05	0.0287	LGTPQQIAIAR	0.997	60.1	25	49.8			584.346	1166.68	2	-0.5498	397808	Q96F07
CRC-5-2	Cytoplasmic FMR1-interacting protein 1 OS=Homo sapiens GN=CYFIP1 PE=1 SV=1	Q7L576	1	1	1	3	3.78e-05	0.0287	YAPLHLVPLIER	0.996	45	25	41.7			474.281	1419.82	3	-1.631	225161	Q96F07
CRC-5-2	Protein disulfide-isomerase A4 OS=Homo sapiens GN=PDIA4 PE=1 SV=2	P13667	1	9	9	9	0.000113	0.174	DLGLSESGEDVNAAILDESGK	0.99	74.5	27.5	74.5			1060.01	2118	2	0.9901	161876
CRC-5-2	Protein disulfide-isomerase A4 OS=Homo sapiens GN=PDIA4 PE=1 SV=2	P13667	1	9	9	9	0.000113	0.174	EVSQPDWTPPPEVTLVLTK	0.997	24.9	27.3	24.9			1068.57	2135.12	2	0.8979	205389
CRC-5-2	Protein disulfide-isomerase A4 OS=Homo sapiens GN=PDIA4 PE=1 SV=2	P13667	1	9	9	9	0.000113	0.174	FDVSGYPTIK	0.997	24.4	26.5	0			563.793	1125.57	2	-0.001724	773869
CRC-5-2	Protein disulfide-isomerase A4 OS=Homo sapiens GN=PDIA4 PE=1 SV=2	P13667	1	9	9	9	0.000113	0.174	FIEEHATK	0.99	37.5	25.8	28.1			487.751	973.487	2	0.05958	388312
CRC-5-2	Protein disulfide-isomerase A4 OS=Homo sapiens GN=PDIA4 PE=1 SV=2	P13667	1	9	9	9	0.000113	0.174	GQAVDYEGSR	0.997	27.7	25	24.1			541.249	1080.48	2	-0.9449	143539
CRC-5-2	Protein disulfide-isomerase A4 OS=Homo sapiens GN=PDIA4 PE=1 SV=2	P13667	1	9	9	9	0.000113	0.174	MDATANDVPSDR	0.987	74.1	25	69.5			646.282	1290.55	2	-0.7912	179044
CRC-5-2	Protein disulfide-isomerase A4 OS=Homo sapiens GN=PDIA4 PE=1 SV=2	P13667	1	9	9	9	0.000113	0.174	SPPIPLAK	0.977	17.7	25	17.7			411.758	821.501	2	-0.4644	407392
CRC-5-2	Protein disulfide-isomerase A4 OS=Homo sapiens GN=PDIA4 PE=1 SV=2	P13667	1	9	9	9	0.000113	0.174	VDATAETDLAK	0.997	46.3	26.3	19.6			567.288	1132.56	2	-0.4252	274465
CRC-5-2	Protein disulfide-isomerase A4 OS=Homo sapiens GN=PDIA4 PE=1 SV=2	P13667	1	9	9	9	0.000113	0.174	VSQGQLVVMQPEK	0.997	34.8	26.9	27			721.887	1441.76	2	0.02638	505096
CRC-5-2	Cytoplasmic FMR1-interacting protein 2 OS=Homo sapiens GN=CYFIP2 PE=1 SV=2	Q96F07	0.608	0	0	2	2.52e-05	0.018	LGTPQQIAIAR	0.997	60.1	25	49.8			584.346	1166.68	2	-0.5498	397808	Q7L576
CRC-5-2	Cytoplasmic FMR1-interacting protein 2 OS=Homo sapiens GN=CYFIP2 PE=1 SV=2	Q96F07	0.608	0	0	2	2.52e-05	0.018	YAPLHLVPLIER	0.996	45	25	41.7			474.281	1419.82	3	-1.631	225161	Q7L576
CRC-5-2	14-3-3 protein eta OS=Homo sapiens GN=YWHAH PE=1 SV=4	Q04917	1	1	1	5	6.3e-05	0.146	DSTLImQLLR	0.997	51.9	27.4	34.3		m6: Oxidation (+15.99)	603.331	1204.65	2	-0.3127	302276	P31946,P61981,P31947,P27348,P63104,P62258
CRC-5-2	14-3-3 protein eta OS=Homo sapiens GN=YWHAH PE=1 SV=4	Q04917	1	1	1	5	6.3e-05	0.146	DSTLIMQLLR	0.997	48.7	27	35			595.335	1188.65	2	0.7549	267616	P31946,P61981,P31947,P27348,P63104,P62258
CRC-5-2	14-3-3 protein eta OS=Homo sapiens GN=YWHAH PE=1 SV=4	Q04917	1	1	1	5	6.3e-05	0.146	NLLSVAYK	0.99	29.5	25	10.5			454.266	906.518	2	0.3505	326995	P31946,P61981,P31947,P27348,P63104,P62258
CRC-5-2	14-3-3 protein eta OS=Homo sapiens GN=YWHAH PE=1 SV=4	Q04917	1	1	1	5	6.3e-05	0.146	VISSIEQK	0.978	19.6	27	0			452.261	902.507	2	-0.622	541793	P31946,P61981,P31947,P27348
CRC-5-2	14-3-3 protein eta OS=Homo sapiens GN=YWHAH PE=1 SV=4	Q04917	1	1	1	5	6.3e-05	0.146	YLAEVASGEK	0.997	38.3	27.1	29.2			533.775	1065.54	2	0.8045	316657
CRC-5-2	Trifunctional enzyme subunit alpha, mitochondrial OS=Homo sapiens GN=HADHA PE=1 SV=2	P40939	1	10	11	11	0.000139	0.19	DTSASAVAVGLK	0.997	40.6	27.3	40.6			559.806	1117.6	2	-0.1984	420233
CRC-5-2	Trifunctional enzyme subunit alpha, mitochondrial OS=Homo sapiens GN=HADHA PE=1 SV=2	P40939	1	10	11	11	0.000139	0.19	EVEAVIPDHcIFASNTSALPISEIAAVSK	0.997	37.3	27.9	36.4	c10: Carbamidomethyl (+57.02)		1023.53	3067.56	3	1.635	249619
CRC-5-2	Trifunctional enzyme subunit alpha, mitochondrial OS=Homo sapiens GN=HADHA PE=1 SV=2	P40939	1	10	11	11	0.000139	0.19	HVAEDLGK	0.99	47.3	25	45.8			434.73	867.445	2	-0.3477	324273
CRC-5-2	Trifunctional enzyme subunit alpha, mitochondrial OS=Homo sapiens GN=HADHA PE=1 SV=2	P40939	1	10	11	11	0.000139	0.19	ILQEGVDPK	0.984	19.7	25	14.4			499.779	997.544	2	-0.5027	343136
CRC-5-2	Trifunctional enzyme subunit alpha, mitochondrial OS=Homo sapiens GN=HADHA PE=1 SV=2	P40939	1	10	11	11	0.000139	0.19	MQLLEIITTEK	0.997	33.1	26.6	27.8			659.869	1317.72	2	0.6355	330137
CRC-5-2	Trifunctional enzyme subunit alpha, mitochondrial OS=Homo sapiens GN=HADHA PE=1 SV=2	P40939	1	10	11	11	0.000139	0.19	SEVSSDEDIQFR	0.993	52.1	25	47.8			706.319	1410.62	2	-1.942	363663
CRC-5-2	Trifunctional enzyme subunit alpha, mitochondrial OS=Homo sapiens GN=HADHA PE=1 SV=2	P40939	1	10	11	11	0.000139	0.19	TGIEQGSDAGYLcESQK	0.997	33.1	25	33.1	c13: Carbamidomethyl (+57.02)		921.913	1841.81	2	0.2457	175019
CRC-5-2	Trifunctional enzyme subunit alpha, mitochondrial OS=Homo sapiens GN=HADHA PE=1 SV=2	P40939	1	10	11	11	0.000139	0.19	TLQEVTQLSQEAQR	0.997	35.8	27.8	35.8			815.923	1629.83	2	-0.97	218521
CRC-5-2	Trifunctional enzyme subunit alpha, mitochondrial OS=Homo sapiens GN=HADHA PE=1 SV=2	P40939	1	10	11	11	0.000139	0.19	TVLGTPEVLLGALPGAGGTQR	0.997	31.2	25	26.8			1004.07	2006.12	2	2.231	299489
CRC-5-2	Trifunctional enzyme subunit alpha, mitochondrial OS=Homo sapiens GN=HADHA PE=1 SV=2	P40939	1	10	11	11	0.000139	0.19	TVLGTPEVLLGALPGAGGTQR	0.997	27.8	25	24.4			669.713	2006.12	3	0.1854	313921
CRC-5-2	Trifunctional enzyme subunit alpha, mitochondrial OS=Homo sapiens GN=HADHA PE=1 SV=2	P40939	1	10	11	11	0.000139	0.19	VIGMHYFSPVDK	0.98	21.5	28.1	18.2			464.904	1391.69	3	-0.7812	440708
CRC-5-2	Phosphate carrier protein, mitochondrial OS=Homo sapiens GN=SLC25A3 PE=1 SV=2	Q00325	1	4	4	4	5.04e-05	0.11	GIFNGFSVTLK	0.997	29.1	26	29.1			591.829	1181.64	2	-0.4752	263602
CRC-5-2	Phosphate carrier protein, mitochondrial OS=Homo sapiens GN=SLC25A3 PE=1 SV=2	Q00325	1	4	4	4	5.04e-05	0.11	GSSASLVLK	0.997	32.8	27.2	21.8			431.256	860.498	2	1.53	405360
CRC-5-2	Phosphate carrier protein, mitochondrial OS=Homo sapiens GN=SLC25A3 PE=1 SV=2	Q00325	1	4	4	4	5.04e-05	0.11	GVAPLWMR	0.975	22.7	26.3	0			465.254	928.494	2	-1.616	354875
CRC-5-2	Phosphate carrier protein, mitochondrial OS=Homo sapiens GN=SLC25A3 PE=1 SV=2	Q00325	1	4	4	4	5.04e-05	0.11	IQTQPGYANTLR	0.997	35	28	28.8			681.362	1360.71	2	-0.4567	621394
CRC-5-2	Putative RNA-binding protein Luc7-like 2 OS=Homo sapiens GN=LUC7L2 PE=1 SV=2	Q9Y383	0.999	1	1	3	3.78e-05	0.0842	ADYEIASK	0.99	33.9	25.4	33			448.721	895.427	2	-1.943	265131	Q9NQ29
CRC-5-2	Putative RNA-binding protein Luc7-like 2 OS=Homo sapiens GN=LUC7L2 PE=1 SV=2	Q9Y383	0.999	1	1	3	3.78e-05	0.0842	VEQLGAEGNVEESQK	0.991	51.1	26.3	50.3			808.895	1615.78	2	4.192	262310
CRC-5-2	Putative RNA-binding protein Luc7-like 2 OS=Homo sapiens GN=LUC7L2 PE=1 SV=2	Q9Y383	0.999	1	1	3	3.78e-05	0.0842	VHELNEEIGK	0.997	33.8	27	32.7			584.305	1166.59	2	1.437	217685	Q9NQ29
CRC-5-2	26S proteasome non-ATPase regulatory subunit 2 OS=Homo sapiens GN=PSMD2 PE=1 SV=3	Q13200	1	6	7	7	8.81e-05	0.0837	AVPLALALISVSNPR	0.997	57	25	57			760.962	1519.91	2	0.3932	277147
CRC-5-2	26S proteasome non-ATPase regulatory subunit 2 OS=Homo sapiens GN=PSMD2 PE=1 SV=3	Q13200	1	6	7	7	8.81e-05	0.0837	FGGSGSQVDSAR	0.989	70.4	25	64.8			584.272	1166.53	2	-1.115	249587
CRC-5-2	26S proteasome non-ATPase regulatory subunit 2 OS=Homo sapiens GN=PSMD2 PE=1 SV=3	Q13200	1	6	7	7	8.81e-05	0.0837	HLAGEVAK	0.99	36.8	25	23.8			412.735	823.455	2	-0.5603	188745
CRC-5-2	26S proteasome non-ATPase regulatory subunit 2 OS=Homo sapiens GN=PSMD2 PE=1 SV=3	Q13200	1	6	7	7	8.81e-05	0.0837	LNILDTLSK	0.997	28.9	25	21.9			508.803	1015.59	2	0.6276	228293
CRC-5-2	26S proteasome non-ATPase regulatory subunit 2 OS=Homo sapiens GN=PSMD2 PE=1 SV=3	Q13200	1	6	7	7	8.81e-05	0.0837	LVGSQEELASWGHEYVR	0.997	28	27.8	25.1			653.99	1958.95	3	-0.3612	499934
CRC-5-2	26S proteasome non-ATPase regulatory subunit 2 OS=Homo sapiens GN=PSMD2 PE=1 SV=3	Q13200	1	6	7	7	8.81e-05	0.0837	VGQAVDVVGQAGKPK	0.997	30.2	25	28.9			726.912	1451.81	2	0.3704	153483
CRC-5-2	26S proteasome non-ATPase regulatory subunit 2 OS=Homo sapiens GN=PSMD2 PE=1 SV=3	Q13200	1	6	7	7	8.81e-05	0.0837	VGQAVDVVGQAGKPK	0.997	38.9	25	30.9			484.944	1451.81	3	0.02207	601815
CRC-5-2	Voltage-dependent anion-selective channel protein 2 OS=Homo sapiens GN=VDAC2 PE=1 SV=2	P45880	1	5	5	5	6.3e-05	0.207	GFGFGLVK	0.99	27.2	25	18.6			412.737	823.46	2	0.6041	136030
CRC-5-2	Voltage-dependent anion-selective channel protein 2 OS=Homo sapiens GN=VDAC2 PE=1 SV=2	P45880	1	5	5	5	6.3e-05	0.207	LTLSALVDGK	0.997	51.3	25	45.4			508.803	1015.59	2	0.3719	637647
CRC-5-2	Voltage-dependent anion-selective channel protein 2 OS=Homo sapiens GN=VDAC2 PE=1 SV=2	P45880	1	5	5	5	6.3e-05	0.207	NNFAVGYR	0.99	27.9	25	20.9			470.735	939.456	2	-0.08713	548502
CRC-5-2	Voltage-dependent anion-selective channel protein 2 OS=Homo sapiens GN=VDAC2 PE=1 SV=2	P45880	1	5	5	5	6.3e-05	0.207	TGDFQLHTNVNDGTEFGGSIYQK	0.996	32	26.8	32			843.397	2527.17	3	2.781	295294
CRC-5-2	Voltage-dependent anion-selective channel protein 2 OS=Homo sapiens GN=VDAC2 PE=1 SV=2	P45880	1	5	5	5	6.3e-05	0.207	YQLDPTASISAK	0.997	28.2	27.6	16.2			647.338	1292.66	2	-0.2025	518332
CRC-5-2	40S ribosomal protein S3a OS=Homo sapiens GN=RPS3A PE=1 SV=2	P61247	1	13	16	16	0.000201	0.402	AcQSIYPLHDVFVR	0.997	35.7	28.3	21.8	c2: Carbamidomethyl (+57.02)		568.956	1703.85	3	0.8545	521594
CRC-5-2	40S ribosomal protein S3a OS=Homo sapiens GN=RPS3A PE=1 SV=2	P61247	1	13	16	16	0.000201	0.402	APAMFNIR	0.99	41.6	27.4	34.3			460.245	918.475	2	0.9549	668229
CRC-5-2	40S ribosomal protein S3a OS=Homo sapiens GN=RPS3A PE=1 SV=2	P61247	1	13	16	16	0.000201	0.402	EVQTNDLK	0.99	30.1	26.4	25.1			473.745	945.476	2	-0.6782	263139
CRC-5-2	40S ribosomal protein S3a OS=Homo sapiens GN=RPS3A PE=1 SV=2	P61247	1	13	16	16	0.000201	0.402	EVQTNDLKEVVNK	0.997	28.1	27.6	25.5			505.939	1514.8	3	0.8392	372408
CRC-5-2	40S ribosomal protein S3a OS=Homo sapiens GN=RPS3A PE=1 SV=2	P61247	1	13	16	16	0.000201	0.402	KTSYAQHQQVR	0.992	76.3	27.7	59.7			673.352	1344.69	2	-0.1501	98172.9
CRC-5-2	40S ribosomal protein S3a OS=Homo sapiens GN=RPS3A PE=1 SV=2	P61247	1	13	16	16	0.000201	0.402	KTSYAQHQQVR	0.997	61.7	27.7	51.1			449.237	1344.69	3	-0.1842	226998
CRC-5-2	40S ribosomal protein S3a OS=Homo sapiens GN=RPS3A PE=1 SV=2	P61247	1	13	16	16	0.000201	0.402	LIPDSIGK	0.979	21.7	25	11.6			421.752	841.49	2	-1.355	491326
CRC-5-2	40S ribosomal protein S3a OS=Homo sapiens GN=RPS3A PE=1 SV=2	P61247	1	13	16	16	0.000201	0.402	LIPDSIGKDIEK	0.976	21.7	25.5	13.7			443.255	1326.74	3	1.945	621760
CRC-5-2	40S ribosomal protein S3a OS=Homo sapiens GN=RPS3A PE=1 SV=2	P61247	1	13	16	16	0.000201	0.402	LITEDVQGK	0.997	34.2	26.1	26.2			501.777	1001.54	2	0.6763	331514
CRC-5-2	40S ribosomal protein S3a OS=Homo sapiens GN=RPS3A PE=1 SV=2	P61247	1	13	16	16	0.000201	0.402	NcLTNFHGMDLTR	0.992	21.5	25	21.5	c2: Carbamidomethyl (+57.02)		526.91	1577.71	3	-0.0844	403241
CRC-5-2	40S ribosomal protein S3a OS=Homo sapiens GN=RPS3A PE=1 SV=2	P61247	1	13	16	16	0.000201	0.402	TSYAQHQQVR	0.997	26.4	26.9	24.4			406.539	1216.59	3	-0.3433	564210
CRC-5-2	40S ribosomal protein S3a OS=Homo sapiens GN=RPS3A PE=1 SV=2	P61247	1	13	16	16	0.000201	0.402	TSYAQHQQVR	0.997	47.2	26.9	38.4			609.304	1216.59	2	-0.3465	265477
CRC-5-2	40S ribosomal protein S3a OS=Homo sapiens GN=RPS3A PE=1 SV=2	P61247	1	13	16	16	0.000201	0.402	VFEVSLADLQNDEVAFR	0.995	61.5	28.2	61.5			976.493	1950.97	2	1.854	243888
CRC-5-2	40S ribosomal protein S3a OS=Homo sapiens GN=RPS3A PE=1 SV=2	P61247	1	13	16	16	0.000201	0.402	VFEVSLADLQNDEVAFR	0.997	63.6	28.1	63.6			651.33	1950.97	3	-0.5676	251269
CRC-5-2	40S ribosomal protein S3a OS=Homo sapiens GN=RPS3A PE=1 SV=2	P61247	1	13	16	16	0.000201	0.402	VFEVSLADLQNDEVAFRK	0.997	43.2	27.9	43			694.029	2079.06	3	0.03945	457740
CRC-5-2	40S ribosomal protein S3a OS=Homo sapiens GN=RPS3A PE=1 SV=2	P61247	1	13	16	16	0.000201	0.402	VVDPFSKK	0.972	16.8	26.1	9.54			460.266	918.518	2	0.3894	337314
CRC-5-2	Ig gamma-2 chain C region OS=Homo sapiens GN=IGHG2 PE=1 SV=2	P01859	1	3	3	12	0.000151	0.34	ccVEcPPcPAPPVAGPSVFLFPPKPK	0.974	17.6	28.3	16.5	c1: Carbamidomethyl (+57.02), c2: Carbamidomethyl (+57.02), c5: Carbamidomethyl (+57.02), c8: Carbamidomethyl (+57.02)		970.139	2907.39	3	-0.1613	240337
CRC-5-2	Ig gamma-2 chain C region OS=Homo sapiens GN=IGHG2 PE=1 SV=2	P01859	1	3	3	12	0.000151	0.34	ccVEcPPcPAPPVAGPSVFLFPPKPK	0.997	33.4	28.3	32.8	c1: Carbamidomethyl (+57.02), c2: Carbamidomethyl (+57.02), c5: Carbamidomethyl (+57.02), c8: Carbamidomethyl (+57.02)		970.137	2907.39	3	-1.729	255166
CRC-5-2	Ig gamma-2 chain C region OS=Homo sapiens GN=IGHG2 PE=1 SV=2	P01859	1	3	3	12	0.000151	0.34	EPQVYTLPPSR	0.997	52.6	27.3	41.8			643.841	1285.67	2	0.3405	676084	P01857,P01860
CRC-5-2	Ig gamma-2 chain C region OS=Homo sapiens GN=IGHG2 PE=1 SV=2	P01859	1	3	3	12	0.000151	0.34	EPQVYTLPPSR	0.997	35.8	27.3	33.6			643.841	1285.67	2	0.6202	494743	P01857,P01860
CRC-5-2	Ig gamma-2 chain C region OS=Homo sapiens GN=IGHG2 PE=1 SV=2	P01859	1	3	3	12	0.000151	0.34	EPQVYTLPPSR	0.997	37.1	27.3	35.5			643.841	1285.67	2	0.4337	646160	P01857,P01860
CRC-5-2	Ig gamma-2 chain C region OS=Homo sapiens GN=IGHG2 PE=1 SV=2	P01859	1	3	3	12	0.000151	0.34	GLPAPIEK	0.99	23.1	25	23.1			412.747	823.48	2	-0.2207	540939
CRC-5-2	Ig gamma-2 chain C region OS=Homo sapiens GN=IGHG2 PE=1 SV=2	P01859	1	3	3	12	0.000151	0.34	GPSVFPLAPcSR	0.997	37.8	26.6	25.7	c10: Carbamidomethyl (+57.02)		644.33	1286.65	2	1.625	484945	P01861,P01860
CRC-5-2	Ig gamma-2 chain C region OS=Homo sapiens GN=IGHG2 PE=1 SV=2	P01859	1	3	3	12	0.000151	0.34	KccVEcPPcPAPPVAGPSVFLFPPKPK	0.997	26.2	28.2	23.9	c2: Carbamidomethyl (+57.02), c3: Carbamidomethyl (+57.02), c6: Carbamidomethyl (+57.02), c9: Carbamidomethyl (+57.02)		759.88	3035.49	4	0.9962	562868
CRC-5-2	Ig gamma-2 chain C region OS=Homo sapiens GN=IGHG2 PE=1 SV=2	P01859	1	3	3	12	0.000151	0.34	STSESTAALGcLVK	0.997	39	27.9	39	c11: Carbamidomethyl (+57.02)		712.358	1422.7	2	-0.4546	508807	P01861
CRC-5-2	Ig gamma-2 chain C region OS=Homo sapiens GN=IGHG2 PE=1 SV=2	P01859	1	3	3	12	0.000151	0.34	VVSVLTVVHQDWLNGK	0.997	45	25.2	45			598.669	1792.98	3	0.03459	742714
CRC-5-2	Ig gamma-2 chain C region OS=Homo sapiens GN=IGHG2 PE=1 SV=2	P01859	1	3	3	12	0.000151	0.34	WQQGNVFScSVMHEALHNHYTQK	0.985	21.1	25.3	21.1	c9: Carbamidomethyl (+57.02)		561.06	2800.26	5	1.351	1155460	P01857
CRC-5-2	Ig gamma-2 chain C region OS=Homo sapiens GN=IGHG2 PE=1 SV=2	P01859	1	3	3	12	0.000151	0.34	WQQGNVFScSVMHEALHNHYTQK	0.997	26.6	25.3	26.6	c9: Carbamidomethyl (+57.02)		701.073	2800.26	4	1.178	742393	P01857
CRC-5-2	Ig gamma-2 chain C region OS=Homo sapiens GN=IGHG2 PE=1 SV=2	P01859	1	3	3	12	0.000151	0.34	WQQGNVFScSVMHEALHNHYTQK	0.997	26	25.1	26	c9: Carbamidomethyl (+57.02)		934.428	2800.26	3	0.545	186510	P01857
CRC-5-2	Alpha-actinin-1 OS=Homo sapiens GN=ACTN1 PE=1 SV=2	P12814	1	27	43	75	0.000944	0.595	AcLISLGYDIGNDPQGEAEFAR	0.997	32.9	26.5	32	c2: Carbamidomethyl (+57.02)		799.378	2395.11	3	0.7832	440171
CRC-5-2	Alpha-actinin-1 OS=Homo sapiens GN=ACTN1 PE=1 SV=2	P12814	1	27	43	75	0.000944	0.595	AGTQIENIEEDFRDGLK	0.982	23.1	27.8	19.6			645.655	1933.94	3	1.81	471030
CRC-5-2	Alpha-actinin-1 OS=Homo sapiens GN=ACTN1 PE=1 SV=2	P12814	1	27	43	75	0.000944	0.595	AGTQIENIEEDFRDGLK	0.997	25	27.2	22.6			645.653	1933.94	3	-0.8413	561098
CRC-5-2	Alpha-actinin-1 OS=Homo sapiens GN=ACTN1 PE=1 SV=2	P12814	1	27	43	75	0.000944	0.595	AImTYVSSFYHAFSGAQK	0.992	22.7	26.9	22.7		m3: Oxidation (+15.99)	675.324	2022.95	3	0.06277	420572	O43707
CRC-5-2	Alpha-actinin-1 OS=Homo sapiens GN=ACTN1 PE=1 SV=2	P12814	1	27	43	75	0.000944	0.595	AIMTYVSSFYHAFSGAQK	0.994	51.2	27.6	51.2			1004.49	2006.96	2	2.708	243694	O43707
CRC-5-2	Alpha-actinin-1 OS=Homo sapiens GN=ACTN1 PE=1 SV=2	P12814	1	27	43	75	0.000944	0.595	AIMTYVSSFYHAFSGAQK	0.997	52.5	27.5	52.5			669.994	2006.96	3	1.749	412486	O43707
CRC-5-2	Alpha-actinin-1 OS=Homo sapiens GN=ACTN1 PE=1 SV=2	P12814	1	27	43	75	0.000944	0.595	AIMTYVSSFYHAFSGAQKAETAANR	0.997	32.5	27.7	32.5			681.083	2720.3	4	1.222	848443	O43707
CRC-5-2	Alpha-actinin-1 OS=Homo sapiens GN=ACTN1 PE=1 SV=2	P12814	1	27	43	75	0.000944	0.595	ALDFIASK	0.99	42.8	25.9	31.4			432.746	863.477	2	2.265	325399	Q08043,O43707
CRC-5-2	Alpha-actinin-1 OS=Homo sapiens GN=ACTN1 PE=1 SV=2	P12814	1	27	43	75	0.000944	0.595	ASFNHFDR	0.976	16.6	25	15.6			497.23	992.446	2	-0.04222	238033	Q08043,P35609
CRC-5-2	Alpha-actinin-1 OS=Homo sapiens GN=ACTN1 PE=1 SV=2	P12814	1	27	43	75	0.000944	0.595	ASIHEAWTDGK	0.982	20.1	25.2	20.1			405.531	1213.57	3	-0.7064	944032	O43707
CRC-5-2	Alpha-actinin-1 OS=Homo sapiens GN=ACTN1 PE=1 SV=2	P12814	1	27	43	75	0.000944	0.595	ATLPDADKER	0.997	41.2	26.6	33.4			558.288	1114.56	2	0.1417	772102
CRC-5-2	Alpha-actinin-1 OS=Homo sapiens GN=ACTN1 PE=1 SV=2	P12814	1	27	43	75	0.000944	0.595	cQLEINFNTLQTK	0.997	45.5	27.6	38.9	c1: Carbamidomethyl (+57.02)		804.907	1607.8	2	0.7663	598389	Q08043,O43707,P35609
CRC-5-2	Alpha-actinin-1 OS=Homo sapiens GN=ACTN1 PE=1 SV=2	P12814	1	27	43	75	0.000944	0.595	DDPLTNLNTAFDVAEK	0.984	64.8	27.1	63.3			881.931	1761.85	2	2.778	302151
CRC-5-2	Alpha-actinin-1 OS=Homo sapiens GN=ACTN1 PE=1 SV=2	P12814	1	27	43	75	0.000944	0.595	DDPLTNLNTAFDVAEK	0.997	32.1	26.9	32.1			588.289	1761.84	3	1.487	134547
CRC-5-2	Alpha-actinin-1 OS=Homo sapiens GN=ACTN1 PE=1 SV=2	P12814	1	27	43	75	0.000944	0.595	DGLGFcALIHR	0.997	53	26.8	42.7	c6: Carbamidomethyl (+57.02)		420.217	1257.63	3	0.1325	245043
CRC-5-2	Alpha-actinin-1 OS=Homo sapiens GN=ACTN1 PE=1 SV=2	P12814	1	27	43	75	0.000944	0.595	EGLLLWcQR	0.997	36.8	27.8	29.7	c7: Carbamidomethyl (+57.02)		587.805	1173.6	2	-0.6021	822849	Q08043,O43707,P35609
CRC-5-2	Alpha-actinin-1 OS=Homo sapiens GN=ACTN1 PE=1 SV=2	P12814	1	27	43	75	0.000944	0.595	ELPPDQAEYcIAR	0.99	53.6	25.7	49.9	c10: Carbamidomethyl (+57.02)		781.367	1560.72	2	-2.72	478752	O43707
CRC-5-2	Alpha-actinin-1 OS=Homo sapiens GN=ACTN1 PE=1 SV=2	P12814	1	27	43	75	0.000944	0.595	ELPPDQAEYcIAR	0.997	43.2	26.2	40.8	c10: Carbamidomethyl (+57.02)		781.37	1560.72	2	0.02097	741250	O43707
CRC-5-2	Alpha-actinin-1 OS=Homo sapiens GN=ACTN1 PE=1 SV=2	P12814	1	27	43	75	0.000944	0.595	ETADTDTADQVMASFK	0.997	63.1	25	63.1			865.383	1728.75	2	-0.01268	486646
CRC-5-2	Alpha-actinin-1 OS=Homo sapiens GN=ACTN1 PE=1 SV=2	P12814	1	27	43	75	0.000944	0.595	ETADTDTADQVmASFK	0.997	47.4	25	17.9		m12: Oxidation (+15.99)	873.38	1744.75	2	-0.4565	256827
CRC-5-2	Alpha-actinin-1 OS=Homo sapiens GN=ACTN1 PE=1 SV=2	P12814	1	27	43	75	0.000944	0.595	ETADTDTADQVMASFK	0.997	30.3	25	30.3			577.258	1728.75	3	-0.1318	389681
CRC-5-2	Alpha-actinin-1 OS=Homo sapiens GN=ACTN1 PE=1 SV=2	P12814	1	27	43	75	0.000944	0.595	FAIQDISVEETSAK	0.997	52	27.6	50.8			769.392	1536.77	2	1.299	638936	Q08043,O43707,P35609
CRC-5-2	Alpha-actinin-1 OS=Homo sapiens GN=ACTN1 PE=1 SV=2	P12814	1	27	43	75	0.000944	0.595	GYEEWLLNEIR	0.997	49.3	27.6	42.7			711.357	1420.7	2	0.1252	453788	O43707,P35609
CRC-5-2	Alpha-actinin-1 OS=Homo sapiens GN=ACTN1 PE=1 SV=2	P12814	1	27	43	75	0.000944	0.595	GYEEWLLNEIR	0.997	41.6	27.7	29.2			474.573	1420.7	3	-0.2166	230490	O43707,P35609
CRC-5-2	Alpha-actinin-1 OS=Homo sapiens GN=ACTN1 PE=1 SV=2	P12814	1	27	43	75	0.000944	0.595	HRPELIDYGK	0.985	22.4	26.5	16.1			409.887	1226.64	3	-1.025	506420
CRC-5-2	Alpha-actinin-1 OS=Homo sapiens GN=ACTN1 PE=1 SV=2	P12814	1	27	43	75	0.000944	0.595	HTNYTmEHIR	0.982	19.3	25	19.3		m6: Oxidation (+15.99)	659.304	1316.59	2	0.9586	68166.4	O43707,P35609
CRC-5-2	Alpha-actinin-1 OS=Homo sapiens GN=ACTN1 PE=1 SV=2	P12814	1	27	43	75	0.000944	0.595	HTNYTmEHIR	0.997	28.2	25	28.2		m6: Oxidation (+15.99)	439.872	1316.59	3	-0.3438	223854	O43707,P35609
CRC-5-2	Alpha-actinin-1 OS=Homo sapiens GN=ACTN1 PE=1 SV=2	P12814	1	27	43	75	0.000944	0.595	HTNYTMEHIR	0.997	36	25	29.3			434.54	1300.6	3	-0.1213	674559	O43707,P35609
CRC-5-2	Alpha-actinin-1 OS=Homo sapiens GN=ACTN1 PE=1 SV=2	P12814	1	27	43	75	0.000944	0.595	IcDQWDNLGALTQK	0.996	58	26.8	55.8	c2: Carbamidomethyl (+57.02)		831.403	1660.79	2	1.584	517045
CRC-5-2	Alpha-actinin-1 OS=Homo sapiens GN=ACTN1 PE=1 SV=2	P12814	1	27	43	75	0.000944	0.595	IcDQWDNLGALTQK	0.997	36	26.7	36	c2: Carbamidomethyl (+57.02)		554.603	1660.79	3	-0.5857	384716
CRC-5-2	Alpha-actinin-1 OS=Homo sapiens GN=ACTN1 PE=1 SV=2	P12814	1	27	43	75	0.000944	0.595	IDQLEGDHQLIQEALIFDNK	0.993	42.5	28.3	40.5			780.399	2338.17	3	-3.043	477181
CRC-5-2	Alpha-actinin-1 OS=Homo sapiens GN=ACTN1 PE=1 SV=2	P12814	1	27	43	75	0.000944	0.595	IDQLEGDHQLIQEALIFDNK	0.997	35.3	28.1	35.3			780.4	2338.18	3	-0.7729	346495
CRC-5-2	Alpha-actinin-1 OS=Homo sapiens GN=ACTN1 PE=1 SV=2	P12814	1	27	43	75	0.000944	0.595	IDQLEGDHQLIQEALIFDNK	0.997	41	28	40.9			1170.1	2338.18	2	-0.6079	153497
CRC-5-2	Alpha-actinin-1 OS=Homo sapiens GN=ACTN1 PE=1 SV=2	P12814	1	27	43	75	0.000944	0.595	ILAGDKNYITMDELR	0.997	32.7	27.8	32.7			584.638	1750.89	3	-0.07874	813289
CRC-5-2	Alpha-actinin-1 OS=Homo sapiens GN=ACTN1 PE=1 SV=2	P12814	1	27	43	75	0.000944	0.595	ISIEmHGTLEDQLSHLR	0.966	19.8	28.3	19.8		m5: Oxidation (+15.99)	499.504	1993.99	4	-0.9468	252049
CRC-5-2	Alpha-actinin-1 OS=Homo sapiens GN=ACTN1 PE=1 SV=2	P12814	1	27	43	75	0.000944	0.595	ISIEMHGTLEDQLSHLR	0.997	41.9	28.5	41.9			660.34	1978	3	1.719	467276
CRC-5-2	Alpha-actinin-1 OS=Homo sapiens GN=ACTN1 PE=1 SV=2	P12814	1	27	43	75	0.000944	0.595	ISIEmHGTLEDQLSHLR	0.997	39.5	28.3	36		m5: Oxidation (+15.99)	665.671	1993.99	3	1.482	336708
CRC-5-2	Alpha-actinin-1 OS=Homo sapiens GN=ACTN1 PE=1 SV=2	P12814	1	27	43	75	0.000944	0.595	ISIEMHGTLEDQLSHLR	0.997	34.5	28.5	34.5			495.505	1977.99	4	-0.8155	375796
CRC-5-2	Alpha-actinin-1 OS=Homo sapiens GN=ACTN1 PE=1 SV=2	P12814	1	27	43	75	0.000944	0.595	ISIEmHGTLEDQLSHLR	0.997	31.1	28.3	31.1		m5: Oxidation (+15.99)	499.504	1993.99	4	-0.7062	407579
CRC-5-2	Alpha-actinin-1 OS=Homo sapiens GN=ACTN1 PE=1 SV=2	P12814	1	27	43	75	0.000944	0.595	IVQTYHVNMAGTNPYTTITPQEINGK	0.997	42.8	28.2	42.8			964.154	2889.44	3	2.094	211424
CRC-5-2	Alpha-actinin-1 OS=Homo sapiens GN=ACTN1 PE=1 SV=2	P12814	1	27	43	75	0.000944	0.595	KAGTQIENIEEDFR	0.997	27.1	27.8	27.1			550.61	1648.81	3	1.032	461265	Q08043,P35609
CRC-5-2	Alpha-actinin-1 OS=Homo sapiens GN=ACTN1 PE=1 SV=2	P12814	1	27	43	75	0.000944	0.595	KAGTQIENIEEDFRDGLK	0.987	21.6	28.1	21.4			688.352	2062.03	3	-0.2995	396092
CRC-5-2	Alpha-actinin-1 OS=Homo sapiens GN=ACTN1 PE=1 SV=2	P12814	1	27	43	75	0.000944	0.595	KAGTQIENIEEDFRDGLK	0.997	29.3	28.3	25.4			516.516	2062.04	4	0.7882	460390
CRC-5-2	Alpha-actinin-1 OS=Homo sapiens GN=ACTN1 PE=1 SV=2	P12814	1	27	43	75	0.000944	0.595	KDDPLTNLNTAFDVAEK	0.975	89.6	27.8	89.6			945.975	1889.94	2	-0.7837	239069
CRC-5-2	Alpha-actinin-1 OS=Homo sapiens GN=ACTN1 PE=1 SV=2	P12814	1	27	43	75	0.000944	0.595	KDDPLTNLNTAFDVAEK	0.991	23.2	28.1	23.2			630.986	1889.94	3	-0.3003	546579
CRC-5-2	Alpha-actinin-1 OS=Homo sapiens GN=ACTN1 PE=1 SV=2	P12814	1	27	43	75	0.000944	0.595	KHEAFESDLAAHQDR	0.993	74.4	26.5	74.4			585.28	1752.82	3	0.1095	510600	O43707,P35609
CRC-5-2	Alpha-actinin-1 OS=Homo sapiens GN=ACTN1 PE=1 SV=2	P12814	1	27	43	75	0.000944	0.595	KHEAFESDLAAHQDR	0.994	59.8	26.6	58.7			877.418	1752.82	2	2.166	50868.5	O43707,P35609
CRC-5-2	Alpha-actinin-1 OS=Homo sapiens GN=ACTN1 PE=1 SV=2	P12814	1	27	43	75	0.000944	0.595	KHEAFESDLAAHQDR	0.997	46.6	26.5	43.2			439.212	1752.82	4	-0.07637	445418	O43707,P35609
CRC-5-2	Alpha-actinin-1 OS=Homo sapiens GN=ACTN1 PE=1 SV=2	P12814	1	27	43	75	0.000944	0.595	KQFGAQANVIGPWIQTK	0.995	44.2	26	43.9			629.346	1885.02	3	-1.908	751004
CRC-5-2	Alpha-actinin-1 OS=Homo sapiens GN=ACTN1 PE=1 SV=2	P12814	1	27	43	75	0.000944	0.595	KTFTAWcNSHLR	0.997	26.5	27.8	26.5	c7: Carbamidomethyl (+57.02)		507.585	1519.73	3	-0.8373	906736	Q08043,O43707,P35609
CRC-5-2	Alpha-actinin-1 OS=Homo sapiens GN=ACTN1 PE=1 SV=2	P12814	1	27	43	75	0.000944	0.595	LAILGIHNEVSK	0.997	45.1	25	42.3			647.38	1292.75	2	0.1685	467473
CRC-5-2	Alpha-actinin-1 OS=Homo sapiens GN=ACTN1 PE=1 SV=2	P12814	1	27	43	75	0.000944	0.595	LAILGIHNEVSK	0.997	36.2	25	28.2			431.922	1292.74	3	-0.3694	680954
CRC-5-2	Alpha-actinin-1 OS=Homo sapiens GN=ACTN1 PE=1 SV=2	P12814	1	27	43	75	0.000944	0.595	LASDLLEWIR	0.997	52.8	26.9	45.2			608.34	1214.67	2	-0.8735	168036	O43707
CRC-5-2	Alpha-actinin-1 OS=Homo sapiens GN=ACTN1 PE=1 SV=2	P12814	1	27	43	75	0.000944	0.595	LLETIDQLYLEYAKR	0.997	38.8	25.3	38.8			623.344	1867.01	3	1.008	256399
CRC-5-2	Alpha-actinin-1 OS=Homo sapiens GN=ACTN1 PE=1 SV=2	P12814	1	27	43	75	0.000944	0.595	LmLLLEVISGER	0.997	41.2	25.7	25.9		m2: Oxidation (+15.99)	694.895	1387.78	2	0.319	291323	Q08043,O43707,P35609
CRC-5-2	Alpha-actinin-1 OS=Homo sapiens GN=ACTN1 PE=1 SV=2	P12814	1	27	43	75	0.000944	0.595	LRKDDPLTNLNTAFDVAEK	0.997	32.4	27.9	32.4			540.787	2159.12	4	-1.275	360758
CRC-5-2	Alpha-actinin-1 OS=Homo sapiens GN=ACTN1 PE=1 SV=2	P12814	1	27	43	75	0.000944	0.595	LRKDDPLTNLNTAFDVAEK	0.997	50.9	28	50.9			720.715	2159.12	3	0.487	609193
CRC-5-2	Alpha-actinin-1 OS=Homo sapiens GN=ACTN1 PE=1 SV=2	P12814	1	27	43	75	0.000944	0.595	LSNRPAFMPSEGR	0.971	16.7	27.7	3.42			487.914	1460.72	3	0.1724	2919020
CRC-5-2	Alpha-actinin-1 OS=Homo sapiens GN=ACTN1 PE=1 SV=2	P12814	1	27	43	75	0.000944	0.595	MLDAEDIVGTARPDEK	0.997	38.8	27.2	38.8			880.43	1758.84	2	-0.8989	235662
CRC-5-2	Alpha-actinin-1 OS=Homo sapiens GN=ACTN1 PE=1 SV=2	P12814	1	27	43	75	0.000944	0.595	mLDAEDIVGTARPDEK	0.997	33.8	26.8	27.4		m1: Oxidation (+15.99)	592.621	1774.84	3	-0.103	412254
CRC-5-2	Alpha-actinin-1 OS=Homo sapiens GN=ACTN1 PE=1 SV=2	P12814	1	27	43	75	0.000944	0.595	MLDAEDIVGTARPDEK	0.997	36.3	27.4	36.1			587.29	1758.85	3	0.7796	1636230
CRC-5-2	Alpha-actinin-1 OS=Homo sapiens GN=ACTN1 PE=1 SV=2	P12814	1	27	43	75	0.000944	0.595	MVSDINNAWGcLEQVEK	0.992	75.1	25.5	73.9	c11: Carbamidomethyl (+57.02)		996.961	1991.91	2	0.09672	217773
CRC-5-2	Alpha-actinin-1 OS=Homo sapiens GN=ACTN1 PE=1 SV=2	P12814	1	27	43	75	0.000944	0.595	NVNIQNFHISWK	0.982	18.8	27.1	7.58			500.597	1498.77	3	0.1547	798727
CRC-5-2	Alpha-actinin-1 OS=Homo sapiens GN=ACTN1 PE=1 SV=2	P12814	1	27	43	75	0.000944	0.595	NYITMDELR	0.982	19.2	26.3	12.6			577.779	1153.54	2	-0.2788	729748
CRC-5-2	Alpha-actinin-1 OS=Homo sapiens GN=ACTN1 PE=1 SV=2	P12814	1	27	43	75	0.000944	0.595	QFGAQANVIGPWIQTK	0.997	60.4	27.1	60.4			879.47	1756.93	2	-0.4334	441505
CRC-5-2	Alpha-actinin-1 OS=Homo sapiens GN=ACTN1 PE=1 SV=2	P12814	1	27	43	75	0.000944	0.595	QFGAQANVIGPWIQTK	0.997	38	27.4	34.5			586.651	1756.93	3	2.277	531982
CRC-5-2	Alpha-actinin-1 OS=Homo sapiens GN=ACTN1 PE=1 SV=2	P12814	1	27	43	75	0.000944	0.595	RDQALTEEHAR	0.996	65.2	26.7	58.6			442.557	1324.65	3	-0.4209	1246560
CRC-5-2	Alpha-actinin-1 OS=Homo sapiens GN=ACTN1 PE=1 SV=2	P12814	1	27	43	75	0.000944	0.595	RDQALTEEHAR	0.997	28.6	26.7	18.6			663.331	1324.65	2	-0.04673	91032.7
CRC-5-2	Alpha-actinin-1 OS=Homo sapiens GN=ACTN1 PE=1 SV=2	P12814	1	27	43	75	0.000944	0.595	SIVNYKPK	0.99	21.3	25	18			474.779	947.544	2	-0.2129	1631300
CRC-5-2	Alpha-actinin-1 OS=Homo sapiens GN=ACTN1 PE=1 SV=2	P12814	1	27	43	75	0.000944	0.595	TFTAWcNSHLR	0.997	27.4	25.3	27.4	c6: Carbamidomethyl (+57.02)		464.887	1391.64	3	-0.4547	910508	Q08043,O43707,P35609
CRC-5-2	Alpha-actinin-1 OS=Homo sapiens GN=ACTN1 PE=1 SV=2	P12814	1	27	43	75	0.000944	0.595	TINEVENQILTR	0.986	21.4	27.4	20.3			715.386	1428.76	2	0.4603	368415	O43707
CRC-5-2	Alpha-actinin-1 OS=Homo sapiens GN=ACTN1 PE=1 SV=2	P12814	1	27	43	75	0.000944	0.595	TINEVENQILTR	0.997	47	27.6	39.9			715.386	1428.76	2	0.2085	575523	O43707
CRC-5-2	Alpha-actinin-1 OS=Homo sapiens GN=ACTN1 PE=1 SV=2	P12814	1	27	43	75	0.000944	0.595	TINEVENQILTR	0.997	33.7	27.8	24.5			477.259	1428.76	3	-0.5721	517703	O43707
CRC-5-2	Alpha-actinin-1 OS=Homo sapiens GN=ACTN1 PE=1 SV=2	P12814	1	27	43	75	0.000944	0.595	VGWEQLLTTIAR	0.994	65.2	26.3	58.5			693.89	1385.77	2	-0.7369	5338200	O43707
CRC-5-2	Alpha-actinin-1 OS=Homo sapiens GN=ACTN1 PE=1 SV=2	P12814	1	27	43	75	0.000944	0.595	VLAVNQENEQLMEDYEK	0.997	30.8	26.5	30.8			1026.48	2050.95	2	0.7788	162787
CRC-5-2	Actin-related protein 2/3 complex subunit 2 OS=Homo sapiens GN=ARPC2 PE=1 SV=1	O15144	1	3	3	3	3.78e-05	0.107	ASHTAPQVLFSHR	0.975	18	28.1	15.6			484.257	1449.75	3	0.2496	192672
CRC-5-2	Actin-related protein 2/3 complex subunit 2 OS=Homo sapiens GN=ARPC2 PE=1 SV=1	O15144	1	3	3	3	3.78e-05	0.107	DDETMYVESK	0.997	30.9	25	30.9			608.756	1215.5	2	1.116	358826
CRC-5-2	Actin-related protein 2/3 complex subunit 2 OS=Homo sapiens GN=ARPC2 PE=1 SV=1	O15144	1	3	3	3	3.78e-05	0.107	NcFASVFEK	0.968	16	25	16	c2: Carbamidomethyl (+57.02)		551.256	1100.5	2	0.8105	405821
CRC-5-2	Superoxide dismutase [Cu-Zn] OS=Homo sapiens GN=SOD1 PE=1 SV=2	P00441	1	3	4	4	5.04e-05	0.539	GDGPVQGIINFEQK	0.997	35	27.9	35			751.386	1500.76	2	-0.2676	330305
CRC-5-2	Superoxide dismutase [Cu-Zn] OS=Homo sapiens GN=SOD1 PE=1 SV=2	P00441	1	3	4	4	5.04e-05	0.539	GLTEGLHGFHVHEFGDNTAGcTSAGPHFNPLSR	0.994	31.5	25.3	31.5	c21: Carbamidomethyl (+57.02)		880.659	3518.61	4	-2.943	271913
CRC-5-2	Superoxide dismutase [Cu-Zn] OS=Homo sapiens GN=SOD1 PE=1 SV=2	P00441	1	3	4	4	5.04e-05	0.539	GLTEGLHGFHVHEFGDNTAGcTSAGPHFNPLSR	0.997	34.1	25.8	33.5	c21: Carbamidomethyl (+57.02)		704.731	3518.62	5	-0.07536	631856
CRC-5-2	Superoxide dismutase [Cu-Zn] OS=Homo sapiens GN=SOD1 PE=1 SV=2	P00441	1	3	4	4	5.04e-05	0.539	HVGDLGNVTADKDGVADVSIEDSVISLSGDHcIIGR	0.997	43.1	27.8	32.2	c32: Carbamidomethyl (+57.02)		744.968	3719.8	5	-0.7835	546972
CRC-5-2	Cell surface glycoprotein MUC18 OS=Homo sapiens GN=MCAM PE=1 SV=2	P43121	1	2	2	2	2.52e-05	0.0294	GPVLQLHDLKR	0.982	18.3	25	18.3			425.923	1274.75	3	-0.2022	748998
CRC-5-2	Cell surface glycoprotein MUC18 OS=Homo sapiens GN=MCAM PE=1 SV=2	P43121	1	2	2	2	2.52e-05	0.0294	VSPAAPER	0.99	37.7	25	32.2			413.724	825.434	2	-1.019	213427
CRC-5-2	Keratin, type II cytoskeletal 2 epidermal OS=Homo sapiens GN=KRT2 PE=1 SV=2	P35908	0.993	0	0	6	7.56e-05	0.0955	AQYEEIAQR	0.976	19	27.2	10.2			554.276	1106.54	2	0.9373	820288	Q01546,P04259,P02538,P19013,P48668
CRC-5-2	Keratin, type II cytoskeletal 2 epidermal OS=Homo sapiens GN=KRT2 PE=1 SV=2	P35908	0.993	0	0	6	7.56e-05	0.0955	FASFIDKVR	0.997	37.5	25.4	22.1			541.804	1081.59	2	1.31	353770	P05787,P04259,P08729,O95678,P13647,Q3SY84,Q7RTS7,Q5XKE5,Q86Y46,P12035,Q01546,Q14CN4,P02538,Q7Z794,Q9NSB2,P48668
CRC-5-2	Keratin, type II cytoskeletal 2 epidermal OS=Homo sapiens GN=KRT2 PE=1 SV=2	P35908	0.993	0	0	6	7.56e-05	0.0955	FLEQQNQVLQTK	0.988	61.1	28.4	43.6			738.395	1474.78	2	-1.899	363561	Q7Z794,P04264
CRC-5-2	Keratin, type II cytoskeletal 2 epidermal OS=Homo sapiens GN=KRT2 PE=1 SV=2	P35908	0.993	0	0	6	7.56e-05	0.0955	LALDVEIATYR	0.997	56.6	26.8	46.5			632.351	1262.69	2	0.4416	513612	Q01546,P04259,O95678,P02538,P13647,Q5XKE5,P12035,P48668
CRC-5-2	Keratin, type II cytoskeletal 2 epidermal OS=Homo sapiens GN=KRT2 PE=1 SV=2	P35908	0.993	0	0	6	7.56e-05	0.0955	NLDLDSIIAEVK	0.997	41.5	26.9	36.3			665.367	1328.72	2	-0.0917	197838	P04259,O95678,P02538,P13647,Q5XKE5,P48668
CRC-5-2	Keratin, type II cytoskeletal 2 epidermal OS=Homo sapiens GN=KRT2 PE=1 SV=2	P35908	0.993	0	0	6	7.56e-05	0.0955	YEDEINKR	0.99	30.8	26.4	25.2			533.763	1065.51	2	2.023	171611	P05787,Q01546,P04259,O95678,P02538,Q7Z794,P13647,P04264,P12035,P48668
CRC-5-2	Keratin, type II cytoskeletal 3 OS=Homo sapiens GN=KRT3 PE=1 SV=3	P12035	0.997	1	1	6	7.56e-05	0.11	FASFIDKVR	0.997	37.5	25.4	22.1			541.804	1081.59	2	1.31	353770	P05787,P04259,P08729,P35908,O95678,P13647,Q3SY84,Q7RTS7,Q5XKE5,Q86Y46,Q01546,Q14CN4,P02538,Q7Z794,Q9NSB2,P48668
CRC-5-2	Keratin, type II cytoskeletal 3 OS=Homo sapiens GN=KRT3 PE=1 SV=3	P12035	0.997	1	1	6	7.56e-05	0.11	LALDVEIATYR	0.997	56.6	26.8	46.5			632.351	1262.69	2	0.4416	513612	Q01546,P04259,P35908,O95678,P02538,P13647,Q5XKE5,P48668
CRC-5-2	Keratin, type II cytoskeletal 3 OS=Homo sapiens GN=KRT3 PE=1 SV=3	P12035	0.997	1	1	6	7.56e-05	0.11	TAAENEFVTLK	0.997	51.6	27.6	38.6			611.82	1221.62	2	0.3583	545832	P04259,P02538,P48668
CRC-5-2	Keratin, type II cytoskeletal 3 OS=Homo sapiens GN=KRT3 PE=1 SV=3	P12035	0.997	1	1	6	7.56e-05	0.11	TAAENEFVTLKK	0.997	25.1	27.3	21.6			450.914	1349.72	3	0.008927	566706	P04259,P02538,P48668
CRC-5-2	Keratin, type II cytoskeletal 3 OS=Homo sapiens GN=KRT3 PE=1 SV=3	P12035	0.997	1	1	6	7.56e-05	0.11	YEDEINKR	0.99	30.8	26.4	25.2			533.763	1065.51	2	2.023	171611	P05787,Q01546,P04259,P35908,O95678,P02538,Q7Z794,P13647,P04264,P48668
CRC-5-2	Keratin, type II cytoskeletal 3 OS=Homo sapiens GN=KRT3 PE=1 SV=3	P12035	0.997	1	1	6	7.56e-05	0.11	YGVSGGGFSSASNRGGSIKFSQSSQSSQR	0.991	28.2	27.7	27.4			728.353	2909.38	4	5.623	551194
CRC-5-2	Keratin, type II cytoskeletal 5 OS=Homo sapiens GN=KRT5 PE=1 SV=3	P13647	0.973	0	0	9	0.000113	0.0864	FASFIDKVR	0.997	37.5	25.4	22.1			541.804	1081.59	2	1.31	353770	P05787,P04259,P08729,P35908,O95678,Q3SY84,Q7RTS7,Q5XKE5,Q86Y46,P12035,Q01546,Q14CN4,P02538,Q7Z794,Q9NSB2,P48668
CRC-5-2	Keratin, type II cytoskeletal 5 OS=Homo sapiens GN=KRT5 PE=1 SV=3	P13647	0.973	0	0	9	0.000113	0.0864	LALDVEIATYR	0.997	56.6	26.8	46.5			632.351	1262.69	2	0.4416	513612	Q01546,P04259,P35908,O95678,P02538,Q5XKE5,P12035,P48668
CRC-5-2	Keratin, type II cytoskeletal 5 OS=Homo sapiens GN=KRT5 PE=1 SV=3	P13647	0.973	0	0	9	0.000113	0.0864	NKYEDEINK	0.997	33.8	25.6	25			576.78	1151.55	2	-0.7131	145909	P05787,P04259,P02538,Q5XKE5,P04264,P48668
CRC-5-2	Keratin, type II cytoskeletal 5 OS=Homo sapiens GN=KRT5 PE=1 SV=3	P13647	0.973	0	0	9	0.000113	0.0864	NKYEDEINKR	0.997	35	27.7	30.3			436.889	1307.65	3	-0.946	500760	P05787,P04259,P02538,P04264,P48668
CRC-5-2	Keratin, type II cytoskeletal 5 OS=Homo sapiens GN=KRT5 PE=1 SV=3	P13647	0.973	0	0	9	0.000113	0.0864	NKYEDEINKR	0.997	35.5	27.8	32.3			436.89	1307.65	3	0.6587	215643	P05787,P04259,P02538,P04264,P48668
CRC-5-2	Keratin, type II cytoskeletal 5 OS=Homo sapiens GN=KRT5 PE=1 SV=3	P13647	0.973	0	0	9	0.000113	0.0864	NKYEDEINKR	0.997	35.8	27.8	30.9			654.831	1307.65	2	0.6557	725064	P05787,P04259,P02538,P04264,P48668
CRC-5-2	Keratin, type II cytoskeletal 5 OS=Homo sapiens GN=KRT5 PE=1 SV=3	P13647	0.973	0	0	9	0.000113	0.0864	NLDLDSIIAEVK	0.997	41.5	26.9	36.3			665.367	1328.72	2	-0.0917	197838	P04259,P35908,O95678,P02538,Q5XKE5,P48668
CRC-5-2	Keratin, type II cytoskeletal 5 OS=Homo sapiens GN=KRT5 PE=1 SV=3	P13647	0.973	0	0	9	0.000113	0.0864	QLDSIVGER	0.975	16.8	26.1	14.6			508.772	1015.53	2	-0.1396	522618	P02538,P48668
CRC-5-2	Keratin, type II cytoskeletal 5 OS=Homo sapiens GN=KRT5 PE=1 SV=3	P13647	0.973	0	0	9	0.000113	0.0864	YEDEINKR	0.99	30.8	26.4	25.2			533.763	1065.51	2	2.023	171611	P05787,Q01546,P04259,P35908,O95678,P02538,Q7Z794,P04264,P12035,P48668
CRC-5-2	Keratin, type II cytoskeletal 79 OS=Homo sapiens GN=KRT79 PE=1 SV=2	Q5XKE5	0.998	1	1	5	6.3e-05	0.0953	FASFIDKVR	0.997	37.5	25.4	22.1			541.804	1081.59	2	1.31	353770	P05787,P04259,P08729,P35908,O95678,P13647,Q3SY84,Q7RTS7,Q86Y46,P12035,Q01546,Q14CN4,P02538,Q7Z794,Q9NSB2,P48668
CRC-5-2	Keratin, type II cytoskeletal 79 OS=Homo sapiens GN=KRT79 PE=1 SV=2	Q5XKE5	0.998	1	1	5	6.3e-05	0.0953	LALDVEIATYR	0.997	56.6	26.8	46.5			632.351	1262.69	2	0.4416	513612	Q01546,P04259,P35908,O95678,P02538,P13647,P12035,P48668
CRC-5-2	Keratin, type II cytoskeletal 79 OS=Homo sapiens GN=KRT79 PE=1 SV=2	Q5XKE5	0.998	1	1	5	6.3e-05	0.0953	NKYEDEINK	0.997	33.8	25.6	25			576.78	1151.55	2	-0.7131	145909	P05787,P04259,P02538,P13647,P04264,P48668
CRC-5-2	Keratin, type II cytoskeletal 79 OS=Homo sapiens GN=KRT79 PE=1 SV=2	Q5XKE5	0.998	1	1	5	6.3e-05	0.0953	NLDLDSIIAEVK	0.997	41.5	26.9	36.3			665.367	1328.72	2	-0.0917	197838	P04259,P35908,O95678,P02538,P13647,P48668
CRC-5-2	Keratin, type II cytoskeletal 79 OS=Homo sapiens GN=KRT79 PE=1 SV=2	Q5XKE5	0.998	1	1	5	6.3e-05	0.0953	YEELQVTAGK	0.997	36.7	27.8	0			569.293	1136.57	2	0.5609	2078900
CRC-5-2	Keratin, type II cytoskeletal 75 OS=Homo sapiens GN=KRT75 PE=1 SV=2	O95678	0.857	0	0	5	6.3e-05	0.0889	AQYEDIANR	0.997	46	25.9	41.8			540.26	1078.5	2	0.5725	2418380	P05787
CRC-5-2	Keratin, type II cytoskeletal 75 OS=Homo sapiens GN=KRT75 PE=1 SV=2	O95678	0.857	0	0	5	6.3e-05	0.0889	FASFIDKVR	0.997	37.5	25.4	22.1			541.804	1081.59	2	1.31	353770	P05787,P04259,P08729,P35908,P13647,Q3SY84,Q7RTS7,Q5XKE5,Q86Y46,P12035,Q01546,Q14CN4,P02538,Q7Z794,Q9NSB2,P48668
CRC-5-2	Keratin, type II cytoskeletal 75 OS=Homo sapiens GN=KRT75 PE=1 SV=2	O95678	0.857	0	0	5	6.3e-05	0.0889	LALDVEIATYR	0.997	56.6	26.8	46.5			632.351	1262.69	2	0.4416	513612	Q01546,P04259,P35908,P02538,P13647,Q5XKE5,P12035,P48668
CRC-5-2	Keratin, type II cytoskeletal 75 OS=Homo sapiens GN=KRT75 PE=1 SV=2	O95678	0.857	0	0	5	6.3e-05	0.0889	NLDLDSIIAEVK	0.997	41.5	26.9	36.3			665.367	1328.72	2	-0.0917	197838	P04259,P35908,P02538,P13647,Q5XKE5,P48668
CRC-5-2	Keratin, type II cytoskeletal 75 OS=Homo sapiens GN=KRT75 PE=1 SV=2	O95678	0.857	0	0	5	6.3e-05	0.0889	YEDEINKR	0.99	30.8	26.4	25.2			533.763	1065.51	2	2.023	171611	P05787,Q01546,P04259,P35908,P02538,Q7Z794,P13647,P04264,P12035,P48668
CRC-5-2	Keratin, type II cuticular Hb4 OS=Homo sapiens GN=KRT84 PE=2 SV=2	Q9NSB2	0.347	0	0	2	2.52e-05	0.0283	FASFIDKVR	0.997	37.5	25.4	22.1			541.804	1081.59	2	1.31	353770	P05787,P04259,P08729,P35908,O95678,P13647,Q3SY84,Q7RTS7,Q5XKE5,Q86Y46,P12035,Q01546,Q14CN4,P02538,Q7Z794,P48668
CRC-5-2	Keratin, type II cuticular Hb4 OS=Homo sapiens GN=KRT84 PE=2 SV=2	Q9NSB2	0.347	0	0	2	2.52e-05	0.0283	LLEGEESR	0.99	36.1	26.2	19			466.737	931.46	2	-1.718	753901	P05787,P08729,P08670,P41219,P17661
CRC-5-2	Nascent polypeptide-associated complex subunit alpha, muscle-specific form OS=Homo sapiens GN=NACA PE=1 SV=1	E9PAV3	1	2	3	4	5.04e-05	0.0202	IEDLSQQAQLAAAEK	0.995	69.8	27.6	69.8			807.92	1613.83	2	-0.07551	515660
CRC-5-2	Nascent polypeptide-associated complex subunit alpha, muscle-specific form OS=Homo sapiens GN=NACA PE=1 SV=1	E9PAV3	1	2	3	4	5.04e-05	0.0202	IEDLSQQAQLAAAEK	0.997	46.2	27.6	42			538.949	1613.83	3	0.1747	473510
CRC-5-2	Nascent polypeptide-associated complex subunit alpha, muscle-specific form OS=Homo sapiens GN=NACA PE=1 SV=1	E9PAV3	1	2	3	4	5.04e-05	0.0202	NILFVITKPDVYK	0.997	33.6	25	32.6			517.305	1548.89	3	0.4207	249852	Q9BZK3
CRC-5-2	Nascent polypeptide-associated complex subunit alpha, muscle-specific form OS=Homo sapiens GN=NACA PE=1 SV=1	E9PAV3	1	2	3	4	5.04e-05	0.0202	SPASDTYIVFGEAK	0.993	69.4	27	65.6			742.868	1483.72	2	1.076	321769
CRC-5-2	Collagen alpha-1(II) chain OS=Homo sapiens GN=COL2A1 PE=1 SV=3	P02458	1	2	3	17	0.000214	0.0585	GAQGppGATGFpGAAGR	0.991	44.3	25.6	36.6		p5: Oxidation (+15.99), p6: Oxidation (+15.99), p12: Oxidation (+15.99)	506.241	1515.7	3	-3.608	700259
CRC-5-2	Collagen alpha-1(II) chain OS=Homo sapiens GN=COL2A1 PE=1 SV=3	P02458	1	2	3	17	0.000214	0.0585	GAQGppGATGFpGAAGR	0.997	42.3	25.8	34.9		p5: Oxidation (+15.99), p6: Oxidation (+15.99), p12: Oxidation (+15.99)	758.861	1515.71	2	0.1405	577126
CRC-5-2	Collagen alpha-1(II) chain OS=Homo sapiens GN=COL2A1 PE=1 SV=3	P02458	1	2	3	17	0.000214	0.0585	GAQGppGATGFpGAAGR	0.997	37	26	25.4		p5: Oxidation (+15.99), p6: Oxidation (+15.99), p12: Oxidation (+15.99)	758.863	1515.71	2	2.791	396284
CRC-5-2	Collagen alpha-1(II) chain OS=Homo sapiens GN=COL2A1 PE=1 SV=3	P02458	1	2	3	17	0.000214	0.0585	GFpGLpGPSGEPGK	0.982	19.5	26.1	4.74		p3: Oxidation (+15.99), p6: Oxidation (+15.99)	664.828	1327.64	2	0.4727	359824	P02452
CRC-5-2	Collagen alpha-1(II) chain OS=Homo sapiens GN=COL2A1 PE=1 SV=3	P02458	1	2	3	17	0.000214	0.0585	GFPGLPGPSGEPGK	0.995	33.7	27.6	33.7			648.831	1295.65	2	-2.284	469066	P02452
CRC-5-2	Collagen alpha-1(II) chain OS=Homo sapiens GN=COL2A1 PE=1 SV=3	P02458	1	2	3	17	0.000214	0.0585	GFpGLpGPSGEPGk	0.997	44.8	26	0		p3: Oxidation (+15.99), p6: Oxidation (+15.99), k14: Oxidation (+15.99)	672.825	1343.64	2	-0.6596	697850	P02452
CRC-5-2	Collagen alpha-1(II) chain OS=Homo sapiens GN=COL2A1 PE=1 SV=3	P02458	1	2	3	17	0.000214	0.0585	GFpGLpGPSGEPGk	0.997	47.1	25.8	0		p3: Oxidation (+15.99), p6: Oxidation (+15.99), k14: Oxidation (+15.99)	672.825	1343.64	2	-0.3027	748185	P02452
CRC-5-2	Collagen alpha-1(II) chain OS=Homo sapiens GN=COL2A1 PE=1 SV=3	P02458	1	2	3	17	0.000214	0.0585	GFpGLpGPSGEPGk	0.997	47.8	25.8	0		p3: Oxidation (+15.99), p6: Oxidation (+15.99), k14: Oxidation (+15.99)	672.826	1343.64	2	0.2477	7090210	P02452
CRC-5-2	Collagen alpha-1(II) chain OS=Homo sapiens GN=COL2A1 PE=1 SV=3	P02458	1	2	3	17	0.000214	0.0585	GFpGLpGPSGEPGK	0.997	41.2	26.1	18.1		p3: Oxidation (+15.99), p6: Oxidation (+15.99)	664.828	1327.64	2	-0.2649	3583590	P02452
CRC-5-2	Collagen alpha-1(II) chain OS=Homo sapiens GN=COL2A1 PE=1 SV=3	P02458	1	2	3	17	0.000214	0.0585	GFPGLpGPSGEpGK	0.997	35.7	26.1	1.49		p6: Oxidation (+15.99), p12: Oxidation (+15.99)	664.828	1327.64	2	0.3824	2869980	P02452
CRC-5-2	Collagen alpha-1(II) chain OS=Homo sapiens GN=COL2A1 PE=1 SV=3	P02458	1	2	3	17	0.000214	0.0585	GFPGLpGPSGEPGK	0.997	37.6	26.4	19.6		p6: Oxidation (+15.99)	656.83	1311.64	2	-1.079	704928	P02452
CRC-5-2	Collagen alpha-1(II) chain OS=Homo sapiens GN=COL2A1 PE=1 SV=3	P02458	1	2	3	17	0.000214	0.0585	GLTGPIGPpGpAGANGEkGEVGPPGPAGSAGAR	0.976	18.6	28.3	2.01		p9: Oxidation (+15.99), p11: Oxidation (+15.99), k18: Oxidation (+15.99)	966.816	2897.43	3	-0.3253	270592
CRC-5-2	Collagen alpha-1(II) chain OS=Homo sapiens GN=COL2A1 PE=1 SV=3	P02458	1	2	3	17	0.000214	0.0585	GPpGPVGPSGK	0.997	42.7	27	24.9		p3: Oxidation (+15.99)	483.256	964.498	2	-0.1833	681376	P05997
CRC-5-2	Collagen alpha-1(II) chain OS=Homo sapiens GN=COL2A1 PE=1 SV=3	P02458	1	2	3	17	0.000214	0.0585	GQpGVmGFpGPK	0.996	23.2	25.3	1.16		p3: Oxidation (+15.99), m6: Oxidation (+15.99), p9: Oxidation (+15.99)	610.293	1218.57	2	0.02709	410400	P02461
CRC-5-2	Collagen alpha-1(II) chain OS=Homo sapiens GN=COL2A1 PE=1 SV=3	P02458	1	2	3	17	0.000214	0.0585	GQpGVmGFpGPK	0.997	40.5	25.3	11.9		p3: Oxidation (+15.99), m6: Oxidation (+15.99), p9: Oxidation (+15.99)	610.293	1218.57	2	0.3387	716552	P02461
CRC-5-2	Collagen alpha-1(II) chain OS=Homo sapiens GN=COL2A1 PE=1 SV=3	P02458	1	2	3	17	0.000214	0.0585	GQpGVMGFPGPk	0.997	33.5	25.9	0		p3: Oxidation (+15.99), k12: Oxidation (+15.99)	602.295	1202.58	2	0.2726	1045850	P02461
CRC-5-2	Collagen alpha-1(II) chain OS=Homo sapiens GN=COL2A1 PE=1 SV=3	P02458	1	2	3	17	0.000214	0.0585	GQpGVmGFpGPK	0.997	34.6	25.3	11.6		p3: Oxidation (+15.99), m6: Oxidation (+15.99), p9: Oxidation (+15.99)	610.293	1218.57	2	-0.07131	2014660	P02461
CRC-5-2	Alpha-2-macroglobulin OS=Homo sapiens GN=A2M PE=1 SV=3	P01023	1	15	16	18	0.000227	0.145	AIGYLNTGYQR	0.997	33.8	26.9	33.8			628.325	1254.64	2	0.3489	329026
CRC-5-2	Alpha-2-macroglobulin OS=Homo sapiens GN=A2M PE=1 SV=3	P01023	1	15	16	18	0.000227	0.145	FEVQVTVPK	0.997	29.9	27.6	21.6			523.798	1045.58	2	-0.193	386399
CRC-5-2	Alpha-2-macroglobulin OS=Homo sapiens GN=A2M PE=1 SV=3	P01023	1	15	16	18	0.000227	0.145	IAQWQSFQLEGGLK	0.997	48.6	28.5	45.4			802.926	1603.84	2	0.3602	420380
CRC-5-2	Alpha-2-macroglobulin OS=Homo sapiens GN=A2M PE=1 SV=3	P01023	1	15	16	18	0.000227	0.145	LHTEAQIQEEGTVVELTGR	0.997	47.6	28.3	46			704.031	2109.07	3	0.9441	370979
CRC-5-2	Alpha-2-macroglobulin OS=Homo sapiens GN=A2M PE=1 SV=3	P01023	1	15	16	18	0.000227	0.145	LLIYAVLPTGDVIGDSAK	0.997	34	25	31.6			923.022	1844.03	2	-0.5864	329064
CRC-5-2	Alpha-2-macroglobulin OS=Homo sapiens GN=A2M PE=1 SV=3	P01023	1	15	16	18	0.000227	0.145	LLIYAVLPTGDVIGDSAK	0.997	32.9	25	24			615.684	1844.03	3	-0.5029	179445
CRC-5-2	Alpha-2-macroglobulin OS=Homo sapiens GN=A2M PE=1 SV=3	P01023	1	15	16	18	0.000227	0.145	LPPNVVEESAR	0.982	19.3	27.3	10.9			605.825	1209.64	2	0.2792	338469
CRC-5-2	Alpha-2-macroglobulin OS=Homo sapiens GN=A2M PE=1 SV=3	P01023	1	15	16	18	0.000227	0.145	LVHVEEPHTETVR	0.997	25.9	28	12.7			387.206	1544.8	4	0.3144	563284
CRC-5-2	Alpha-2-macroglobulin OS=Homo sapiens GN=A2M PE=1 SV=3	P01023	1	15	16	18	0.000227	0.145	NEDSLVFVQTDK	0.997	50.9	27.6	48.5			697.844	1393.67	2	1.246	357849
CRC-5-2	Alpha-2-macroglobulin OS=Homo sapiens GN=A2M PE=1 SV=3	P01023	1	15	16	18	0.000227	0.145	NQGNTWLTAFVLK	0.997	59.5	27.7	59.5			746.402	1490.79	2	0.602	227372	P20742
CRC-5-2	Alpha-2-macroglobulin OS=Homo sapiens GN=A2M PE=1 SV=3	P01023	1	15	16	18	0.000227	0.145	QGIPFFGQVR	0.997	26.5	28.1	20.2			574.814	1147.61	2	-0.6285	300470
CRC-5-2	Alpha-2-macroglobulin OS=Homo sapiens GN=A2M PE=1 SV=3	P01023	1	15	16	18	0.000227	0.145	QTVSWAVTPK	0.997	33.2	27	33			558.806	1115.6	2	-0.5928	599750
CRC-5-2	Alpha-2-macroglobulin OS=Homo sapiens GN=A2M PE=1 SV=3	P01023	1	15	16	18	0.000227	0.145	SASNMAIVDVK	0.997	39.7	27.7	31.3			567.795	1133.58	2	0.298	307469
CRC-5-2	Alpha-2-macroglobulin OS=Homo sapiens GN=A2M PE=1 SV=3	P01023	1	15	16	18	0.000227	0.145	SDIAPVAR	0.99	24.3	25	18.4			414.732	827.45	2	0.2874	430637
CRC-5-2	Alpha-2-macroglobulin OS=Homo sapiens GN=A2M PE=1 SV=3	P01023	1	15	16	18	0.000227	0.145	SSGSLLNNAIK	0.997	27.6	27.9	16.5			552.307	1102.6	2	0.3063	400242	P20742
CRC-5-2	Alpha-2-macroglobulin OS=Homo sapiens GN=A2M PE=1 SV=3	P01023	1	15	16	18	0.000227	0.145	TEHPFTVEEFVLPK	0.989	22.8	28	8.97			558.291	1671.85	3	-0.5069	719985
CRC-5-2	Alpha-2-macroglobulin OS=Homo sapiens GN=A2M PE=1 SV=3	P01023	1	15	16	18	0.000227	0.145	VSVQLEASPAFLAVPVEK	0.997	35.2	25	35.2			942.528	1883.04	2	0.5404	300516
CRC-5-2	Alpha-2-macroglobulin OS=Homo sapiens GN=A2M PE=1 SV=3	P01023	1	15	16	18	0.000227	0.145	VTAAPQSVcALR	0.997	36.2	27.1	33.7	c9: Carbamidomethyl (+57.02)		636.841	1271.67	2	0.7643	678848
CRC-5-2	Echinoderm microtubule-associated protein-like 4 OS=Homo sapiens GN=EML4 PE=1 SV=3	Q9HC35	1	2	2	2	2.52e-05	0.0173	AALADVLR	0.99	44.2	25	33.4			414.75	827.486	2	-0.7748	238252
CRC-5-2	Echinoderm microtubule-associated protein-like 4 OS=Homo sapiens GN=EML4 PE=1 SV=3	Q9HC35	1	2	2	2	2.52e-05	0.0173	WFVLDAETR	0.965	16.3	27.3	14.5			568.791	1135.57	2	0.315	94480.3
CRC-5-2	Nidogen-2 OS=Homo sapiens GN=NID2 PE=1 SV=3	Q14112	1	11	13	14	0.000176	0.128	AIAVDPIR	0.99	23.1	25	0			427.758	853.501	2	-1.126	390389
CRC-5-2	Nidogen-2 OS=Homo sapiens GN=NID2 PE=1 SV=3	Q14112	1	11	13	14	0.000176	0.128	cHPGTGVDYTcEcASGYQGDGR	0.997	44.6	25	44.6	c1: Carbamidomethyl (+57.02), c11: Carbamidomethyl (+57.02), c13: Carbamidomethyl (+57.02)		816.32	2445.94	3	0.7013	286964
CRC-5-2	Nidogen-2 OS=Homo sapiens GN=NID2 PE=1 SV=3	Q14112	1	11	13	14	0.000176	0.128	DDQYVPQcDDLGHFIPLQcHGK	0.967	15.6	25	15.6	c8: Carbamidomethyl (+57.02), c19: Carbamidomethyl (+57.02)		881.398	2641.17	3	0.7499	258013
CRC-5-2	Nidogen-2 OS=Homo sapiens GN=NID2 PE=1 SV=3	Q14112	1	11	13	14	0.000176	0.128	ENLLEHYGGTPR	0.982	19.7	26.6	16.9			462.565	1384.67	3	-0.4892	401506
CRC-5-2	Nidogen-2 OS=Homo sapiens GN=NID2 PE=1 SV=3	Q14112	1	11	13	14	0.000176	0.128	HAFcTDYATGFccHcQSK	0.978	18	25	18	c4: Carbamidomethyl (+57.02), c12: Carbamidomethyl (+57.02), c13: Carbamidomethyl (+57.02), c15: Carbamidomethyl (+57.02)		750.626	2248.86	3	0.8893	250135
CRC-5-2	Nidogen-2 OS=Homo sapiens GN=NID2 PE=1 SV=3	Q14112	1	11	13	14	0.000176	0.128	HPSFPTTQQLNVDR	0.995	27.9	28	27.9			547.279	1638.82	3	2.855	698030
CRC-5-2	Nidogen-2 OS=Homo sapiens GN=NID2 PE=1 SV=3	Q14112	1	11	13	14	0.000176	0.128	ITQTAEGLDPENYLSIK	0.995	38.6	28.1	35.7			946.489	1890.96	2	3.466	221718
CRC-5-2	Nidogen-2 OS=Homo sapiens GN=NID2 PE=1 SV=3	Q14112	1	11	13	14	0.000176	0.128	mVYWTDVAGR	0.997	24.1	25	24.1		m1: Oxidation (+15.99)	607.287	1212.56	2	0.2003	449790
CRC-5-2	Nidogen-2 OS=Homo sapiens GN=NID2 PE=1 SV=3	Q14112	1	11	13	14	0.000176	0.128	MVYWTDVAGR	0.997	26.3	25.1	26.3			599.29	1196.57	2	0.2489	392666
CRC-5-2	Nidogen-2 OS=Homo sapiens GN=NID2 PE=1 SV=3	Q14112	1	11	13	14	0.000176	0.128	NcVDENEcATGFHR	0.997	45.5	25	45.5	c2: Carbamidomethyl (+57.02), c8: Carbamidomethyl (+57.02)		854.843	1707.67	2	-0.7448	100451
CRC-5-2	Nidogen-2 OS=Homo sapiens GN=NID2 PE=1 SV=3	Q14112	1	11	13	14	0.000176	0.128	NcVDENEcATGFHR	0.997	25.9	25	25.9	c2: Carbamidomethyl (+57.02), c8: Carbamidomethyl (+57.02)		570.232	1707.67	3	0.03597	459013
CRC-5-2	Nidogen-2 OS=Homo sapiens GN=NID2 PE=1 SV=3	Q14112	1	11	13	14	0.000176	0.128	VFALYNDEER	0.997	31.9	25.6	27.1			628.301	1254.59	2	-0.6546	839681
CRC-5-2	Nidogen-2 OS=Homo sapiens GN=NID2 PE=1 SV=3	Q14112	1	11	13	14	0.000176	0.128	VLFYTDLVNPR	0.997	60	26.6	57.7			668.867	1335.72	2	1.151	439139
CRC-5-2	Nidogen-2 OS=Homo sapiens GN=NID2 PE=1 SV=3	Q14112	1	11	13	14	0.000176	0.128	YPFSIVSYADHFYHTDWR	0.981	19	25.5	19			576.768	2303.04	4	-0.5008	129603
CRC-5-2	Nucleoside diphosphate kinase A OS=Homo sapiens GN=NME1 PE=1 SV=1	P15531	1	1	2	7	8.81e-05	0.395	GDFcIQVGR	0.99	23.5	25.8	23.5	c4: Carbamidomethyl (+57.02)		526.254	1050.49	2	1.933	596543	P22392,O60361
CRC-5-2	Nucleoside diphosphate kinase A OS=Homo sapiens GN=NME1 PE=1 SV=1	P15531	1	1	2	7	8.81e-05	0.395	GLVGEIIK	0.981	22	25	14.1			414.763	827.511	2	-1.33	241297	P22392
CRC-5-2	Nucleoside diphosphate kinase A OS=Homo sapiens GN=NME1 PE=1 SV=1	P15531	1	1	2	7	8.81e-05	0.395	NIIHGSDSVESAEK	0.997	55.1	26.7	44.4			743.363	1484.71	2	0.5102	158180
CRC-5-2	Nucleoside diphosphate kinase A OS=Homo sapiens GN=NME1 PE=1 SV=1	P15531	1	1	2	7	8.81e-05	0.395	NIIHGSDSVESAEK	0.997	44.8	26.7	39.5			495.911	1484.71	3	0.5331	447576
CRC-5-2	Nucleoside diphosphate kinase A OS=Homo sapiens GN=NME1 PE=1 SV=1	P15531	1	1	2	7	8.81e-05	0.395	TFIAIKPDGVQR	0.978	18	25.5	18			448.926	1343.76	3	0.4551	1111950	P22392
CRC-5-2	Nucleoside diphosphate kinase A OS=Homo sapiens GN=NME1 PE=1 SV=1	P15531	1	1	2	7	8.81e-05	0.395	VMLGETNPADSKPGTIR	0.987	21.5	28.3	13.9			595.977	1784.91	3	-0.1276	456408	P22392,O60361
CRC-5-2	Nucleoside diphosphate kinase A OS=Homo sapiens GN=NME1 PE=1 SV=1	P15531	1	1	2	7	8.81e-05	0.395	VmLGETNPADSKPGTIR	0.99	24.6	28.4	24.6		m2: Oxidation (+15.99)	601.31	1800.91	3	2.057	732830	P22392,O60361
CRC-5-2	Nucleoside diphosphate kinase B OS=Homo sapiens GN=NME2 PE=1 SV=1	P22392	1	0	0	6	7.56e-05	0.368	GDFcIQVGR	0.99	23.5	25.8	23.5	c4: Carbamidomethyl (+57.02)		526.254	1050.49	2	1.933	596543	P15531,O60361
CRC-5-2	Nucleoside diphosphate kinase B OS=Homo sapiens GN=NME2 PE=1 SV=1	P22392	1	0	0	6	7.56e-05	0.368	GLVGEIIK	0.981	22	25	14.1			414.763	827.511	2	-1.33	241297	P15531
CRC-5-2	Nucleoside diphosphate kinase B OS=Homo sapiens GN=NME2 PE=1 SV=1	P22392	1	0	0	6	7.56e-05	0.368	NIIHGSDSVK	0.997	29.6	25.5	3.19			535.285	1068.56	2	-0.2075	367570	O60361
CRC-5-2	Nucleoside diphosphate kinase B OS=Homo sapiens GN=NME2 PE=1 SV=1	P22392	1	0	0	6	7.56e-05	0.368	TFIAIKPDGVQR	0.978	18	25.5	18			448.926	1343.76	3	0.4551	1111950	P15531
CRC-5-2	Nucleoside diphosphate kinase B OS=Homo sapiens GN=NME2 PE=1 SV=1	P22392	1	0	0	6	7.56e-05	0.368	VMLGETNPADSKPGTIR	0.987	21.5	28.3	13.9			595.977	1784.91	3	-0.1276	456408	P15531,O60361
CRC-5-2	Nucleoside diphosphate kinase B OS=Homo sapiens GN=NME2 PE=1 SV=1	P22392	1	0	0	6	7.56e-05	0.368	VmLGETNPADSKPGTIR	0.99	24.6	28.4	24.6		m2: Oxidation (+15.99)	601.31	1800.91	3	2.057	732830	P15531,O60361
CRC-5-2	Transitional endoplasmic reticulum ATPase OS=Homo sapiens GN=VCP PE=1 SV=4	P55072	1	20	22	23	0.00029	0.293	AIGVKPPR	0.99	30.8	25	30.8			419.269	836.523	2	-0.456	349263
CRC-5-2	Transitional endoplasmic reticulum ATPase OS=Homo sapiens GN=VCP PE=1 SV=4	P55072	1	20	22	23	0.00029	0.293	DVDLEFLAK	0.997	30	27.8	24.6			525.279	1048.54	2	-1.145	203529
CRC-5-2	Transitional endoplasmic reticulum ATPase OS=Homo sapiens GN=VCP PE=1 SV=4	P55072	1	20	22	23	0.00029	0.293	EAVcIVLSDDTcSDEK	0.997	53	25	53	c4: Carbamidomethyl (+57.02), c12: Carbamidomethyl (+57.02)		920.901	1839.79	2	-0.1046	203447
CRC-5-2	Transitional endoplasmic reticulum ATPase OS=Homo sapiens GN=VCP PE=1 SV=4	P55072	1	20	22	23	0.00029	0.293	ELQELVQYPVEHPDK	0.997	29.7	28.1	24.2			608.644	1822.91	3	0.1711	826517
CRC-5-2	Transitional endoplasmic reticulum ATPase OS=Homo sapiens GN=VCP PE=1 SV=4	P55072	1	20	22	23	0.00029	0.293	ELQELVQYPVEHPDKFLK	0.976	18.2	27	18.2			553.797	2211.16	4	0.6808	327477
CRC-5-2	Transitional endoplasmic reticulum ATPase OS=Homo sapiens GN=VCP PE=1 SV=4	P55072	1	20	22	23	0.00029	0.293	ESIESEIR	0.99	47.6	27.6	29.6			481.744	961.474	2	1.951	614673
CRC-5-2	Transitional endoplasmic reticulum ATPase OS=Homo sapiens GN=VCP PE=1 SV=4	P55072	1	20	22	23	0.00029	0.293	ETVVEVPQVTWEDIGGLEDVKR	0.997	28.1	28	25.1			833.431	2497.27	3	-0.2313	266181
CRC-5-2	Transitional endoplasmic reticulum ATPase OS=Homo sapiens GN=VCP PE=1 SV=4	P55072	1	20	22	23	0.00029	0.293	EVDIGIPDATGR	0.991	22.2	27	19.5			621.82	1241.63	2	-0.09813	934768
CRC-5-2	Transitional endoplasmic reticulum ATPase OS=Homo sapiens GN=VCP PE=1 SV=4	P55072	1	20	22	23	0.00029	0.293	GDDLSTAILK	0.993	27.7	28.6	6.77			516.784	1031.55	2	3.175	598998
CRC-5-2	Transitional endoplasmic reticulum ATPase OS=Homo sapiens GN=VCP PE=1 SV=4	P55072	1	20	22	23	0.00029	0.293	GVLFYGPPGcGK	0.997	28.9	27.1	28.9	c10: Carbamidomethyl (+57.02)		626.314	1250.61	2	0.7772	716175
CRC-5-2	Transitional endoplasmic reticulum ATPase OS=Homo sapiens GN=VCP PE=1 SV=4	P55072	1	20	22	23	0.00029	0.293	KAFEEAEK	0.99	27.4	26.6	0			476.242	950.47	2	-0.8849	137115
CRC-5-2	Transitional endoplasmic reticulum ATPase OS=Homo sapiens GN=VCP PE=1 SV=4	P55072	1	20	22	23	0.00029	0.293	KGDIFLVR	0.99	40.3	25	30.7			474.287	946.56	2	-0.02316	416298
CRC-5-2	Transitional endoplasmic reticulum ATPase OS=Homo sapiens GN=VCP PE=1 SV=4	P55072	1	20	22	23	0.00029	0.293	LAGESESNLR	0.997	35.3	26.1	26.3			538.273	1074.53	2	0.2771	230703
CRC-5-2	Transitional endoplasmic reticulum ATPase OS=Homo sapiens GN=VCP PE=1 SV=4	P55072	1	20	22	23	0.00029	0.293	LAGESESNLRK	0.975	20.2	28.1	9.04			401.882	1202.62	3	-0.7377	203226
CRC-5-2	Transitional endoplasmic reticulum ATPase OS=Homo sapiens GN=VCP PE=1 SV=4	P55072	1	20	22	23	0.00029	0.293	LAGESESNLRK	0.995	24.3	28.5	14.2			602.32	1202.63	2	0.3141	140278
CRC-5-2	Transitional endoplasmic reticulum ATPase OS=Homo sapiens GN=VCP PE=1 SV=4	P55072	1	20	22	23	0.00029	0.293	LDQLIYIPLPDEK	0.997	34.2	25.8	32.5			778.933	1555.85	2	0.8723	431554
CRC-5-2	Transitional endoplasmic reticulum ATPase OS=Homo sapiens GN=VCP PE=1 SV=4	P55072	1	20	22	23	0.00029	0.293	LGDVISIQPcPDVK	0.997	27	27.6	21.8	c10: Carbamidomethyl (+57.02)		770.905	1539.8	2	-1.147	509555
CRC-5-2	Transitional endoplasmic reticulum ATPase OS=Homo sapiens GN=VCP PE=1 SV=4	P55072	1	20	22	23	0.00029	0.293	LIVDEAINEDNSVVSLSQPK	0.993	71	27.8	65.4			1085.57	2169.12	2	0.9576	261079
CRC-5-2	Transitional endoplasmic reticulum ATPase OS=Homo sapiens GN=VCP PE=1 SV=4	P55072	1	20	22	23	0.00029	0.293	LIVDEAINEDNSVVSLSQPK	0.997	57.2	27.8	57.2			724.046	2169.12	3	-0.2018	541564
CRC-5-2	Transitional endoplasmic reticulum ATPase OS=Homo sapiens GN=VCP PE=1 SV=4	P55072	1	20	22	23	0.00029	0.293	MDELQLFR	0.99	57.1	26.7	51			526.266	1050.52	2	-0.02087	288010
CRC-5-2	Transitional endoplasmic reticulum ATPase OS=Homo sapiens GN=VCP PE=1 SV=4	P55072	1	20	22	23	0.00029	0.293	QTNPSAMEVEEDDPVPEIR	0.997	27.2	25.5	27.2			719.333	2154.98	3	1.907	423798
CRC-5-2	Transitional endoplasmic reticulum ATPase OS=Homo sapiens GN=VCP PE=1 SV=4	P55072	1	20	22	23	0.00029	0.293	RSVSDNDIR	0.977	19.3	26.8	-0.79			531.271	1060.53	2	0.959	111875
CRC-5-2	Transitional endoplasmic reticulum ATPase OS=Homo sapiens GN=VCP PE=1 SV=4	P55072	1	20	22	23	0.00029	0.293	WALSQSNPSALR	0.995	53.9	27.7	45.4			665.348	1328.68	2	-1.551	945033
CRC-5-2	Inter-alpha-trypsin inhibitor heavy chain H2 OS=Homo sapiens GN=ITIH2 PE=1 SV=2	P19823	1	7	7	7	8.81e-05	0.112	FLHVPDTFEGHFDGVPVISK	0.997	28.6	28.2	28.6			561.039	2240.12	4	-0.8629	222701
CRC-5-2	Inter-alpha-trypsin inhibitor heavy chain H2 OS=Homo sapiens GN=ITIH2 PE=1 SV=2	P19823	1	7	7	7	8.81e-05	0.112	FYNQVSTPLLR	0.997	35	26.1	32.5			669.365	1336.71	2	0.6414	551621
CRC-5-2	Inter-alpha-trypsin inhibitor heavy chain H2 OS=Homo sapiens GN=ITIH2 PE=1 SV=2	P19823	1	7	7	7	8.81e-05	0.112	IQPSGGTNINEALLR	0.993	72.9	26.8	72.9			791.931	1581.85	2	-0.1781	326542
CRC-5-2	Inter-alpha-trypsin inhibitor heavy chain H2 OS=Homo sapiens GN=ITIH2 PE=1 SV=2	P19823	1	7	7	7	8.81e-05	0.112	IYGNQDTSSQLK	0.997	29.1	26.6	29.1			677.336	1352.66	2	0.235	224160
CRC-5-2	Inter-alpha-trypsin inhibitor heavy chain H2 OS=Homo sapiens GN=ITIH2 PE=1 SV=2	P19823	1	7	7	7	8.81e-05	0.112	LSNENHGIAQR	0.997	43.5	27.2	42.7			619.815	1237.62	2	-0.1469	181374
CRC-5-2	Inter-alpha-trypsin inhibitor heavy chain H2 OS=Homo sapiens GN=ITIH2 PE=1 SV=2	P19823	1	7	7	7	8.81e-05	0.112	SILQMSLDHHIVTPLTSLVIENEAGDER	0.997	35.5	27	35.5			780.154	3116.59	4	2.247	301224
CRC-5-2	Inter-alpha-trypsin inhibitor heavy chain H2 OS=Homo sapiens GN=ITIH2 PE=1 SV=2	P19823	1	7	7	7	8.81e-05	0.112	SLAPTAAAK	0.969	15.8	25	5.78			415.242	828.47	2	-0.3881	390818
CRC-5-2	Guanine nucleotide-binding protein subunit beta-2-like 1 OS=Homo sapiens GN=GNB2L1 PE=1 SV=3	P63244	1	8	10	11	0.000139	0.331	DVLSVAFSSDNR	0.995	55.2	27	50.9			437.217	1308.63	3	-1.487	163248
CRC-5-2	Guanine nucleotide-binding protein subunit beta-2-like 1 OS=Homo sapiens GN=GNB2L1 PE=1 SV=3	P63244	1	8	10	11	0.000139	0.331	DVLSVAFSSDNR	0.995	53.9	26.8	53.9			655.322	1308.63	2	-1.788	315816
CRC-5-2	Guanine nucleotide-binding protein subunit beta-2-like 1 OS=Homo sapiens GN=GNB2L1 PE=1 SV=3	P63244	1	8	10	11	0.000139	0.331	DVLSVAFSSDNR	0.997	57.3	27.1	55.7			655.324	1308.63	2	1.297	497727
CRC-5-2	Guanine nucleotide-binding protein subunit beta-2-like 1 OS=Homo sapiens GN=GNB2L1 PE=1 SV=3	P63244	1	8	10	11	0.000139	0.331	HLYTLDGGDIINALcFSPNR	0.997	46.9	27.8	46.9	c15: Carbamidomethyl (+57.02)		759.376	2275.11	3	0.2007	491386
CRC-5-2	Guanine nucleotide-binding protein subunit beta-2-like 1 OS=Homo sapiens GN=GNB2L1 PE=1 SV=3	P63244	1	8	10	11	0.000139	0.331	IIVDELKQEVISTSSK	0.997	50.6	25	50.6			895.002	1787.99	2	0.2672	243081
CRC-5-2	Guanine nucleotide-binding protein subunit beta-2-like 1 OS=Homo sapiens GN=GNB2L1 PE=1 SV=3	P63244	1	8	10	11	0.000139	0.331	IIVDELKQEVISTSSK	0.997	25	25.1	25			597.003	1787.99	3	-0.5299	893764
CRC-5-2	Guanine nucleotide-binding protein subunit beta-2-like 1 OS=Homo sapiens GN=GNB2L1 PE=1 SV=3	P63244	1	8	10	11	0.000139	0.331	LWDLTTGTTTR	0.987	23.9	28.1	18.4			632.831	1263.65	2	1.77	508124
CRC-5-2	Guanine nucleotide-binding protein subunit beta-2-like 1 OS=Homo sapiens GN=GNB2L1 PE=1 SV=3	P63244	1	8	10	11	0.000139	0.331	LWNTLGVcK	0.996	24.5	28.2	17.7	c8: Carbamidomethyl (+57.02)		545.789	1089.56	2	0.1767	679461
CRC-5-2	Guanine nucleotide-binding protein subunit beta-2-like 1 OS=Homo sapiens GN=GNB2L1 PE=1 SV=3	P63244	1	8	10	11	0.000139	0.331	VWQVTIGTR	0.997	30.9	27.1	23.9			530.301	1058.59	2	0.923	578723
CRC-5-2	Guanine nucleotide-binding protein subunit beta-2-like 1 OS=Homo sapiens GN=GNB2L1 PE=1 SV=3	P63244	1	8	10	11	0.000139	0.331	YTVQDESHSEWVScVR	0.997	40.8	25	40.8	c14: Carbamidomethyl (+57.02)		661.295	1980.86	3	-0.5769	444216
CRC-5-2	Guanine nucleotide-binding protein subunit beta-2-like 1 OS=Homo sapiens GN=GNB2L1 PE=1 SV=3	P63244	1	8	10	11	0.000139	0.331	YWLcAATGPSIK	0.997	45.3	28	45.3	c4: Carbamidomethyl (+57.02)		683.845	1365.68	2	0.8288	857210
CRC-5-2	Acetyl-CoA acetyltransferase, mitochondrial OS=Homo sapiens GN=ACAT1 PE=1 SV=1	P24752	1	3	3	3	3.78e-05	0.089	FGNEVIPVTVTVK	0.968	15.1	25.2	14.8			701.901	1401.79	2	0.0699	504798
CRC-5-2	Acetyl-CoA acetyltransferase, mitochondrial OS=Homo sapiens GN=ACAT1 PE=1 SV=1	P24752	1	3	3	3	3.78e-05	0.089	LGSIAIQGAIEK	0.997	34.6	25.1	29.8			600.353	1198.69	2	-0.6184	582985
CRC-5-2	Acetyl-CoA acetyltransferase, mitochondrial OS=Homo sapiens GN=ACAT1 PE=1 SV=1	P24752	1	3	3	3	3.78e-05	0.089	NEQDAYAINSYTR	0.997	44.5	25	44.5			772.852	1543.69	2	-0.9464	407981
CRC-5-2	KN motif and ankyrin repeat domain-containing protein 2 OS=Homo sapiens GN=KANK2 PE=1 SV=1	Q63ZY3	1	4	4	4	5.04e-05	0.0705	ESQHIPTAEGASGSNTEEEIR	0.995	47.1	25.8	46			748.011	2241.01	3	-1.908	282372
CRC-5-2	KN motif and ankyrin repeat domain-containing protein 2 OS=Homo sapiens GN=KANK2 PE=1 SV=1	Q63ZY3	1	4	4	4	5.04e-05	0.0705	EVEVVASTAAGAPAQR	0.984	76.2	27.4	69			778.406	1554.8	2	-1.12	348189
CRC-5-2	KN motif and ankyrin repeat domain-containing protein 2 OS=Homo sapiens GN=KANK2 PE=1 SV=1	Q63ZY3	1	4	4	4	5.04e-05	0.0705	VAYTTVLQEWLR	0.992	58.9	26.2	56.1			739.906	1477.8	2	2.46	331841
CRC-5-2	KN motif and ankyrin repeat domain-containing protein 2 OS=Homo sapiens GN=KANK2 PE=1 SV=1	Q63ZY3	1	4	4	4	5.04e-05	0.0705	YLDNPNALTER	0.985	23.1	27.6	22			653.325	1304.63	2	-1.089	271599
CRC-5-2	Heat shock protein HSP 90-beta OS=Homo sapiens GN=HSP90AB1 PE=1 SV=4	P08238	1	7	10	31	0.00039	0.38	ADLINNLGTIAK	0.997	28.2	25.6	24.8			621.856	1241.7	2	-0.5488	560369	P07900,Q58FF8
CRC-5-2	Heat shock protein HSP 90-beta OS=Homo sapiens GN=HSP90AB1 PE=1 SV=4	P08238	1	7	10	31	0.00039	0.38	APFDLFENK	0.966	15.6	26.6	15.6			540.772	1079.53	2	0.1463	229022	Q58FF7
CRC-5-2	Heat shock protein HSP 90-beta OS=Homo sapiens GN=HSP90AB1 PE=1 SV=4	P08238	1	7	10	31	0.00039	0.38	EDQTEYLEER	0.979	83.9	25	79.6			656.29	1310.56	2	1.356	508296	P07900,Q58FF7,Q58FF6
CRC-5-2	Heat shock protein HSP 90-beta OS=Homo sapiens GN=HSP90AB1 PE=1 SV=4	P08238	1	7	10	31	0.00039	0.38	EGLELPEDEEEK	0.968	17.3	25	17.3			708.822	1415.63	2	-0.8343	326317	P07900,Q58FG0,Q58FF7,Q58FF6
CRC-5-2	Heat shock protein HSP 90-beta OS=Homo sapiens GN=HSP90AB1 PE=1 SV=4	P08238	1	7	10	31	0.00039	0.38	EGLELPEDEEEKKK	0.997	27.3	28.1	19.8			558.28	1671.82	3	-0.9014	363782	P07900,Q58FG0,Q58FF7
CRC-5-2	Heat shock protein HSP 90-beta OS=Homo sapiens GN=HSP90AB1 PE=1 SV=4	P08238	1	7	10	31	0.00039	0.38	ELISNASDALDK	0.997	34.1	27.8	29.7			638.324	1274.63	2	-1.224	418843	P14625
CRC-5-2	Heat shock protein HSP 90-beta OS=Homo sapiens GN=HSP90AB1 PE=1 SV=4	P08238	1	7	10	31	0.00039	0.38	ELISNASDALDKIR	0.997	31	27.1	23.1			515.614	1543.82	3	-0.2511	475378	P14625
CRC-5-2	Heat shock protein HSP 90-beta OS=Homo sapiens GN=HSP90AB1 PE=1 SV=4	P08238	1	7	10	31	0.00039	0.38	EQVANSAFVER	0.993	71.8	27.4	62.2			625.312	1248.61	2	0.3506	832867	Q58FF7
CRC-5-2	Heat shock protein HSP 90-beta OS=Homo sapiens GN=HSP90AB1 PE=1 SV=4	P08238	1	7	10	31	0.00039	0.38	GFEVVYMTEPIDEYcVQQLK	0.997	34.3	27.1	0	c15: Carbamidomethyl (+57.02)		816.721	2447.14	3	0.5379	266705
CRC-5-2	Heat shock protein HSP 90-beta OS=Homo sapiens GN=HSP90AB1 PE=1 SV=4	P08238	1	7	10	31	0.00039	0.38	GVVDSEDLPLNISR	0.997	38	27.9	0			505.267	1512.78	3	0.5166	272765	P07900,Q12931
CRC-5-2	Heat shock protein HSP 90-beta OS=Homo sapiens GN=HSP90AB1 PE=1 SV=4	P08238	1	7	10	31	0.00039	0.38	HLEINPDHPIVETLR	0.997	29.3	27.3	29.3			594.987	1781.94	3	-1.457	424330
CRC-5-2	Heat shock protein HSP 90-beta OS=Homo sapiens GN=HSP90AB1 PE=1 SV=4	P08238	1	7	10	31	0.00039	0.38	HNDDEQYAWESSAGGSFTVR	0.997	34.4	25	34.4			752.658	2254.95	3	0.2137	586508	P07900
CRC-5-2	Heat shock protein HSP 90-beta OS=Homo sapiens GN=HSP90AB1 PE=1 SV=4	P08238	1	7	10	31	0.00039	0.38	HSQFIGYPITLYLEK	0.971	17.1	27.4	0			603.657	1807.95	3	-0.2697	623913	Q58FF8,Q58FF7
CRC-5-2	Heat shock protein HSP 90-beta OS=Homo sapiens GN=HSP90AB1 PE=1 SV=4	P08238	1	7	10	31	0.00039	0.38	HSQFIGYPITLYLEK	0.992	34.7	26.6	0			904.988	1807.96	2	5.505	257634	Q58FF8,Q58FF7
CRC-5-2	Heat shock protein HSP 90-beta OS=Homo sapiens GN=HSP90AB1 PE=1 SV=4	P08238	1	7	10	31	0.00039	0.38	KHLEINPDHPIVETLR	0.987	19.2	25	19.2			637.687	1910.04	3	0.1267	426157
CRC-5-2	Heat shock protein HSP 90-beta OS=Homo sapiens GN=HSP90AB1 PE=1 SV=4	P08238	1	7	10	31	0.00039	0.38	KHLEINPDHPIVETLR	0.997	44	25	38.2			478.517	1910.04	4	-0.1329	1038370
CRC-5-2	Heat shock protein HSP 90-beta OS=Homo sapiens GN=HSP90AB1 PE=1 SV=4	P08238	1	7	10	31	0.00039	0.38	LGIHEDSTNR	0.997	24.4	26	24.4			381.191	1140.55	3	-0.6377	350471
CRC-5-2	Heat shock protein HSP 90-beta OS=Homo sapiens GN=HSP90AB1 PE=1 SV=4	P08238	1	7	10	31	0.00039	0.38	LVSSPccIVTSTYGWTANMER	0.995	37.5	25.6	37.5	c6: Carbamidomethyl (+57.02), c7: Carbamidomethyl (+57.02)		1216.56	2431.11	2	3.58	102836
CRC-5-2	Heat shock protein HSP 90-beta OS=Homo sapiens GN=HSP90AB1 PE=1 SV=4	P08238	1	7	10	31	0.00039	0.38	LVSSPccIVTSTYGWTANMER	0.997	46.7	25.3	46.7	c6: Carbamidomethyl (+57.02), c7: Carbamidomethyl (+57.02)		811.374	2431.1	3	1.448	642346
CRC-5-2	Heat shock protein HSP 90-beta OS=Homo sapiens GN=HSP90AB1 PE=1 SV=4	P08238	1	7	10	31	0.00039	0.38	NPDDITQEEYGEFYK	0.997	57.5	25	47.5			924.402	1846.79	2	-0.3041	229599
CRC-5-2	Heat shock protein HSP 90-beta OS=Homo sapiens GN=HSP90AB1 PE=1 SV=4	P08238	1	7	10	31	0.00039	0.38	SLTNDWEDHLAVK	0.996	66.8	27	63.5			764.376	1526.74	2	0.3129	255836	P07900
CRC-5-2	Heat shock protein HSP 90-beta OS=Homo sapiens GN=HSP90AB1 PE=1 SV=4	P08238	1	7	10	31	0.00039	0.38	SLTNDWEDHLAVK	0.997	30.4	26.9	29.2			509.919	1526.74	3	-0.5485	408156	P07900
CRC-5-2	Heat shock protein HSP 90-beta OS=Homo sapiens GN=HSP90AB1 PE=1 SV=4	P08238	1	7	10	31	0.00039	0.38	TLTLVDTGIGMTK	0.995	51.5	26.8	0			675.373	1348.73	2	2.31	525143	Q58FG1,P07900
CRC-5-2	Heat shock protein HSP 90-beta OS=Homo sapiens GN=HSP90AB1 PE=1 SV=4	P08238	1	7	10	31	0.00039	0.38	TLTLVDTGIGmTK	0.996	26.1	27.4	0		m11: Oxidation (+15.99)	683.368	1364.72	2	-1.33	433831	Q58FG1,P07900
CRC-5-2	Heat shock protein HSP 90-beta OS=Homo sapiens GN=HSP90AB1 PE=1 SV=4	P08238	1	7	10	31	0.00039	0.38	TLTLVDTGIGMTK	0.997	52	27.2	0			675.371	1348.73	2	-0.772	455751	Q58FG1,P07900
CRC-5-2	Heat shock protein HSP 90-beta OS=Homo sapiens GN=HSP90AB1 PE=1 SV=4	P08238	1	7	10	31	0.00039	0.38	VILHLKEDQTEYLEER	0.997	35.7	28.1	35.7			672.352	2014.03	3	-1.602	491722	P07900,Q58FF7,Q58FF6
CRC-5-2	Heat shock protein HSP 90-beta OS=Homo sapiens GN=HSP90AB1 PE=1 SV=4	P08238	1	7	10	31	0.00039	0.38	YESLTDPSK	0.968	22	25.8	21.5			520.252	1038.49	2	2.442	250527	P07900,Q58FF8,Q58FF7,Q58FF6
CRC-5-2	Heat shock protein HSP 90-beta OS=Homo sapiens GN=HSP90AB1 PE=1 SV=4	P08238	1	7	10	31	0.00039	0.38	YESLTDPSKLDSGK	0.997	45.7	27.2	34.5			513.922	1538.75	3	-0.9209	772556	P07900,Q58FF8,Q58FF7
CRC-5-2	Heat shock protein HSP 90-beta OS=Homo sapiens GN=HSP90AB1 PE=1 SV=4	P08238	1	7	10	31	0.00039	0.38	YHTSQSGDEMTSLSEYVSR	0.997	47.7	25	36.5			726.32	2175.94	3	0.566	622860
CRC-5-2	Heat shock protein HSP 90-beta OS=Homo sapiens GN=HSP90AB1 PE=1 SV=4	P08238	1	7	10	31	0.00039	0.38	YHTSQSGDEmTSLSEYVSR	0.997	37.4	25	37.4		m10: Oxidation (+15.99)	731.651	2191.93	3	-0.5714	331305
CRC-5-2	Heat shock protein HSP 90-beta OS=Homo sapiens GN=HSP90AB1 PE=1 SV=4	P08238	1	7	10	31	0.00039	0.38	YIDQEELNK	0.997	27.5	26.1	24.1			576.282	1150.55	2	-0.4359	483886	P07900,Q58FF8
CRC-5-2	EMILIN-1 OS=Homo sapiens GN=EMILIN1 PE=1 SV=2	Q9Y6C2	1	20	24	24	0.000302	0.253	APAPASAPPGPSEELLR	0.994	59.5	27.3	58.5			830.44	1658.87	2	2.083	451654
CRC-5-2	EMILIN-1 OS=Homo sapiens GN=EMILIN1 PE=1 SV=2	Q9Y6C2	1	20	24	24	0.000302	0.253	FRGLEEGQAQAGQcPSLEGR	0.997	25.9	26.6	25.9	c14: Carbamidomethyl (+57.02)		730.684	2189.03	3	0.6469	490456
CRC-5-2	EMILIN-1 OS=Homo sapiens GN=EMILIN1 PE=1 SV=2	Q9Y6C2	1	20	24	24	0.000302	0.253	GLEEGQAQAGQcPSLEGR	0.997	58.7	25.5	58.7	c12: Carbamidomethyl (+57.02)		943.936	1885.86	2	-0.5974	189820
CRC-5-2	EMILIN-1 OS=Homo sapiens GN=EMILIN1 PE=1 SV=2	Q9Y6C2	1	20	24	24	0.000302	0.253	GPGAGPGVGGpSR	0.997	28.4	26.6	11.6		p11: Oxidation (+15.99)	541.274	1080.53	2	1.445	90496.1
CRC-5-2	EMILIN-1 OS=Homo sapiens GN=EMILIN1 PE=1 SV=2	Q9Y6C2	1	20	24	24	0.000302	0.253	GPGAGPGVGGPSR	0.997	32.8	27.3	31.2			533.276	1064.54	2	0.5988	307672
CRC-5-2	EMILIN-1 OS=Homo sapiens GN=EMILIN1 PE=1 SV=2	Q9Y6C2	1	20	24	24	0.000302	0.253	GTELGGAAGQGGHPPGYTSLASR	0.974	21.9	28	21.9			714.352	2140.03	3	1.818	468770
CRC-5-2	EMILIN-1 OS=Homo sapiens GN=EMILIN1 PE=1 SV=2	Q9Y6C2	1	20	24	24	0.000302	0.253	GVLQGLSGR	0.997	29.8	25.4	20.2			443.759	885.503	2	-0.7241	1518500
CRC-5-2	EMILIN-1 OS=Homo sapiens GN=EMILIN1 PE=1 SV=2	Q9Y6C2	1	20	24	24	0.000302	0.253	LGQLEGLLQAHGDEGcGAcGGVQEELGR	0.996	63.5	26.8	59.2	c16: Carbamidomethyl (+57.02), c19: Carbamidomethyl (+57.02)		970.788	2909.34	3	1.079	772671
CRC-5-2	EMILIN-1 OS=Homo sapiens GN=EMILIN1 PE=1 SV=2	Q9Y6C2	1	20	24	24	0.000302	0.253	LLASVEER	0.99	28.4	25.8	17.1			458.758	915.502	2	-0.635	675001
CRC-5-2	EMILIN-1 OS=Homo sapiens GN=EMILIN1 PE=1 SV=2	Q9Y6C2	1	20	24	24	0.000302	0.253	LQEScSVcLAGLDGFR	0.997	26.4	25.9	26.4	c5: Carbamidomethyl (+57.02), c8: Carbamidomethyl (+57.02)		906.426	1810.84	2	1.373	226311
CRC-5-2	EMILIN-1 OS=Homo sapiens GN=EMILIN1 PE=1 SV=2	Q9Y6C2	1	20	24	24	0.000302	0.253	LQQEATEHATESEER	0.988	75.1	25	75.1			879.402	1756.79	2	1.182	64352.4
CRC-5-2	EMILIN-1 OS=Homo sapiens GN=EMILIN1 PE=1 SV=2	Q9Y6C2	1	20	24	24	0.000302	0.253	LQQEATEHATESEER	0.997	42.3	25	39			586.603	1756.79	3	0.1263	295382
CRC-5-2	EMILIN-1 OS=Homo sapiens GN=EMILIN1 PE=1 SV=2	Q9Y6C2	1	20	24	24	0.000302	0.253	LVGGQAGLGR	0.997	35.3	25	30.9			464.272	926.529	2	-1.145	219250
CRC-5-2	EMILIN-1 OS=Homo sapiens GN=EMILIN1 PE=1 SV=2	Q9Y6C2	1	20	24	24	0.000302	0.253	LVGSGLHTVEAAGEAR	0.997	58.7	28.2	54.1			783.915	1565.82	2	-0.09059	227383
CRC-5-2	EMILIN-1 OS=Homo sapiens GN=EMILIN1 PE=1 SV=2	Q9Y6C2	1	20	24	24	0.000302	0.253	LVGSGLHTVEAAGEAR	0.997	41.2	28.2	36.8			522.946	1565.82	3	0.263	620654
CRC-5-2	EMILIN-1 OS=Homo sapiens GN=EMILIN1 PE=1 SV=2	Q9Y6C2	1	20	24	24	0.000302	0.253	NWcAYVVTR	0.977	21.9	25.8	21.8	c3: Carbamidomethyl (+57.02)		584.781	1167.55	2	-1.375	356817
CRC-5-2	EMILIN-1 OS=Homo sapiens GN=EMILIN1 PE=1 SV=2	Q9Y6C2	1	20	24	24	0.000302	0.253	RGTELGGAAGQGGHPPGYTSLASR	0.997	36	27.9	28.7			575.04	2296.13	4	-0.7984	851268
CRC-5-2	EMILIN-1 OS=Homo sapiens GN=EMILIN1 PE=1 SV=2	Q9Y6C2	1	20	24	24	0.000302	0.253	RPPQEccSPELGR	0.997	27.4	25	26.3	c6: Carbamidomethyl (+57.02), c7: Carbamidomethyl (+57.02)		529.245	1584.71	3	-0.3459	318651
CRC-5-2	EMILIN-1 OS=Homo sapiens GN=EMILIN1 PE=1 SV=2	Q9Y6C2	1	20	24	24	0.000302	0.253	VLDSEGQLR	0.997	36.4	26.9	24.6			508.771	1015.53	2	-1.714	614206
CRC-5-2	EMILIN-1 OS=Homo sapiens GN=EMILIN1 PE=1 SV=2	Q9Y6C2	1	20	24	24	0.000302	0.253	VLLNDGGYYDPETGVFTAPLAGR	0.994	24	28.4	24			809.073	2424.2	3	-0.1682	333029
CRC-5-2	EMILIN-1 OS=Homo sapiens GN=EMILIN1 PE=1 SV=2	Q9Y6C2	1	20	24	24	0.000302	0.253	VLLNDGGYYDPETGVFTAPLAGR	0.997	45.4	28.5	45.4			1213.11	2424.2	2	1.071	135188
CRC-5-2	EMILIN-1 OS=Homo sapiens GN=EMILIN1 PE=1 SV=2	Q9Y6C2	1	20	24	24	0.000302	0.253	VQQLEEQVQSLTK	0.997	58.2	27.8	52.5			765.412	1528.81	2	0.3517	448046
CRC-5-2	EMILIN-1 OS=Homo sapiens GN=EMILIN1 PE=1 SV=2	Q9Y6C2	1	20	24	24	0.000302	0.253	YLLSAVLTGHR	0.997	52	25.9	51.2			410.571	1228.69	3	-0.3805	311281
CRC-5-2	EMILIN-1 OS=Homo sapiens GN=EMILIN1 PE=1 SV=2	Q9Y6C2	1	20	24	24	0.000302	0.253	YLLSAVLTGHRHEK	0.973	16.8	25.7	9.24			406.73	1622.89	4	-0.2426	323913
CRC-5-2	Obg-like ATPase 1 OS=Homo sapiens GN=OLA1 PE=1 SV=2	Q9NTK5	1	2	2	2	2.52e-05	0.0606	IGIVGLPNVGK	0.997	28.8	25	23.6			533.834	1065.65	2	-1.483	394241
CRC-5-2	Obg-like ATPase 1 OS=Homo sapiens GN=OLA1 PE=1 SV=2	Q9NTK5	1	2	2	2	2.52e-05	0.0606	NYIVEDGDIIFFK	0.997	25.8	28.1	25.8			786.901	1571.79	2	0.2022	292830
CRC-5-2	Radixin OS=Homo sapiens GN=RDX PE=1 SV=1	P35241	0.749	0	0	9	0.000113	0.129	APDFVFYAPR	0.997	40.5	26	38.9			591.801	1181.59	2	0.455	289488	P15311,P26038
CRC-5-2	Radixin OS=Homo sapiens GN=RDX PE=1 SV=1	P35241	0.749	0	0	9	0.000113	0.129	EKEELmER	0.99	34.8	25.4	14.4		m6: Oxidation (+15.99)	540.256	1078.5	2	0.9848	125315	P26038
CRC-5-2	Radixin OS=Homo sapiens GN=RDX PE=1 SV=1	P35241	0.749	0	0	9	0.000113	0.129	EKEELMER	0.99	42.4	25.5	27.5			532.258	1062.5	2	-0.09585	269060	P26038
CRC-5-2	Radixin OS=Homo sapiens GN=RDX PE=1 SV=1	P35241	0.749	0	0	9	0.000113	0.129	FVIKPIDK	0.985	20.7	25	5.88			480.3	958.585	2	-0.5856	470313	P15311,P26038
CRC-5-2	Radixin OS=Homo sapiens GN=RDX PE=1 SV=1	P35241	0.749	0	0	9	0.000113	0.129	IGFPWSEIR	0.997	35.1	28.4	30.7			552.796	1103.58	2	0.1431	209770	P15311,P26038
CRC-5-2	Radixin OS=Homo sapiens GN=RDX PE=1 SV=1	P35241	0.749	0	0	9	0.000113	0.129	KAPDFVFYAPR	0.983	20.2	27.2	16.3			437.568	1309.68	3	-0.4867	376455	P15311,P26038
CRC-5-2	Radixin OS=Homo sapiens GN=RDX PE=1 SV=1	P35241	0.749	0	0	9	0.000113	0.129	QLFDQVVK	0.99	35.2	26.8	19.3			488.777	975.54	2	0.8991	776971	P15311,P26038
CRC-5-2	Radixin OS=Homo sapiens GN=RDX PE=1 SV=1	P35241	0.749	0	0	9	0.000113	0.129	RKPDTIEVQQMK	0.997	34.5	27.7	20			491.601	1471.78	3	-0.7047	320855	P15311,P26038
CRC-5-2	Radixin OS=Homo sapiens GN=RDX PE=1 SV=1	P35241	0.749	0	0	9	0.000113	0.129	VTTMDAELEFAIQPNTTGK	0.997	28.1	28.2	28.1			1033.51	2065.01	2	1.151	151276	P15311,P26038
CRC-5-2	Myoferlin OS=Homo sapiens GN=MYOF PE=1 SV=1	Q9NZM1	1	9	9	9	0.000113	0.0543	DHYIPNTLNPVFGR	0.997	27.7	27.7	26			548.283	1641.83	3	1.249	284264
CRC-5-2	Myoferlin OS=Homo sapiens GN=MYOF PE=1 SV=1	Q9NZM1	1	9	9	9	0.000113	0.0543	ILVELATFLEK	0.983	18.3	25	13			638.382	1274.75	2	-0.0172	189567
CRC-5-2	Myoferlin OS=Homo sapiens GN=MYOF PE=1 SV=1	Q9NZM1	1	9	9	9	0.000113	0.0543	IPANQLAELWLK	0.997	49.8	25	49.8			698.403	1394.79	2	-0.3739	280621
CRC-5-2	Myoferlin OS=Homo sapiens GN=MYOF PE=1 SV=1	Q9NZM1	1	9	9	9	0.000113	0.0543	LIDEVIEDTR	0.994	34.4	27.1	12.7			601.815	1201.62	2	-3.078	854124
CRC-5-2	Myoferlin OS=Homo sapiens GN=MYOF PE=1 SV=1	Q9NZM1	1	9	9	9	0.000113	0.0543	SIFSPVVK	0.99	24	25.6	13.3			438.763	875.511	2	-0.8008	334686
CRC-5-2	Myoferlin OS=Homo sapiens GN=MYOF PE=1 SV=1	Q9NZM1	1	9	9	9	0.000113	0.0543	SLDGEGNFNWR	0.987	20.3	25	20.3			647.794	1293.57	2	0.3384	401409
CRC-5-2	Myoferlin OS=Homo sapiens GN=MYOF PE=1 SV=1	Q9NZM1	1	9	9	9	0.000113	0.0543	SLLTEADAGHTEFTDEVYQNESR	0.996	51.6	25.3	51.6			871.398	2611.17	3	2.198	362789
CRC-5-2	Myoferlin OS=Homo sapiens GN=MYOF PE=1 SV=1	Q9NZM1	1	9	9	9	0.000113	0.0543	TQGLVPEHVETR	0.965	22.4	27.8	21.9			455.908	1364.7	3	-1.543	522851
CRC-5-2	Myoferlin OS=Homo sapiens GN=MYOF PE=1 SV=1	Q9NZM1	1	9	9	9	0.000113	0.0543	VIVESASNIPK	0.997	38.2	25	33.1			578.832	1155.65	2	-0.6069	365793
CRC-5-2	Histidine--tRNA ligase, cytoplasmic OS=Homo sapiens GN=HARS PE=1 SV=2	P12081	1	3	3	5	6.3e-05	0.13	ASAELIEEEVAK	0.997	60.7	27.7	54.6			644.836	1287.66	2	0.6503	434753
CRC-5-2	Histidine--tRNA ligase, cytoplasmic OS=Homo sapiens GN=HARS PE=1 SV=2	P12081	1	3	3	5	6.3e-05	0.13	DQGGELLSLR	0.996	24.5	27.3	10.5			544.291	1086.57	2	1.065	435219	P49590
CRC-5-2	Histidine--tRNA ligase, cytoplasmic OS=Homo sapiens GN=HARS PE=1 SV=2	P12081	1	3	3	5	6.3e-05	0.13	IGDYVQQHGGVSLVEQLLQDPK	0.997	29.5	27.6	26.8			808.423	2422.25	3	-0.9937	474600
CRC-5-2	Histidine--tRNA ligase, cytoplasmic OS=Homo sapiens GN=HARS PE=1 SV=2	P12081	1	3	3	5	6.3e-05	0.13	TTETQVLVASAQK	0.997	39.5	28	34.5			688.376	1374.74	2	1.685	382876
CRC-5-2	Histidine--tRNA ligase, cytoplasmic OS=Homo sapiens GN=HARS PE=1 SV=2	P12081	1	3	3	5	6.3e-05	0.13	YDLTVPFAR	0.997	34.6	26.6	30.4			541.287	1080.56	2	-0.1867	436370	P49590
CRC-5-2	60S ribosomal protein L11 OS=Homo sapiens GN=RPL11 PE=1 SV=2	P62913	1	5	6	6	7.56e-05	0.292	IAVHcTVR	0.99	28.1	25	15.8	c5: Carbamidomethyl (+57.02)		478.261	954.507	2	-0.3215	239673
CRC-5-2	60S ribosomal protein L11 OS=Homo sapiens GN=RPL11 PE=1 SV=2	P62913	1	5	6	6	7.56e-05	0.292	ISKEEAmR	0.975	16.9	26.2	7.54		m7: Oxidation (+15.99)	490.247	978.48	2	-0.1602	30401.9
CRC-5-2	60S ribosomal protein L11 OS=Homo sapiens GN=RPL11 PE=1 SV=2	P62913	1	5	6	6	7.56e-05	0.292	LcLNIcVGESGDR	0.997	26.2	25.7	26.2	c2: Carbamidomethyl (+57.02), c6: Carbamidomethyl (+57.02)		746.848	1491.68	2	0.6883	405167
CRC-5-2	60S ribosomal protein L11 OS=Homo sapiens GN=RPL11 PE=1 SV=2	P62913	1	5	6	6	7.56e-05	0.292	VLEQLTGQTPVFSK	0.994	23.7	27.2	20.6			516.288	1545.84	3	0.4409	359340
CRC-5-2	60S ribosomal protein L11 OS=Homo sapiens GN=RPL11 PE=1 SV=2	P62913	1	5	6	6	7.56e-05	0.292	VLEQLTGQTPVFSK	0.997	44.9	27.1	35.5			773.927	1545.84	2	-1.049	518877
CRC-5-2	60S ribosomal protein L11 OS=Homo sapiens GN=RPL11 PE=1 SV=2	P62913	1	5	6	6	7.56e-05	0.292	YDGIILPGK	0.997	32.3	27.6	29.9			488.279	974.544	2	0.3875	404311
CRC-5-2	Annexin A4 OS=Homo sapiens GN=ANXA4 PE=1 SV=4	P09525	1	12	13	13	0.000164	0.389	AASGFNAMEDAQTLR	0.975	81.1	25.7	75.9			791.371	1580.73	2	1.668	433015
CRC-5-2	Annexin A4 OS=Homo sapiens GN=ANXA4 PE=1 SV=4	P09525	1	12	13	13	0.000164	0.389	AEIDMLDIR	0.997	48.6	26.7	37.2			538.276	1074.54	2	-0.8944	408537
CRC-5-2	Annexin A4 OS=Homo sapiens GN=ANXA4 PE=1 SV=4	P09525	1	12	13	13	0.000164	0.389	DEGNYLDDALVR	0.997	47.7	25.3	47.7			690.326	1378.64	2	0.6364	484999
CRC-5-2	Annexin A4 OS=Homo sapiens GN=ANXA4 PE=1 SV=4	P09525	1	12	13	13	0.000164	0.389	FLTVLcSR	0.99	33.5	26.2	22.9	c6: Carbamidomethyl (+57.02)		498.271	994.527	2	0.0329	452230
CRC-5-2	Annexin A4 OS=Homo sapiens GN=ANXA4 PE=1 SV=4	P09525	1	12	13	13	0.000164	0.389	GAGTDEGcLIEILASR	0.991	75.6	28	75.6	c8: Carbamidomethyl (+57.02)		831.412	1660.81	2	0.5613	480903
CRC-5-2	Annexin A4 OS=Homo sapiens GN=ANXA4 PE=1 SV=4	P09525	1	12	13	13	0.000164	0.389	GAGTDEGcLIEILASR	0.997	48.9	27.9	39.6	c8: Carbamidomethyl (+57.02)		554.611	1660.81	3	1.25	204109
CRC-5-2	Annexin A4 OS=Homo sapiens GN=ANXA4 PE=1 SV=4	P09525	1	12	13	13	0.000164	0.389	GLGTDDNTLIR	0.997	41.3	28.5	32.5			587.807	1173.6	2	-0.4614	434812
CRC-5-2	Annexin A4 OS=Homo sapiens GN=ANXA4 PE=1 SV=4	P09525	1	12	13	13	0.000164	0.389	NHLLHVFDEYKR	0.997	25.9	27.7	20.3			393.458	1569.8	4	-0.7219	410554
CRC-5-2	Annexin A4 OS=Homo sapiens GN=ANXA4 PE=1 SV=4	P09525	1	12	13	13	0.000164	0.389	QDAQDLYEAGEK	0.996	64.8	25	62.3			683.81	1365.6	2	-0.2648	293212
CRC-5-2	Annexin A4 OS=Homo sapiens GN=ANXA4 PE=1 SV=4	P09525	1	12	13	13	0.000164	0.389	SDTSFMFQR	0.989	20.6	25	20.6			559.75	1117.49	2	0.03403	440006
CRC-5-2	Annexin A4 OS=Homo sapiens GN=ANXA4 PE=1 SV=4	P09525	1	12	13	13	0.000164	0.389	VLLVLcGGDD	0.997	26.5	27.8	18.4	c6: Carbamidomethyl (+57.02)		530.771	1059.53	2	0.3326	171341
CRC-5-2	Annexin A4 OS=Homo sapiens GN=ANXA4 PE=1 SV=4	P09525	1	12	13	13	0.000164	0.389	VLVSLSAGGR	0.997	32.7	25	30.9			479.787	957.56	2	-0.3776	563997
CRC-5-2	Annexin A4 OS=Homo sapiens GN=ANXA4 PE=1 SV=4	P09525	1	12	13	13	0.000164	0.389	VLVSLSAGGRDEGNYLDDALVR	0.997	41	27.9	38.6			773.737	2318.19	3	1.07	902064
CRC-5-2	Apolipoprotein A-IV OS=Homo sapiens GN=APOA4 PE=1 SV=3	P06727	1	2	2	2	2.52e-05	0.053	LAPLAEDVR	0.997	24.2	25	24.2			492.28	982.546	2	0.8317	379575
CRC-5-2	Apolipoprotein A-IV OS=Homo sapiens GN=APOA4 PE=1 SV=3	P06727	1	2	2	2	2.52e-05	0.053	SLAPYAQDTQEK	0.997	28	27.7	24			675.832	1349.65	2	1.894	168871
CRC-5-2	Annexin A5 OS=Homo sapiens GN=ANXA5 PE=1 SV=2	P08758	1	9	10	11	0.000139	0.272	ADAETLRK	0.99	33.5	27.2	18.8			452.248	902.482	2	-0.6662	268119
CRC-5-2	Annexin A5 OS=Homo sapiens GN=ANXA5 PE=1 SV=2	P08758	1	9	10	11	0.000139	0.272	FITIFGTR	0.99	33.7	25	23.7			477.774	953.533	2	-0.3373	667554
CRC-5-2	Annexin A5 OS=Homo sapiens GN=ANXA5 PE=1 SV=2	P08758	1	9	10	11	0.000139	0.272	GTVTDFPGFDER	0.997	32.2	25	32			670.809	1339.6	2	-0.2401	473090
CRC-5-2	Annexin A5 OS=Homo sapiens GN=ANXA5 PE=1 SV=2	P08758	1	9	10	11	0.000139	0.272	GTVTDFPGFDER	0.997	35.8	25	35.8			670.81	1339.61	2	0.8489	777841
CRC-5-2	Annexin A5 OS=Homo sapiens GN=ANXA5 PE=1 SV=2	P08758	1	9	10	11	0.000139	0.272	QEISAAFK	0.99	56.8	26.7	37.4			447.24	892.465	2	-0.9423	511362
CRC-5-2	Annexin A5 OS=Homo sapiens GN=ANXA5 PE=1 SV=2	P08758	1	9	10	11	0.000139	0.272	QVYEEEYGSSLEDDVVGDTSGYYQR	0.994	62.3	25	62.3			1444.63	2887.24	2	1.717	77314.8
CRC-5-2	Annexin A5 OS=Homo sapiens GN=ANXA5 PE=1 SV=2	P08758	1	9	10	11	0.000139	0.272	QVYEEEYGSSLEDDVVGDTSGYYQR	0.997	31.7	25	31.7			963.417	2887.23	3	-0.7575	240067
CRC-5-2	Annexin A5 OS=Homo sapiens GN=ANXA5 PE=1 SV=2	P08758	1	9	10	11	0.000139	0.272	SEIDLFNIR	0.997	37.5	28.1	37.4			553.796	1105.58	2	0.2332	410750
CRC-5-2	Annexin A5 OS=Homo sapiens GN=ANXA5 PE=1 SV=2	P08758	1	9	10	11	0.000139	0.272	SEIDLFNIRK	0.981	19.2	27.8	17.3			412.231	1233.67	3	0.2851	335038
CRC-5-2	Annexin A5 OS=Homo sapiens GN=ANXA5 PE=1 SV=2	P08758	1	9	10	11	0.000139	0.272	VLTEIIASR	0.997	37.1	25	31.3			501.303	1000.59	2	0.4374	726388
CRC-5-2	Annexin A5 OS=Homo sapiens GN=ANXA5 PE=1 SV=2	P08758	1	9	10	11	0.000139	0.272	WGTDEEKFITIFGTR	0.997	35.9	27.8	35.9			600.638	1798.89	3	0.7956	274724
CRC-5-2	Galectin-3 OS=Homo sapiens GN=LGALS3 PE=1 SV=5	P17931	1	5	9	9	0.000113	0.256	GNDVAFHFNPR	0.991	22	25.1	22			425.207	1272.6	3	-0.5559	2831940
CRC-5-2	Galectin-3 OS=Homo sapiens GN=LGALS3 PE=1 SV=5	P17931	1	5	9	9	0.000113	0.256	GNDVAFHFNPR	0.997	37.9	25	34.6			637.307	1272.6	2	0.1712	635273
CRC-5-2	Galectin-3 OS=Homo sapiens GN=LGALS3 PE=1 SV=5	P17931	1	5	9	9	0.000113	0.256	IQVLVEPDHFK	0.994	42.6	26.1	30.8			662.865	1323.72	2	-2.508	344910
CRC-5-2	Galectin-3 OS=Homo sapiens GN=LGALS3 PE=1 SV=5	P17931	1	5	9	9	0.000113	0.256	IQVLVEPDHFK	0.997	39.5	25.5	35.2			442.247	1323.72	3	-0.2928	516395
CRC-5-2	Galectin-3 OS=Homo sapiens GN=LGALS3 PE=1 SV=5	P17931	1	5	9	9	0.000113	0.256	MLITILGTVKPNANR	0.997	24.8	25	23.6			820.98	1639.95	2	1.108	264947
CRC-5-2	Galectin-3 OS=Homo sapiens GN=LGALS3 PE=1 SV=5	P17931	1	5	9	9	0.000113	0.256	MLITILGTVKPNANR	0.997	30.7	25	20.2			547.656	1639.95	3	0.4278	399736
CRC-5-2	Galectin-3 OS=Homo sapiens GN=LGALS3 PE=1 SV=5	P17931	1	5	9	9	0.000113	0.256	QSVFPFESGKPFK	0.986	21.3	27.7	21			499.929	1496.77	3	-0.2256	1122340
CRC-5-2	Galectin-3 OS=Homo sapiens GN=LGALS3 PE=1 SV=5	P17931	1	5	9	9	0.000113	0.256	VAVNDAHLLQYNHR	0.997	55	28.4	47.5			550.621	1648.84	3	-0.6049	774411
CRC-5-2	Galectin-3 OS=Homo sapiens GN=LGALS3 PE=1 SV=5	P17931	1	5	9	9	0.000113	0.256	VAVNDAHLLQYNHR	0.997	30.1	28.4	30.1			413.218	1648.84	4	-0.166	611396
CRC-5-2	Extended synaptotagmin-2 OS=Homo sapiens GN=ESYT2 PE=1 SV=1	A0FGR8	1	2	2	2	2.52e-05	0.0347	EPTPSIASDISLPIATQELR	0.984	19.8	26.8	19.8			713.383	2137.13	3	0.3471	411591
CRC-5-2	Extended synaptotagmin-2 OS=Homo sapiens GN=ESYT2 PE=1 SV=1	A0FGR8	1	2	2	2	2.52e-05	0.0347	VLVALASEELAK	0.987	20.3	25	20.3			621.869	1241.72	2	0.3525	332846
CRC-5-2	Heat shock protein beta-1 OS=Homo sapiens GN=HSPB1 PE=1 SV=2	P04792	1	12	15	21	0.000264	0.668	AQLGGPEAAK	0.997	31.9	25	26.4			471.256	940.498	2	-0.4057	299010
CRC-5-2	Heat shock protein beta-1 OS=Homo sapiens GN=HSPB1 PE=1 SV=2	P04792	1	12	15	21	0.000264	0.668	DGVVEITGK	0.997	36.1	26.3	35.5			459.251	916.486	2	-0.3073	781573
CRC-5-2	Heat shock protein beta-1 OS=Homo sapiens GN=HSPB1 PE=1 SV=2	P04792	1	12	15	21	0.000264	0.668	GPSWDPFRDWYPHSR	0.968	16.2	25.2	16.2			634.96	1901.86	3	-0.5612	519455
CRC-5-2	Heat shock protein beta-1 OS=Homo sapiens GN=HSPB1 PE=1 SV=2	P04792	1	12	15	21	0.000264	0.668	KYTLPPGVDPTQVSSSLSPEGTLTVEAPMPK	0.988	24.9	27.4	24.9			1076.22	3225.64	3	-2.166	215337
CRC-5-2	Heat shock protein beta-1 OS=Homo sapiens GN=HSPB1 PE=1 SV=2	P04792	1	12	15	21	0.000264	0.668	KYTLPPGVDPTQVSSSLSPEGTLTVEAPmPK	0.995	33.3	27.8	0		m29: Oxidation (+15.99)	1081.55	3241.63	3	-2.579	262727
CRC-5-2	Heat shock protein beta-1 OS=Homo sapiens GN=HSPB1 PE=1 SV=2	P04792	1	12	15	21	0.000264	0.668	KYTLPPGVDPTQVSSSLSPEGTLTVEAPMPK	0.997	51.1	27.2	51.1			1076.22	3225.65	3	-0.00866	376900
CRC-5-2	Heat shock protein beta-1 OS=Homo sapiens GN=HSPB1 PE=1 SV=2	P04792	1	12	15	21	0.000264	0.668	LATQSNEITIPVTFESR	0.991	29.6	27.7	29.6			953.505	1905	2	6.211	204912
CRC-5-2	Heat shock protein beta-1 OS=Homo sapiens GN=HSPB1 PE=1 SV=2	P04792	1	12	15	21	0.000264	0.668	LATQSNEITIPVTFESR	0.996	25.7	27.7	25.7			636.002	1904.98	3	-0.8961	724907
CRC-5-2	Heat shock protein beta-1 OS=Homo sapiens GN=HSPB1 PE=1 SV=2	P04792	1	12	15	21	0.000264	0.668	LATQSNEITIPVTFESR	0.997	57.9	27.8	57.9			953.5	1904.99	2	0.3872	333352
CRC-5-2	Heat shock protein beta-1 OS=Homo sapiens GN=HSPB1 PE=1 SV=2	P04792	1	12	15	21	0.000264	0.668	LFDQAFGLPR	0.996	54.1	28.1	49.8			582.313	1162.61	2	-1.308	356876
CRC-5-2	Heat shock protein beta-1 OS=Homo sapiens GN=HSPB1 PE=1 SV=2	P04792	1	12	15	21	0.000264	0.668	LFDQAFGLPR	0.997	57.1	27.4	54.8			582.314	1162.61	2	0.3765	268495
CRC-5-2	Heat shock protein beta-1 OS=Homo sapiens GN=HSPB1 PE=1 SV=2	P04792	1	12	15	21	0.000264	0.668	QDEHGYISR	0.997	50.5	25	39.8			552.757	1103.5	2	-0.05608	777738
CRC-5-2	Heat shock protein beta-1 OS=Homo sapiens GN=HSPB1 PE=1 SV=2	P04792	1	12	15	21	0.000264	0.668	QLSSGVSEIR	0.997	31.7	28	8.84			538.292	1074.57	2	2.285	549224
CRC-5-2	Heat shock protein beta-1 OS=Homo sapiens GN=HSPB1 PE=1 SV=2	P04792	1	12	15	21	0.000264	0.668	RVPFSLLR	0.985	18.7	25	11.1			494.309	986.603	2	0.1803	671331
CRC-5-2	Heat shock protein beta-1 OS=Homo sapiens GN=HSPB1 PE=1 SV=2	P04792	1	12	15	21	0.000264	0.668	TKDGVVEITGK	0.975	18.7	26.4	17.9			382.884	1145.63	3	-0.5912	573151
CRC-5-2	Heat shock protein beta-1 OS=Homo sapiens GN=HSPB1 PE=1 SV=2	P04792	1	12	15	21	0.000264	0.668	TKDGVVEITGK	0.991	23.1	27.7	23.1			382.884	1145.63	3	-0.3296	1063440
CRC-5-2	Heat shock protein beta-1 OS=Homo sapiens GN=HSPB1 PE=1 SV=2	P04792	1	12	15	21	0.000264	0.668	TKDGVVEITGK	0.997	42.9	27.7	30.7			573.822	1145.63	2	0.01575	312307
CRC-5-2	Heat shock protein beta-1 OS=Homo sapiens GN=HSPB1 PE=1 SV=2	P04792	1	12	15	21	0.000264	0.668	VSLDVNHFAPDELTVK	0.991	24.5	27.8	24.5			595.312	1782.91	3	-1.26	328305
CRC-5-2	Heat shock protein beta-1 OS=Homo sapiens GN=HSPB1 PE=1 SV=2	P04792	1	12	15	21	0.000264	0.668	VSLDVNHFAPDELTVK	0.996	65.4	27.8	65.4			595.313	1782.92	3	0.9933	553069
CRC-5-2	Heat shock protein beta-1 OS=Homo sapiens GN=HSPB1 PE=1 SV=2	P04792	1	12	15	21	0.000264	0.668	VSLDVNHFAPDELTVK	0.997	37.1	27.7	36.9			595.312	1782.92	3	-0.1334	426627
CRC-5-2	Heat shock protein beta-1 OS=Homo sapiens GN=HSPB1 PE=1 SV=2	P04792	1	12	15	21	0.000264	0.668	YTLPPGVDPTQVSSSLSPEGTLTVEAPMPK	0.994	27.1	27.8	27.1			1033.52	3097.55	3	-1.932	254035
CRC-5-2	Kinesin-like protein KIF13B OS=Homo sapiens GN=KIF13B PE=1 SV=2	Q9NQT8	0.998	1	1	2	2.52e-05	0.0115	GSLLSEPAIQVR	0.981	20.3	25	12.4			635.363	1268.71	2	1.337	307135
CRC-5-2	Kinesin-like protein KIF13B OS=Homo sapiens GN=KIF13B PE=1 SV=2	Q9NQT8	0.998	1	1	2	2.52e-05	0.0115	KTEEIAQER	0.978	19.3	27.7	6.34			552.289	1102.56	2	0.6869	87300	Q9H1H9
CRC-5-2	Sorting nexin-12 OS=Homo sapiens GN=SNX12 PE=1 SV=3	Q9UMY4	1	2	2	2	2.52e-05	0.116	IAGHPLAQNER	0.997	29.9	27.5	18.3			603.324	1204.63	2	0.9771	109030
CRC-5-2	Sorting nexin-12 OS=Homo sapiens GN=SNX12 PE=1 SV=3	Q9UMY4	1	2	2	2	2.52e-05	0.116	IVVPPLPGK	0.997	27.1	25	27.1			460.302	918.59	2	-0.6328	285066
CRC-5-2	Keratin, type II cytoskeletal 1 OS=Homo sapiens GN=KRT1 PE=1 SV=6	P04264	1	6	7	15	0.000189	0.189	FLEQQNQVLQTK	0.988	61.1	28.4	43.6			738.395	1474.78	2	-1.899	363561	P35908,Q7Z794
CRC-5-2	Keratin, type II cytoskeletal 1 OS=Homo sapiens GN=KRT1 PE=1 SV=6	P04264	1	6	7	15	0.000189	0.189	FSScGGGGGSFGAGGGFGSR	0.997	41	25	41	c4: Carbamidomethyl (+57.02)		883.371	1764.73	2	-0.07206	233264
CRC-5-2	Keratin, type II cytoskeletal 1 OS=Homo sapiens GN=KRT1 PE=1 SV=6	P04264	1	6	7	15	0.000189	0.189	LALDLEIATYR	0.997	57.9	26.7	0			639.359	1276.7	2	0.07675	1168920	P05787,P08729,Q6KB66,P19013,P14136
CRC-5-2	Keratin, type II cytoskeletal 1 OS=Homo sapiens GN=KRT1 PE=1 SV=6	P04264	1	6	7	15	0.000189	0.189	NKLNDLEDALQQAK	0.978	18.3	28.2	18.3			533.95	1598.83	3	0.1513	507801
CRC-5-2	Keratin, type II cytoskeletal 1 OS=Homo sapiens GN=KRT1 PE=1 SV=6	P04264	1	6	7	15	0.000189	0.189	NKYEDEINK	0.997	33.8	25.6	25			576.78	1151.55	2	-0.7131	145909	P05787,P04259,P02538,P13647,Q5XKE5,P48668
CRC-5-2	Keratin, type II cytoskeletal 1 OS=Homo sapiens GN=KRT1 PE=1 SV=6	P04264	1	6	7	15	0.000189	0.189	NKYEDEINKR	0.997	35	27.7	30.3			436.889	1307.65	3	-0.946	500760	P05787,P04259,P02538,P13647,P48668
CRC-5-2	Keratin, type II cytoskeletal 1 OS=Homo sapiens GN=KRT1 PE=1 SV=6	P04264	1	6	7	15	0.000189	0.189	NKYEDEINKR	0.997	35.5	27.8	32.3			436.89	1307.65	3	0.6587	215643	P05787,P04259,P02538,P13647,P48668
CRC-5-2	Keratin, type II cytoskeletal 1 OS=Homo sapiens GN=KRT1 PE=1 SV=6	P04264	1	6	7	15	0.000189	0.189	NKYEDEINKR	0.997	35.8	27.8	30.9			654.831	1307.65	2	0.6557	725064	P05787,P04259,P02538,P13647,P48668
CRC-5-2	Keratin, type II cytoskeletal 1 OS=Homo sapiens GN=KRT1 PE=1 SV=6	P04264	1	6	7	15	0.000189	0.189	SLDLDSIIAEVK	0.995	68.7	27.5	54			651.861	1301.71	2	-0.5388	220147
CRC-5-2	Keratin, type II cytoskeletal 1 OS=Homo sapiens GN=KRT1 PE=1 SV=6	P04264	1	6	7	15	0.000189	0.189	TLLEGEESR	0.992	22.7	26.2	13.9			517.262	1032.51	2	0.598	340773
CRC-5-2	Keratin, type II cytoskeletal 1 OS=Homo sapiens GN=KRT1 PE=1 SV=6	P04264	1	6	7	15	0.000189	0.189	TNAENEFVTIKK	0.997	26.3	27.6	24.9			697.37	1392.73	2	0.5152	159451
CRC-5-2	Keratin, type II cytoskeletal 1 OS=Homo sapiens GN=KRT1 PE=1 SV=6	P04264	1	6	7	15	0.000189	0.189	TNAENEFVTIKK	0.997	35.6	27.8	32.7			465.25	1392.73	3	1.845	397028
CRC-5-2	Keratin, type II cytoskeletal 1 OS=Homo sapiens GN=KRT1 PE=1 SV=6	P04264	1	6	7	15	0.000189	0.189	WELLQQVDTSTR	0.997	47.1	27.7	39.6			738.379	1474.74	2	1.096	640841
CRC-5-2	Keratin, type II cytoskeletal 1 OS=Homo sapiens GN=KRT1 PE=1 SV=6	P04264	1	6	7	15	0.000189	0.189	YEDEINKR	0.99	30.8	26.4	25.2			533.763	1065.51	2	2.023	171611	P05787,Q01546,P04259,P35908,O95678,P02538,Q7Z794,P13647,P12035,P48668
CRC-5-2	Keratin, type II cytoskeletal 1 OS=Homo sapiens GN=KRT1 PE=1 SV=6	P04264	1	6	7	15	0.000189	0.189	YEELQITAGR	0.993	45	27.2	30.9			590.302	1178.59	2	-2.918	477191	P04259
CRC-5-2	Leucine-rich repeat-containing protein 47 OS=Homo sapiens GN=LRRC47 PE=1 SV=1	Q8N1G4	1	2	3	3	3.78e-05	0.0532	ELSPDIAHLASLK	0.997	39.6	26	37.1			465.261	1392.76	3	-0.2353	161020
CRC-5-2	Leucine-rich repeat-containing protein 47 OS=Homo sapiens GN=LRRC47 PE=1 SV=1	Q8N1G4	1	2	3	3	3.78e-05	0.0532	NALGPGLSPELGPLPALR	0.997	48.3	25	48.3			886.506	1771	2	-0.9379	253559
CRC-5-2	Leucine-rich repeat-containing protein 47 OS=Homo sapiens GN=LRRC47 PE=1 SV=1	Q8N1G4	1	2	3	3	3.78e-05	0.0532	NALGPGLSPELGPLPALR	0.997	26.4	25	26.4			591.341	1771	3	1.226	170186
CRC-5-2	Ras-related C3 botulinum toxin substrate 2 OS=Homo sapiens GN=RAC2 PE=1 SV=1	P15153	1	1	1	3	3.78e-05	0.167	LAPITYPQGLALAK	0.997	38.9	25	38.9			728.433	1454.85	2	1.414	619326
CRC-5-2	Ras-related C3 botulinum toxin substrate 2 OS=Homo sapiens GN=RAC2 PE=1 SV=1	P15153	1	1	1	3	3.78e-05	0.167	TVFDEAIR	0.99	31.9	26.7	25.3			475.751	949.488	2	0.7765	833932	P63000,P60763
CRC-5-2	Ras-related C3 botulinum toxin substrate 2 OS=Homo sapiens GN=RAC2 PE=1 SV=1	P15153	1	1	1	3	3.78e-05	0.167	YLEcSALTQR	0.997	43.4	26.2	34.3	c4: Carbamidomethyl (+57.02)		620.804	1239.59	2	0.5423	479450	P63000,P60763
CRC-5-2	Leucine-rich PPR motif-containing protein, mitochondrial OS=Homo sapiens GN=LRPPRC PE=1 SV=3	P42704	1	2	2	2	2.52e-05	0.0172	NVQGIIEILK	0.997	34.6	25	33.1			563.845	1125.68	2	-0.5165	270897
CRC-5-2	Leucine-rich PPR motif-containing protein, mitochondrial OS=Homo sapiens GN=LRPPRC PE=1 SV=3	P42704	1	2	2	2	2.52e-05	0.0172	SGGLGGSHALLLLR	0.997	50	25	50			450.933	1349.78	3	-1.383	384990
CRC-5-2	Glycerol-3-phosphate dehydrogenase, mitochondrial OS=Homo sapiens GN=GPD2 PE=1 SV=3	P43304	1	3	3	3	3.78e-05	0.0509	LAFLNVQAAEEALPR	0.997	47.4	26.7	42.2			547.97	1640.89	3	0.4276	103645
CRC-5-2	Glycerol-3-phosphate dehydrogenase, mitochondrial OS=Homo sapiens GN=GPD2 PE=1 SV=3	P43304	1	3	3	3	3.78e-05	0.0509	LVSEFPYIEAEVK	0.997	27.6	27.4	27.6			762.403	1522.79	2	-0.7232	441256
CRC-5-2	Glycerol-3-phosphate dehydrogenase, mitochondrial OS=Homo sapiens GN=GPD2 PE=1 SV=3	P43304	1	3	3	3	3.78e-05	0.0509	VIFFLPWQK	0.997	25.9	25	25.9			589.341	1176.67	2	-1.156	155068
CRC-5-2	Beta-2-syntrophin OS=Homo sapiens GN=SNTB2 PE=1 SV=1	Q13425	1	2	2	2	2.52e-05	0.0407	AGLVELLLR	0.995	63	25	51.8			492.316	982.617	2	-0.7746	99092.4
CRC-5-2	Beta-2-syntrophin OS=Homo sapiens GN=SNTB2 PE=1 SV=1	Q13425	1	2	2	2	2.52e-05	0.0407	SPSLGSDLTFATR	0.997	39.2	27.5	24.7			676.347	1350.68	2	1.715	408986
CRC-5-2	Probable histidine--tRNA ligase, mitochondrial OS=Homo sapiens GN=HARS2 PE=1 SV=1	P49590	0.601	0	0	2	2.52e-05	0.0375	DQGGELLSLR	0.996	24.5	27.3	10.5			544.291	1086.57	2	1.065	435219	P12081
CRC-5-2	Probable histidine--tRNA ligase, mitochondrial OS=Homo sapiens GN=HARS2 PE=1 SV=1	P49590	0.601	0	0	2	2.52e-05	0.0375	YDLTVPFAR	0.997	34.6	26.6	30.4			541.287	1080.56	2	-0.1867	436370	P12081
CRC-5-2	Eukaryotic translation initiation factor 4 gamma 1 OS=Homo sapiens GN=EIF4G1 PE=1 SV=4	Q04637	1	4	4	4	5.04e-05	0.035	EAVGDLLDAFK	0.997	38.8	28.2	35.1			589.309	1176.6	2	0.2191	204513
CRC-5-2	Eukaryotic translation initiation factor 4 gamma 1 OS=Homo sapiens GN=EIF4G1 PE=1 SV=4	Q04637	1	4	4	4	5.04e-05	0.035	EFLPEGQDIGAFVAEQK	0.997	29.1	27.8	27.1			939.467	1876.92	2	-0.9595	227473
CRC-5-2	Eukaryotic translation initiation factor 4 gamma 1 OS=Homo sapiens GN=EIF4G1 PE=1 SV=4	Q04637	1	4	4	4	5.04e-05	0.035	GGPGGELPR	0.997	32.3	25	27			420.223	838.431	2	1.38	369700
CRC-5-2	Eukaryotic translation initiation factor 4 gamma 1 OS=Homo sapiens GN=EIF4G1 PE=1 SV=4	Q04637	1	4	4	4	5.04e-05	0.035	ITKPGSIDSNNQLFAPGGR	0.994	24.5	27.7	15.4			658.013	1971.02	3	-0.8154	385178
CRC-5-2	RNA-binding motif protein, X chromosome OS=Homo sapiens GN=RBMX PE=1 SV=3	P38159	1	2	3	6	7.56e-05	0.143	GFAFVTFESPADAK	0.997	47.5	26.3	38.4			743.864	1485.71	2	-0.4856	618785	O75526,Q96E39
CRC-5-2	RNA-binding motif protein, X chromosome OS=Homo sapiens GN=RBMX PE=1 SV=3	P38159	1	2	3	6	7.56e-05	0.143	IVEVLLMK	0.981	21	25	17.7			472.796	943.577	2	-0.9337	200315	O75526
CRC-5-2	RNA-binding motif protein, X chromosome OS=Homo sapiens GN=RBMX PE=1 SV=3	P38159	1	2	3	6	7.56e-05	0.143	LFIGGLNTETNEK	0.997	43.2	28.1	40.6			718.376	1434.74	2	0.9459	707771	Q96E39
CRC-5-2	RNA-binding motif protein, X chromosome OS=Homo sapiens GN=RBMX PE=1 SV=3	P38159	1	2	3	6	7.56e-05	0.143	RGPPPPPR	0.99	27.5	25.9	17.9			437.256	872.497	2	-1.903	147909
CRC-5-2	RNA-binding motif protein, X chromosome OS=Homo sapiens GN=RBMX PE=1 SV=3	P38159	1	2	3	6	7.56e-05	0.143	VEQATKPSFESGR	0.997	39.7	27.9	31.1			718.363	1434.71	2	0.8902	188688
CRC-5-2	RNA-binding motif protein, X chromosome OS=Homo sapiens GN=RBMX PE=1 SV=3	P38159	1	2	3	6	7.56e-05	0.143	VEQATKPSFESGR	0.997	35.6	27.8	30.1			479.243	1434.71	3	-1.893	415937
CRC-5-2	X-ray repair cross-complementing protein 6 OS=Homo sapiens GN=XRCC6 PE=1 SV=2	P12956	1	15	15	15	0.000189	0.302	ALKPPPIK	0.967	15.1	25	6.14			432.29	862.564	2	0.2525	239996
CRC-5-2	X-ray repair cross-complementing protein 6 OS=Homo sapiens GN=XRCC6 PE=1 SV=2	P12956	1	15	15	15	0.000189	0.302	DIISIAEDEDLR	0.996	55.6	27.1	52.8			694.848	1387.68	2	-1.269	515489
CRC-5-2	X-ray repair cross-complementing protein 6 OS=Homo sapiens GN=XRCC6 PE=1 SV=2	P12956	1	15	15	15	0.000189	0.302	DSLIFLVDASK	0.997	40.5	26.7	31.3			604.333	1206.65	2	1.704	208236
CRC-5-2	X-ray repair cross-complementing protein 6 OS=Homo sapiens GN=XRCC6 PE=1 SV=2	P12956	1	15	15	15	0.000189	0.302	DTGIFLDLMHLK	0.997	33.9	27.9	33.9			468.252	1401.73	3	-0.08408	112153
CRC-5-2	X-ray repair cross-complementing protein 6 OS=Homo sapiens GN=XRCC6 PE=1 SV=2	P12956	1	15	15	15	0.000189	0.302	IISSDRDLLAVVFYGTEK	0.967	16.2	26.7	11.3			676.034	2025.08	3	0.3811	362640
CRC-5-2	X-ray repair cross-complementing protein 6 OS=Homo sapiens GN=XRCC6 PE=1 SV=2	P12956	1	15	15	15	0.000189	0.302	ILELDQFK	0.98	23.7	27.4	10.8			503.284	1004.55	2	-1.573	486633
CRC-5-2	X-ray repair cross-complementing protein 6 OS=Homo sapiens GN=XRCC6 PE=1 SV=2	P12956	1	15	15	15	0.000189	0.302	IMLFTNEDNPHGNDSAK	0.992	22.9	25	22.9			634.959	1901.86	3	-1.108	496387
CRC-5-2	X-ray repair cross-complementing protein 6 OS=Homo sapiens GN=XRCC6 PE=1 SV=2	P12956	1	15	15	15	0.000189	0.302	KPGGFDISLFYR	0.997	34.7	26.8	24.3			467.251	1398.73	3	0.3587	272323
CRC-5-2	X-ray repair cross-complementing protein 6 OS=Homo sapiens GN=XRCC6 PE=1 SV=2	P12956	1	15	15	15	0.000189	0.302	KQELLEALTK	0.995	23.2	25	21.7			586.848	1171.68	2	-0.7009	398864
CRC-5-2	X-ray repair cross-complementing protein 6 OS=Homo sapiens GN=XRCC6 PE=1 SV=2	P12956	1	15	15	15	0.000189	0.302	QIILEKEETEELKR	0.997	43.7	26.1	35.3			586.66	1756.96	3	0.5074	398732
CRC-5-2	X-ray repair cross-complementing protein 6 OS=Homo sapiens GN=XRCC6 PE=1 SV=2	P12956	1	15	15	15	0.000189	0.302	SDSFENPVLQQHFR	0.997	50.4	26.9	47.8			568.609	1702.81	3	-0.5798	679982
CRC-5-2	X-ray repair cross-complementing protein 6 OS=Homo sapiens GN=XRCC6 PE=1 SV=2	P12956	1	15	15	15	0.000189	0.302	TEGDEEAEEEQEENLEASGDYK	0.968	15.2	25	15.2			834.337	2499.99	3	0.2087	287489
CRC-5-2	X-ray repair cross-complementing protein 6 OS=Homo sapiens GN=XRCC6 PE=1 SV=2	P12956	1	15	15	15	0.000189	0.302	TFNTSTGGLLLPSDTK	0.992	47.7	27.9	47.7			826.434	1650.85	2	3.849	247319
CRC-5-2	X-ray repair cross-complementing protein 6 OS=Homo sapiens GN=XRCC6 PE=1 SV=2	P12956	1	15	15	15	0.000189	0.302	TFNTSTGGLLLPSDTKR	0.997	47.4	27.3	47.3			603.324	1806.95	3	0.5266	639512
CRC-5-2	X-ray repair cross-complementing protein 6 OS=Homo sapiens GN=XRCC6 PE=1 SV=2	P12956	1	15	15	15	0.000189	0.302	VEYSEEELK	0.995	23.5	25.6	19.1			563.27	1124.52	2	0.9756	362573
CRC-5-2	Ferritin light chain OS=Homo sapiens GN=FTL PE=1 SV=2	P02792	1	5	5	5	6.3e-05	0.343	KLNQALLDLHALGSAR	0.997	47.7	25	42.2			574	1718.98	3	-0.05113	1002200
CRC-5-2	Ferritin light chain OS=Homo sapiens GN=FTL PE=1 SV=2	P02792	1	5	5	5	6.3e-05	0.343	LGGPEAGLGEYLFER	0.997	31	28.3	31			536.607	1606.8	3	-0.01116	225130
CRC-5-2	Ferritin light chain OS=Homo sapiens GN=FTL PE=1 SV=2	P02792	1	5	5	5	6.3e-05	0.343	LNQALLDLHALGSAR	0.997	40	25	34.7			531.302	1590.88	3	-0.01127	681894
CRC-5-2	Ferritin light chain OS=Homo sapiens GN=FTL PE=1 SV=2	P02792	1	5	5	5	6.3e-05	0.343	MGDHLTNLHR	0.996	24.1	26.9	20.3			398.533	1192.58	3	-0.3334	386432
CRC-5-2	Ferritin light chain OS=Homo sapiens GN=FTL PE=1 SV=2	P02792	1	5	5	5	6.3e-05	0.343	TDPHLcDFLETHFLDEEVK	0.972	17.7	26.3	17.7	c6: Carbamidomethyl (+57.02)		587.025	2344.07	4	0.9385	664312
CRC-5-2	ELAV-like protein 1 OS=Homo sapiens GN=ELAVL1 PE=1 SV=2	Q15717	1	4	4	4	5.04e-05	0.15	DANLYISGLPR	0.997	25.8	28	25.8			609.828	1217.64	2	0.1297	380081
CRC-5-2	ELAV-like protein 1 OS=Homo sapiens GN=ELAVL1 PE=1 SV=2	Q15717	1	4	4	4	5.04e-05	0.15	NVALLSQLYHSPAR	0.997	45.8	25.7	44			523.623	1567.85	3	0.6196	381773
CRC-5-2	ELAV-like protein 1 OS=Homo sapiens GN=ELAVL1 PE=1 SV=2	Q15717	1	4	4	4	5.04e-05	0.15	SLFSSIGEVESAK	0.997	43.5	27.2	39.7			677.349	1352.68	2	0.885	610106
CRC-5-2	ELAV-like protein 1 OS=Homo sapiens GN=ELAVL1 PE=1 SV=2	Q15717	1	4	4	4	5.04e-05	0.15	VLVDQTTGLSR	0.997	59.4	27.4	47.1			594.833	1187.65	2	0.6546	331051
CRC-5-2	Citrate synthase, mitochondrial OS=Homo sapiens GN=CS PE=1 SV=2	O75390	1	4	5	5	6.3e-05	0.0944	AYAQGISR	0.99	46.3	26.8	33			433.23	864.445	2	-0.372	602623
CRC-5-2	Citrate synthase, mitochondrial OS=Homo sapiens GN=CS PE=1 SV=2	O75390	1	4	5	5	6.3e-05	0.0944	DILADLIPK	0.98	17.3	25	17.2			499.3	996.586	2	0.2186	62375.5
CRC-5-2	Citrate synthase, mitochondrial OS=Homo sapiens GN=CS PE=1 SV=2	O75390	1	4	5	5	6.3e-05	0.0944	GLVYETSVLDPDEGIR	0.994	69.9	28.3	69.9			881.948	1761.88	2	0.9632	314298
CRC-5-2	Citrate synthase, mitochondrial OS=Homo sapiens GN=CS PE=1 SV=2	O75390	1	4	5	5	6.3e-05	0.0944	VVPGYGHAVLR	0.997	45	25	41.9			389.893	1166.66	3	-0.2123	611378
CRC-5-2	Citrate synthase, mitochondrial OS=Homo sapiens GN=CS PE=1 SV=2	O75390	1	4	5	5	6.3e-05	0.0944	VVPGYGHAVLR	0.997	35.8	25	35.8			584.335	1166.66	2	-0.1729	493271
CRC-5-2	Ig gamma-3 chain C region OS=Homo sapiens GN=IGHG3 PE=1 SV=2	P01860	1	4	4	15	0.000189	0.337	ALPAPIEK	0.99	23.1	25	23.1			419.755	837.496	2	-0.6225	3656060	P01857
CRC-5-2	Ig gamma-3 chain C region OS=Homo sapiens GN=IGHG3 PE=1 SV=2	P01860	1	4	4	15	0.000189	0.337	cPAPELLGGPSVFLFPPKPK	0.997	44.8	26.1	44.8	c1: Carbamidomethyl (+57.02)		717.727	2150.16	3	-0.1735	454308
CRC-5-2	Ig gamma-3 chain C region OS=Homo sapiens GN=IGHG3 PE=1 SV=2	P01860	1	4	4	15	0.000189	0.337	cPAPELLGGPSVFLFPPKPK	0.997	35.3	26	35.3	c1: Carbamidomethyl (+57.02)		717.728	2150.16	3	0.2588	383844
CRC-5-2	Ig gamma-3 chain C region OS=Homo sapiens GN=IGHG3 PE=1 SV=2	P01860	1	4	4	15	0.000189	0.337	EPQVYTLPPSR	0.997	52.6	27.3	41.8			643.841	1285.67	2	0.3405	676084	P01859,P01857
CRC-5-2	Ig gamma-3 chain C region OS=Homo sapiens GN=IGHG3 PE=1 SV=2	P01860	1	4	4	15	0.000189	0.337	EPQVYTLPPSR	0.997	35.8	27.3	33.6			643.841	1285.67	2	0.6202	494743	P01859,P01857
CRC-5-2	Ig gamma-3 chain C region OS=Homo sapiens GN=IGHG3 PE=1 SV=2	P01860	1	4	4	15	0.000189	0.337	EPQVYTLPPSR	0.997	37.1	27.3	35.5			643.841	1285.67	2	0.4337	646160	P01859,P01857
CRC-5-2	Ig gamma-3 chain C region OS=Homo sapiens GN=IGHG3 PE=1 SV=2	P01860	1	4	4	15	0.000189	0.337	GPSVFPLAPcSR	0.997	37.8	26.6	25.7	c10: Carbamidomethyl (+57.02)		644.33	1286.65	2	1.625	484945	P01859,P01861
CRC-5-2	Ig gamma-3 chain C region OS=Homo sapiens GN=IGHG3 PE=1 SV=2	P01860	1	4	4	15	0.000189	0.337	ScDTPPPcPR	0.994	22.3	25	22.3	c2: Carbamidomethyl (+57.02), c8: Carbamidomethyl (+57.02)		593.753	1185.49	2	0.2423	191988
CRC-5-2	Ig gamma-3 chain C region OS=Homo sapiens GN=IGHG3 PE=1 SV=2	P01860	1	4	4	15	0.000189	0.337	ScDTPPPcPR	0.997	25.1	25	25.1	c2: Carbamidomethyl (+57.02), c8: Carbamidomethyl (+57.02)		593.752	1185.49	2	-0.6848	191962
CRC-5-2	Ig gamma-3 chain C region OS=Homo sapiens GN=IGHG3 PE=1 SV=2	P01860	1	4	4	15	0.000189	0.337	STSGGTAALGcLVK	0.997	31	27.6	26	c11: Carbamidomethyl (+57.02)		661.344	1320.67	2	1.992	413051	P01857
CRC-5-2	Ig gamma-3 chain C region OS=Homo sapiens GN=IGHG3 PE=1 SV=2	P01860	1	4	4	15	0.000189	0.337	TPEVTcVVVDVSHEDPEVQFK	0.997	55.4	28	55.4	c6: Carbamidomethyl (+57.02)		805.39	2413.15	3	0.7443	469268
CRC-5-2	Ig gamma-3 chain C region OS=Homo sapiens GN=IGHG3 PE=1 SV=2	P01860	1	4	4	15	0.000189	0.337	TPLGDTTHTcPR	0.997	50.9	25.2	45.6	c10: Carbamidomethyl (+57.02)		452.55	1354.63	3	-0.5261	1077340
CRC-5-2	Ig gamma-3 chain C region OS=Homo sapiens GN=IGHG3 PE=1 SV=2	P01860	1	4	4	15	0.000189	0.337	VVSVLTVLHQDWLNGK	0.997	33	25	33			904.509	1807	2	2.289	202320	P01857,P01861
CRC-5-2	Ig gamma-3 chain C region OS=Homo sapiens GN=IGHG3 PE=1 SV=2	P01860	1	4	4	15	0.000189	0.337	VVSVLTVLHQDWLNGK	0.997	26.9	25	26.9			603.341	1807	3	0.4989	356484	P01857,P01861
CRC-5-2	Ig gamma-3 chain C region OS=Homo sapiens GN=IGHG3 PE=1 SV=2	P01860	1	4	4	15	0.000189	0.337	VVSVLTVLHQDWLNGKEYK	0.977	17	25.9	9.02			557.807	2227.2	4	0.1553	174424	P01857,P01861
CRC-5-2	Ig gamma-1 chain C region OS=Homo sapiens GN=IGHG1 PE=1 SV=1	P01857	1	5	7	20	0.000252	0.473	ALPAPIEK	0.99	23.1	25	23.1			419.755	837.496	2	-0.6225	3656060	P01860
CRC-5-2	Ig gamma-1 chain C region OS=Homo sapiens GN=IGHG1 PE=1 SV=1	P01857	1	5	7	20	0.000252	0.473	EPQVYTLPPSR	0.997	52.6	27.3	41.8			643.841	1285.67	2	0.3405	676084	P01859,P01860
CRC-5-2	Ig gamma-1 chain C region OS=Homo sapiens GN=IGHG1 PE=1 SV=1	P01857	1	5	7	20	0.000252	0.473	EPQVYTLPPSR	0.997	35.8	27.3	33.6			643.841	1285.67	2	0.6202	494743	P01859,P01860
CRC-5-2	Ig gamma-1 chain C region OS=Homo sapiens GN=IGHG1 PE=1 SV=1	P01857	1	5	7	20	0.000252	0.473	EPQVYTLPPSR	0.997	37.1	27.3	35.5			643.841	1285.67	2	0.4337	646160	P01859,P01860
CRC-5-2	Ig gamma-1 chain C region OS=Homo sapiens GN=IGHG1 PE=1 SV=1	P01857	1	5	7	20	0.000252	0.473	EPQVYTLPPSRDELTK	0.973	20	28.1	19.2			624.995	1871.96	3	-0.7838	676777
CRC-5-2	Ig gamma-1 chain C region OS=Homo sapiens GN=IGHG1 PE=1 SV=1	P01857	1	5	7	20	0.000252	0.473	FNWYVDGVEVHNAK	0.969	17.1	27.2	16.5			559.939	1676.8	3	0.6747	849881
CRC-5-2	Ig gamma-1 chain C region OS=Homo sapiens GN=IGHG1 PE=1 SV=1	P01857	1	5	7	20	0.000252	0.473	FNWYVDGVEVHNAK	0.997	29.8	27.2	29.8			839.405	1676.8	2	0.571	289460
CRC-5-2	Ig gamma-1 chain C region OS=Homo sapiens GN=IGHG1 PE=1 SV=1	P01857	1	5	7	20	0.000252	0.473	STSGGTAALGcLVK	0.997	31	27.6	26	c11: Carbamidomethyl (+57.02)		661.344	1320.67	2	1.992	413051	P01860
CRC-5-2	Ig gamma-1 chain C region OS=Homo sapiens GN=IGHG1 PE=1 SV=1	P01857	1	5	7	20	0.000252	0.473	THTcPPcPAPELLGGPSVFLFPPKPK	0.997	58.8	27.5	54.9	c4: Carbamidomethyl (+57.02), c7: Carbamidomethyl (+57.02)		711.87	2843.45	4	0.03356	1342320
CRC-5-2	Ig gamma-1 chain C region OS=Homo sapiens GN=IGHG1 PE=1 SV=1	P01857	1	5	7	20	0.000252	0.473	THTcPPcPAPELLGGPSVFLFPPKPK	0.997	25.6	27.5	25.6	c4: Carbamidomethyl (+57.02), c7: Carbamidomethyl (+57.02)		711.87	2843.45	4	-0.06488	857530
CRC-5-2	Ig gamma-1 chain C region OS=Homo sapiens GN=IGHG1 PE=1 SV=1	P01857	1	5	7	20	0.000252	0.473	THTcPPcPAPELLGGPSVFLFPPKPK	0.997	33.6	27.5	33.6	c4: Carbamidomethyl (+57.02), c7: Carbamidomethyl (+57.02)		948.825	2843.45	3	0.3907	265853
CRC-5-2	Ig gamma-1 chain C region OS=Homo sapiens GN=IGHG1 PE=1 SV=1	P01857	1	5	7	20	0.000252	0.473	TPEVTcVVVDVSHEDPEVK	0.991	57.8	27.5	55.5	c6: Carbamidomethyl (+57.02)		713.683	2138.03	3	3.084	552737
CRC-5-2	Ig gamma-1 chain C region OS=Homo sapiens GN=IGHG1 PE=1 SV=1	P01857	1	5	7	20	0.000252	0.473	TTPPVLDSDGSFFLYSK	0.972	18.2	27.9	15.8			625.312	1872.91	3	-0.4952	148285
CRC-5-2	Ig gamma-1 chain C region OS=Homo sapiens GN=IGHG1 PE=1 SV=1	P01857	1	5	7	20	0.000252	0.473	TTPPVLDSDGSFFLYSK	0.994	26.2	27.9	22.4			625.311	1872.91	3	-1.472	285153
CRC-5-2	Ig gamma-1 chain C region OS=Homo sapiens GN=IGHG1 PE=1 SV=1	P01857	1	5	7	20	0.000252	0.473	VVSVLTVLHQDWLNGK	0.997	33	25	33			904.509	1807	2	2.289	202320	P01861,P01860
CRC-5-2	Ig gamma-1 chain C region OS=Homo sapiens GN=IGHG1 PE=1 SV=1	P01857	1	5	7	20	0.000252	0.473	VVSVLTVLHQDWLNGK	0.997	26.9	25	26.9			603.341	1807	3	0.4989	356484	P01861,P01860
CRC-5-2	Ig gamma-1 chain C region OS=Homo sapiens GN=IGHG1 PE=1 SV=1	P01857	1	5	7	20	0.000252	0.473	VVSVLTVLHQDWLNGKEYK	0.977	17	25.9	9.02			557.807	2227.2	4	0.1553	174424	P01861,P01860
CRC-5-2	Ig gamma-1 chain C region OS=Homo sapiens GN=IGHG1 PE=1 SV=1	P01857	1	5	7	20	0.000252	0.473	WQQGNVFScSVMHEALHNHYTQK	0.985	21.1	25.3	21.1	c9: Carbamidomethyl (+57.02)		561.06	2800.26	5	1.351	1155460	P01859
CRC-5-2	Ig gamma-1 chain C region OS=Homo sapiens GN=IGHG1 PE=1 SV=1	P01857	1	5	7	20	0.000252	0.473	WQQGNVFScSVMHEALHNHYTQK	0.997	26.6	25.3	26.6	c9: Carbamidomethyl (+57.02)		701.073	2800.26	4	1.178	742393	P01859
CRC-5-2	Ig gamma-1 chain C region OS=Homo sapiens GN=IGHG1 PE=1 SV=1	P01857	1	5	7	20	0.000252	0.473	WQQGNVFScSVMHEALHNHYTQK	0.997	26	25.1	26	c9: Carbamidomethyl (+57.02)		934.428	2800.26	3	0.545	186510	P01859
CRC-5-2	Catenin alpha-1 OS=Homo sapiens GN=CTNNA1 PE=1 SV=1	P35221	1	4	4	6	7.56e-05	0.125	AHVLAASVEQATENFLEK	0.997	39.2	28	33.2			653.006	1956	3	0.5223	472393
CRC-5-2	Catenin alpha-1 OS=Homo sapiens GN=CTNNA1 PE=1 SV=1	P35221	1	4	4	6	7.56e-05	0.125	ESQFLKEELVAAVEDVRK	0.989	23	27.3	22.7			523.284	2089.11	4	1.161	216074
CRC-5-2	Catenin alpha-1 OS=Homo sapiens GN=CTNNA1 PE=1 SV=1	P35221	1	4	4	6	7.56e-05	0.125	LLEPLVTQVTTLVNTNSK	0.996	44	25	0			985.564	1969.11	2	2.263	160032	P26232
CRC-5-2	Catenin alpha-1 OS=Homo sapiens GN=CTNNA1 PE=1 SV=1	P35221	1	4	4	6	7.56e-05	0.125	NVPILYTASQAcLQHPDVAAYK	0.991	23.3	28.2	23.3	c12: Carbamidomethyl (+57.02)		820.418	2458.23	3	0.6208	352917
CRC-5-2	Catenin alpha-1 OS=Homo sapiens GN=CTNNA1 PE=1 SV=1	P35221	1	4	4	6	7.56e-05	0.125	TSVQTEDDQLIAGQSAR	0.997	51.7	27.5	50.4			909.947	1817.88	2	1.648	276518	P26232
CRC-5-2	Catenin alpha-1 OS=Homo sapiens GN=CTNNA1 PE=1 SV=1	P35221	1	4	4	6	7.56e-05	0.125	VIHVVTSEMDNYEPGVYTEK	0.997	25	27.7	25			770.704	2309.09	3	1.014	397701
CRC-5-2	Coagulation factor XIII A chain OS=Homo sapiens GN=F13A1 PE=1 SV=4	P00488	1	2	2	2	2.52e-05	0.0287	FQEGQEEER	0.997	24.6	25	14.6			576.252	1150.49	2	-0.158	139213
CRC-5-2	Coagulation factor XIII A chain OS=Homo sapiens GN=F13A1 PE=1 SV=4	P00488	1	2	2	2	2.52e-05	0.0287	STVLTIPEIIIK	0.975	17.2	25	17.2			663.916	1325.82	2	0.4357	231531
CRC-5-2	Fibrinogen beta chain OS=Homo sapiens GN=FGB PE=1 SV=2	P02675	1	8	9	11	0.000139	0.246	AHYGGFTVQNEANK	0.997	28	26.2	12.6			512.58	1534.72	3	0.3074	705278
CRC-5-2	Fibrinogen beta chain OS=Homo sapiens GN=FGB PE=1 SV=2	P02675	1	8	9	11	0.000139	0.246	AHYGGFTVQNEANK	0.997	36.8	26.4	35.3			768.367	1534.72	2	1.392	168370
CRC-5-2	Fibrinogen beta chain OS=Homo sapiens GN=FGB PE=1 SV=2	P02675	1	8	9	11	0.000139	0.246	APDAGGcLHADPDLGVLcPTGcQLQEALLQQERPIR	0.997	27.7	27.6	25.4	c7: Carbamidomethyl (+57.02), c18: Carbamidomethyl (+57.02), c22: Carbamidomethyl (+57.02)		989.735	3954.91	4	-0.9631	566203
CRC-5-2	Fibrinogen beta chain OS=Homo sapiens GN=FGB PE=1 SV=2	P02675	1	8	9	11	0.000139	0.246	DNENVVNEYSSELEK	0.997	28	25	28			884.896	1767.78	2	-1.72	194491
CRC-5-2	Fibrinogen beta chain OS=Homo sapiens GN=FGB PE=1 SV=2	P02675	1	8	9	11	0.000139	0.246	EDGGGWWYNR	0.997	34.9	25	34.9			620.263	1238.51	2	0.5148	545232
CRC-5-2	Fibrinogen beta chain OS=Homo sapiens GN=FGB PE=1 SV=2	P02675	1	8	9	11	0.000139	0.246	EDGGGWWYNR	0.997	35.9	25	35.9			620.263	1238.51	2	0.3211	367492
CRC-5-2	Fibrinogen beta chain OS=Homo sapiens GN=FGB PE=1 SV=2	P02675	1	8	9	11	0.000139	0.246	KAPDAGGcLHADPDLGVLcPTGcQLQEALLQQERPIR	0.997	29.5	27.2	29.1	c8: Carbamidomethyl (+57.02), c19: Carbamidomethyl (+57.02), c23: Carbamidomethyl (+57.02)		817.61	4083.02	5	1.47	1035260
CRC-5-2	Fibrinogen beta chain OS=Homo sapiens GN=FGB PE=1 SV=2	P02675	1	8	9	11	0.000139	0.246	KREEAPSLRPAPPPISGGGYR	0.975	17.6	25.9	15.4			559.556	2234.19	4	0.459	1482690
CRC-5-2	Fibrinogen beta chain OS=Homo sapiens GN=FGB PE=1 SV=2	P02675	1	8	9	11	0.000139	0.246	QDGSVDFGR	0.994	49	25	39.8			490.724	979.434	2	-2.001	367766
CRC-5-2	Fibrinogen beta chain OS=Homo sapiens GN=FGB PE=1 SV=2	P02675	1	8	9	11	0.000139	0.246	QDGSVDFGR	0.997	24.2	25	20.1			490.725	979.436	2	-0.06318	328408
CRC-5-2	Fibrinogen beta chain OS=Homo sapiens GN=FGB PE=1 SV=2	P02675	1	8	9	11	0.000139	0.246	TPcTVScNIPVVSGK	0.993	69.6	27.2	63.1	c3: Carbamidomethyl (+57.02), c7: Carbamidomethyl (+57.02)		809.901	1617.79	2	1.215	389936
CRC-5-2	Vigilin OS=Homo sapiens GN=HDLBP PE=1 SV=2	Q00341	1	16	16	17	0.000214	0.158	AFHPFIAGPYNR	0.968	16.7	28	10.7			463.907	1388.7	3	0.2965	392430
CRC-5-2	Vigilin OS=Homo sapiens GN=HDLBP PE=1 SV=2	Q00341	1	16	16	17	0.000214	0.158	ASVITQVFHVPLEER	0.97	17.6	26.5	14.9			575.65	1723.93	3	0.9056	342997
CRC-5-2	Vigilin OS=Homo sapiens GN=HDLBP PE=1 SV=2	Q00341	1	16	16	17	0.000214	0.158	DKFPEVIINFPDPAQK	0.981	19.1	28	19.1			619.996	1856.97	3	-0.2034	238993
CRC-5-2	Vigilin OS=Homo sapiens GN=HDLBP PE=1 SV=2	Q00341	1	16	16	17	0.000214	0.158	ELLELASR	0.99	25.8	25.2	15.3			465.766	929.518	2	-0.2385	382949
CRC-5-2	Vigilin OS=Homo sapiens GN=HDLBP PE=1 SV=2	Q00341	1	16	16	17	0.000214	0.158	ELLELASR	0.99	37.6	25.2	24.5			465.766	929.518	2	0.01941	424637
CRC-5-2	Vigilin OS=Homo sapiens GN=HDLBP PE=1 SV=2	Q00341	1	16	16	17	0.000214	0.158	GNSLQEILER	0.997	30.4	28.2	30.2			579.809	1157.6	2	-0.05346	477443
CRC-5-2	Vigilin OS=Homo sapiens GN=HDLBP PE=1 SV=2	Q00341	1	16	16	17	0.000214	0.158	IEGDPQGVQQAK	0.997	54.7	27	48			635.325	1268.64	2	-0.3166	168485
CRC-5-2	Vigilin OS=Homo sapiens GN=HDLBP PE=1 SV=2	Q00341	1	16	16	17	0.000214	0.158	IVGELEQMVSEDVPLDHR	0.982	19.5	28.4	19.5			689.346	2065.02	3	0.08812	340882
CRC-5-2	Vigilin OS=Homo sapiens GN=HDLBP PE=1 SV=2	Q00341	1	16	16	17	0.000214	0.158	KGAVITQIR	0.997	27.7	25	21.6			493.311	984.608	2	-0.4687	226377
CRC-5-2	Vigilin OS=Homo sapiens GN=HDLBP PE=1 SV=2	Q00341	1	16	16	17	0.000214	0.158	LGQALTEVYAK	0.997	41	27	36.8			596.832	1191.65	2	-0.2699	483610
CRC-5-2	Vigilin OS=Homo sapiens GN=HDLBP PE=1 SV=2	Q00341	1	16	16	17	0.000214	0.158	LQTQASATVAIPK	0.997	34.2	25	29.8			664.383	1326.75	2	1.068	568021
CRC-5-2	Vigilin OS=Homo sapiens GN=HDLBP PE=1 SV=2	Q00341	1	16	16	17	0.000214	0.158	LSVTVDPK	0.99	36.7	25.6	27.7			429.75	857.486	2	-0.3284	463817
CRC-5-2	Vigilin OS=Homo sapiens GN=HDLBP PE=1 SV=2	Q00341	1	16	16	17	0.000214	0.158	SGLVPQQIK	0.983	19	25	12.4			485.29	968.565	2	-0.332	421355
CRC-5-2	Vigilin OS=Homo sapiens GN=HDLBP PE=1 SV=2	Q00341	1	16	16	17	0.000214	0.158	TEIVFTGEKEQLAQAVAR	0.996	39.7	26.7	39.7			664.027	1989.06	3	2.936	421053
CRC-5-2	Vigilin OS=Homo sapiens GN=HDLBP PE=1 SV=2	Q00341	1	16	16	17	0.000214	0.158	TGAHLELSLAK	0.997	27.4	25	19.9			380.552	1138.63	3	-0.9195	213682
CRC-5-2	Vigilin OS=Homo sapiens GN=HDLBP PE=1 SV=2	Q00341	1	16	16	17	0.000214	0.158	VIFPAAEDKDQDLITIIGK	0.978	17.8	25	17.8			696.053	2085.14	3	0.6625	470325
CRC-5-2	Vigilin OS=Homo sapiens GN=HDLBP PE=1 SV=2	Q00341	1	16	16	17	0.000214	0.158	VKELQAEQEDR	0.997	44.6	27.4	32.2			672.842	1343.67	2	0.5786	98226.1
CRC-5-2	Asporin OS=Homo sapiens GN=ASPN PE=1 SV=2	Q9BXN1	1	3	3	3	3.78e-05	0.0842	LYLSHNQLSEIPLNLPK	0.997	31	25	29.7			660.372	1978.09	3	2.174	410835
CRC-5-2	Asporin OS=Homo sapiens GN=ASPN PE=1 SV=2	Q9BXN1	1	3	3	3	3.78e-05	0.0842	RLYLSHNQLSEIPLNLPK	0.979	18.4	25	18.4			534.554	2134.19	4	-0.5498	314604
CRC-5-2	Asporin OS=Homo sapiens GN=ASPN PE=1 SV=2	Q9BXN1	1	3	3	3	3.78e-05	0.0842	SLYSAISLFNNPVK	0.979	18	27.2	18			776.922	1551.83	2	0.08891	392121
CRC-5-2	3-ketoacyl-CoA thiolase, peroxisomal OS=Homo sapiens GN=ACAA1 PE=1 SV=2	P09110	1	2	2	2	2.52e-05	0.0825	SKAEELGLPILGVLR	0.994	24.1	25	24.1			532.322	1593.94	3	-1.466	139430
CRC-5-2	3-ketoacyl-CoA thiolase, peroxisomal OS=Homo sapiens GN=ACAA1 PE=1 SV=2	P09110	1	2	2	2	2.52e-05	0.0825	VNPLGGAVALGHPLGcTGAR	0.965	18.9	27.1	18.9	c16: Carbamidomethyl (+57.02)		639.675	1916	3	-1.05	497731
CRC-5-2	Phosphatidylethanolamine-binding protein 1 OS=Homo sapiens GN=PEBP1 PE=1 SV=3	P30086	1	9	9	9	0.000113	0.668	APVAGTcYQAEWDDYVPK	0.996	46.2	25	46.2	c7: Carbamidomethyl (+57.02)		1035.47	2068.92	2	-1.752	168486
CRC-5-2	Phosphatidylethanolamine-binding protein 1 OS=Homo sapiens GN=PEBP1 PE=1 SV=3	P30086	1	9	9	9	0.000113	0.668	cDEPILSNR	0.997	33.9	25	21.1	c1: Carbamidomethyl (+57.02)		552.261	1102.51	2	0.1747	312314
CRC-5-2	Phosphatidylethanolamine-binding protein 1 OS=Homo sapiens GN=PEBP1 PE=1 SV=3	P30086	1	9	9	9	0.000113	0.668	GNDISSGTVLSDYVGSGPPK	0.997	40.6	28.1	34.2			650.654	1948.94	3	0.3088	472328
CRC-5-2	Phosphatidylethanolamine-binding protein 1 OS=Homo sapiens GN=PEBP1 PE=1 SV=3	P30086	1	9	9	9	0.000113	0.668	LYEQLSGK	0.99	36.8	25.7	25.2			469.253	936.491	2	-0.6207	836682
CRC-5-2	Phosphatidylethanolamine-binding protein 1 OS=Homo sapiens GN=PEBP1 PE=1 SV=3	P30086	1	9	9	9	0.000113	0.668	LYTLVLTDPDAPSR	0.997	61.8	27.7	61.6			780.918	1559.82	2	0.6394	1912880
CRC-5-2	Phosphatidylethanolamine-binding protein 1 OS=Homo sapiens GN=PEBP1 PE=1 SV=3	P30086	1	9	9	9	0.000113	0.668	LYTLVLTDPDAPSRK	0.976	18.3	26.9	11.2			563.645	1687.91	3	-0.4843	556364
CRC-5-2	Phosphatidylethanolamine-binding protein 1 OS=Homo sapiens GN=PEBP1 PE=1 SV=3	P30086	1	9	9	9	0.000113	0.668	NRPTSISWDGLDSGK	0.99	22.3	27.1	19.9			544.937	1631.79	3	-0.2682	536461
CRC-5-2	Phosphatidylethanolamine-binding protein 1 OS=Homo sapiens GN=PEBP1 PE=1 SV=3	P30086	1	9	9	9	0.000113	0.668	VLTPTQVK	0.99	23.7	25	16.7			443.274	884.533	2	-0.1151	366474
CRC-5-2	Phosphatidylethanolamine-binding protein 1 OS=Homo sapiens GN=PEBP1 PE=1 SV=3	P30086	1	9	9	9	0.000113	0.668	WSGPLSLQEVDEQPQHPLHVTYAGAAVDELGK	0.997	55.3	27.6	51.2			868.686	3470.72	4	1.494	925540
CRC-5-2	ADP-ribosylation factor 5 OS=Homo sapiens GN=ARF5 PE=1 SV=2	P84085	1	1	1	6	7.56e-05	0.283	DAVLLVFANK	0.997	52.8	25.6	43			545.318	1088.62	2	-0.9379	399990	P84077
CRC-5-2	ADP-ribosylation factor 5 OS=Homo sapiens GN=ARF5 PE=1 SV=2	P84085	1	1	1	6	7.56e-05	0.283	HYFQNTQGLIFVVDSNDRER	0.996	26.8	28.5	18.4			610.303	2437.18	4	2.25	708989	P84077,P18085
CRC-5-2	ADP-ribosylation factor 5 OS=Homo sapiens GN=ARF5 PE=1 SV=2	P84085	1	1	1	6	7.56e-05	0.283	HYFQNTQGLIFVVDSNDRER	0.997	32.7	28.3	32.7			813.401	2437.18	3	1.404	395520	P84077,P18085
CRC-5-2	ADP-ribosylation factor 5 OS=Homo sapiens GN=ARF5 PE=1 SV=2	P84085	1	1	1	6	7.56e-05	0.283	ILmVGLDAAGK	0.995	26.5	27.5	15.6		m3: Oxidation (+15.99)	552.309	1102.6	2	-1.61	350033	P84077,P18085
CRC-5-2	ADP-ribosylation factor 5 OS=Homo sapiens GN=ARF5 PE=1 SV=2	P84085	1	1	1	6	7.56e-05	0.283	ILMVGLDAAGK	0.997	30	27.4	23.6			544.313	1086.61	2	-0.3696	785031	P84077,P18085
CRC-5-2	ADP-ribosylation factor 5 OS=Homo sapiens GN=ARF5 PE=1 SV=2	P84085	1	1	1	6	7.56e-05	0.283	VQESADELQK	0.997	36.2	26.5	26.1			573.785	1145.56	2	-0.1761	189158
CRC-5-2	Collagen alpha-3(V) chain OS=Homo sapiens GN=COL5A3 PE=1 SV=3	P25940	1	2	2	2	2.52e-05	0.016	GLQGPHGPpGR	0.977	20	26.9	0		p9: Oxidation (+15.99)	544.784	1087.55	2	1.344	86377
CRC-5-2	Collagen alpha-3(V) chain OS=Homo sapiens GN=COL5A3 PE=1 SV=3	P25940	1	2	2	2	2.52e-05	0.016	GPAGHpGPpGADGAQGR	0.997	27.3	25	7.27		p6: Oxidation (+15.99), p9: Oxidation (+15.99)	510.906	1529.7	3	-1.338	111954
CRC-5-2	Thiosulfate sulfurtransferase OS=Homo sapiens GN=TST PE=1 SV=4	Q16762	1	4	4	5	6.3e-05	0.152	FLGTEPEPDAVGLDSGHIR	0.997	50.8	28	48.6			670.669	2008.99	3	0.2548	1255830
CRC-5-2	Thiosulfate sulfurtransferase OS=Homo sapiens GN=TST PE=1 SV=4	Q16762	1	4	4	5	6.3e-05	0.152	FLGTEPEPDAVGLDSGHIR	0.997	36.8	28.1	36.8			670.67	2008.99	3	0.7174	644760
CRC-5-2	Thiosulfate sulfurtransferase OS=Homo sapiens GN=TST PE=1 SV=4	Q16762	1	4	4	5	6.3e-05	0.152	KVDLSQPLIATcR	0.995	23.3	26.1	18.1	c12: Carbamidomethyl (+57.02)		750.914	1499.81	2	0.5549	217961
CRC-5-2	Thiosulfate sulfurtransferase OS=Homo sapiens GN=TST PE=1 SV=4	Q16762	1	4	4	5	6.3e-05	0.152	TYEQVLENLESK	0.997	39.6	27.6	39.6			726.865	1451.72	2	0.6595	544342
CRC-5-2	Thiosulfate sulfurtransferase OS=Homo sapiens GN=TST PE=1 SV=4	Q16762	1	4	4	5	6.3e-05	0.152	TYEQVLENLESKR	0.997	31.5	28.1	29.8			536.946	1607.82	3	-0.3344	461255
CRC-5-2	60S ribosomal protein L3 OS=Homo sapiens GN=RPL3 PE=1 SV=2	P39023	1	9	11	12	0.000151	0.29	AGMTHIVR	0.99	31.1	25	25.4			442.742	883.47	2	0.4274	638118
CRC-5-2	60S ribosomal protein L3 OS=Homo sapiens GN=RPL3 PE=1 SV=2	P39023	1	9	11	12	0.000151	0.29	ERLEQQVPVNQVFGQDEmIDVIGVTK	0.997	33.9	27.7	17.2		m18: Oxidation (+15.99)	996.512	2986.51	3	1.93	187124
CRC-5-2	60S ribosomal protein L3 OS=Homo sapiens GN=RPL3 PE=1 SV=2	P39023	1	9	11	12	0.000151	0.29	ERLEQQVPVNQVFGQDEMIDVIGVTK	0.997	29.4	27.6	29.4			991.18	2970.52	3	1.909	214067
CRC-5-2	60S ribosomal protein L3 OS=Homo sapiens GN=RPL3 PE=1 SV=2	P39023	1	9	11	12	0.000151	0.29	HGSLGFLPR	0.997	56.9	25	54			492.275	982.535	2	-0.1443	368132
CRC-5-2	60S ribosomal protein L3 OS=Homo sapiens GN=RPL3 PE=1 SV=2	P39023	1	9	11	12	0.000151	0.29	IGQGYLIK	0.978	17.5	25	6.67			446.269	890.523	2	0.3792	538489
CRC-5-2	60S ribosomal protein L3 OS=Homo sapiens GN=RPL3 PE=1 SV=2	P39023	1	9	11	12	0.000151	0.29	KVAcIGAWHPAR	0.992	24	27	17.3	c4: Carbamidomethyl (+57.02)		455.911	1364.71	3	-1.035	421707	Q92901
CRC-5-2	60S ribosomal protein L3 OS=Homo sapiens GN=RPL3 PE=1 SV=2	P39023	1	9	11	12	0.000151	0.29	LEQQVPVNQVFGQDEMIDVIGVTK	0.97	17.4	27.7	17.4			896.131	2685.37	3	0.6038	484484
CRC-5-2	60S ribosomal protein L3 OS=Homo sapiens GN=RPL3 PE=1 SV=2	P39023	1	9	11	12	0.000151	0.29	NNASTDYDLSDK	0.994	28	25	27.9			671.79	1341.57	2	-2.266	242002
CRC-5-2	60S ribosomal protein L3 OS=Homo sapiens GN=RPL3 PE=1 SV=2	P39023	1	9	11	12	0.000151	0.29	SINPLGGFVHYGEVTNDFVMLK	0.997	33.5	28.5	33.5			813.078	2436.21	3	-1.222	270584
CRC-5-2	60S ribosomal protein L3 OS=Homo sapiens GN=RPL3 PE=1 SV=2	P39023	1	9	11	12	0.000151	0.29	TVFAEHISDEcK	0.997	35.4	25	35	c11: Carbamidomethyl (+57.02)		479.222	1434.64	3	-1.145	360703
CRC-5-2	60S ribosomal protein L3 OS=Homo sapiens GN=RPL3 PE=1 SV=2	P39023	1	9	11	12	0.000151	0.29	VIAHTQmR	0.99	22.1	25	17.7		m7: Oxidation (+15.99)	486.258	970.502	2	0.04431	68031.9
CRC-5-2	60S ribosomal protein L3 OS=Homo sapiens GN=RPL3 PE=1 SV=2	P39023	1	9	11	12	0.000151	0.29	VIAHTQMR	0.99	25.3	25	19.2			478.261	954.507	2	0.0189	314305
CRC-5-2	Aconitate hydratase, mitochondrial OS=Homo sapiens GN=ACO2 PE=1 SV=2	Q99798	1	10	11	12	0.000151	0.162	AKDINQEVYNFLATAGAK	0.997	33.3	27.9	28.5			651.674	1952	3	0.4312	386246
CRC-5-2	Aconitate hydratase, mitochondrial OS=Homo sapiens GN=ACO2 PE=1 SV=2	Q99798	1	10	11	12	0.000151	0.162	DGYAQILR	0.99	33.4	27.9	21.1			468.251	934.488	2	0.8103	304322
CRC-5-2	Aconitate hydratase, mitochondrial OS=Homo sapiens GN=ACO2 PE=1 SV=2	Q99798	1	10	11	12	0.000151	0.162	DSSGQHVDVSPTSQR	0.997	47.8	25	45.7			533.916	1598.73	3	-0.8989	267027
CRC-5-2	Aconitate hydratase, mitochondrial OS=Homo sapiens GN=ACO2 PE=1 SV=2	Q99798	1	10	11	12	0.000151	0.162	EGWPLDIR	0.99	33.1	25	25			493.259	984.503	2	-0.2861	461987
CRC-5-2	Aconitate hydratase, mitochondrial OS=Homo sapiens GN=ACO2 PE=1 SV=2	Q99798	1	10	11	12	0.000151	0.162	IHETNLKK	0.99	33.2	25	11.3			491.787	981.559	2	-1.59	104144
CRC-5-2	Aconitate hydratase, mitochondrial OS=Homo sapiens GN=ACO2 PE=1 SV=2	Q99798	1	10	11	12	0.000151	0.162	IVYGHLDDPASQEIER	0.997	47.2	28.2	38.4			614.639	1840.9	3	0.1314	980882
CRC-5-2	Aconitate hydratase, mitochondrial OS=Homo sapiens GN=ACO2 PE=1 SV=2	Q99798	1	10	11	12	0.000151	0.162	LNRPLTLSEK	0.969	15.9	25	6.69			585.846	1169.68	2	0.5279	223621
CRC-5-2	Aconitate hydratase, mitochondrial OS=Homo sapiens GN=ACO2 PE=1 SV=2	Q99798	1	10	11	12	0.000151	0.162	NAVTQEFGPVPDTAR	0.991	34.3	27.1	34.3			801.395	1600.78	2	-5.582	240777
CRC-5-2	Aconitate hydratase, mitochondrial OS=Homo sapiens GN=ACO2 PE=1 SV=2	Q99798	1	10	11	12	0.000151	0.162	NAVTQEFGPVPDTAR	0.997	45.3	27.4	37			801.401	1600.79	2	1.585	335231
CRC-5-2	Aconitate hydratase, mitochondrial OS=Homo sapiens GN=ACO2 PE=1 SV=2	Q99798	1	10	11	12	0.000151	0.162	NAVTQEFGPVPDTAR	0.997	45.8	27.6	44.7			534.602	1600.78	3	-0.5543	399933
CRC-5-2	Aconitate hydratase, mitochondrial OS=Homo sapiens GN=ACO2 PE=1 SV=2	Q99798	1	10	11	12	0.000151	0.162	SQFTITPGSEQIR	0.997	29.9	28.1	22.6			732.38	1462.75	2	2.431	423976
CRC-5-2	Aconitate hydratase, mitochondrial OS=Homo sapiens GN=ACO2 PE=1 SV=2	Q99798	1	10	11	12	0.000151	0.162	WVVIGDENYGEGSSR	0.997	28.6	25	28.6			834.387	1666.76	2	-0.1451	451585
CRC-5-2	Inter-alpha-trypsin inhibitor heavy chain H1 OS=Homo sapiens GN=ITIH1 PE=1 SV=3	P19827	1	8	8	8	0.000101	0.135	AAISGENAGLVR	0.997	52.6	26.1	42.3			579.318	1156.62	2	0.6548	825732
CRC-5-2	Inter-alpha-trypsin inhibitor heavy chain H1 OS=Homo sapiens GN=ITIH1 PE=1 SV=3	P19827	1	8	8	8	0.000101	0.135	ADVQAHGEGQEFSITcLVDEEEMK	0.993	22.2	25	22.2	c16: Carbamidomethyl (+57.02)		908.071	2721.19	3	0.3588	252027
CRC-5-2	Inter-alpha-trypsin inhibitor heavy chain H1 OS=Homo sapiens GN=ITIH1 PE=1 SV=3	P19827	1	8	8	8	0.000101	0.135	ELAAQTIK	0.99	25.9	25.9	0.06			437.256	872.497	2	-0.2999	469975
CRC-5-2	Inter-alpha-trypsin inhibitor heavy chain H1 OS=Homo sapiens GN=ITIH1 PE=1 SV=3	P19827	1	8	8	8	0.000101	0.135	FAHYVVTSQVVNTANEAR	0.997	37.4	28.2	32.9			669.342	2005	3	1.177	932500
CRC-5-2	Inter-alpha-trypsin inhibitor heavy chain H1 OS=Homo sapiens GN=ITIH1 PE=1 SV=3	P19827	1	8	8	8	0.000101	0.135	GFSLDEATNLNGGLLR	0.989	76	28.1	68.9			838.933	1675.85	2	-0.681	333726
CRC-5-2	Inter-alpha-trypsin inhibitor heavy chain H1 OS=Homo sapiens GN=ITIH1 PE=1 SV=3	P19827	1	8	8	8	0.000101	0.135	GSLVQASEANLQAAQDFVR	0.968	70.8	28.2	70.8			668.679	2003.01	3	3.509	539804
CRC-5-2	Inter-alpha-trypsin inhibitor heavy chain H1 OS=Homo sapiens GN=ITIH1 PE=1 SV=3	P19827	1	8	8	8	0.000101	0.135	QYYEGSEIVVAGR	0.995	53.4	26.9	53.4			735.867	1469.72	2	2.324	251043
CRC-5-2	Inter-alpha-trypsin inhibitor heavy chain H1 OS=Homo sapiens GN=ITIH1 PE=1 SV=3	P19827	1	8	8	8	0.000101	0.135	VTFQLTYEEVLKR	0.997	29.9	26.3	29.9			542.634	1624.88	3	-0.7368	420462
CRC-5-2	Heterogeneous nuclear ribonucleoprotein H3 OS=Homo sapiens GN=HNRNPH3 PE=1 SV=2	P31942	1	2	2	2	2.52e-05	0.0723	HNGPNDASDGTVR	0.997	44.7	25	41.5			670.303	1338.59	2	0.2971	64662.5
CRC-5-2	Heterogeneous nuclear ribonucleoprotein H3 OS=Homo sapiens GN=HNRNPH3 PE=1 SV=2	P31942	1	2	2	2	2.52e-05	0.0723	STGEAFVQFASK	0.997	41.7	26.3	37.7			636.318	1270.62	2	2.012	546392
CRC-5-2	ADP-ribosylation factor 1 OS=Homo sapiens GN=ARF1 PE=1 SV=2	P84077	1	3	3	8	0.000101	0.431	DAVLLVFANK	0.997	52.8	25.6	43			545.318	1088.62	2	-0.9379	399990	P84085
CRC-5-2	ADP-ribosylation factor 1 OS=Homo sapiens GN=ARF1 PE=1 SV=2	P84077	1	3	3	8	0.000101	0.431	HYFQNTQGLIFVVDSNDRER	0.996	26.8	28.5	18.4			610.303	2437.18	4	2.25	708989	P84085,P18085
CRC-5-2	ADP-ribosylation factor 1 OS=Homo sapiens GN=ARF1 PE=1 SV=2	P84077	1	3	3	8	0.000101	0.431	HYFQNTQGLIFVVDSNDRER	0.997	32.7	28.3	32.7			813.401	2437.18	3	1.404	395520	P84085,P18085
CRC-5-2	ADP-ribosylation factor 1 OS=Homo sapiens GN=ARF1 PE=1 SV=2	P84077	1	3	3	8	0.000101	0.431	ILmVGLDAAGK	0.995	26.5	27.5	15.6		m3: Oxidation (+15.99)	552.309	1102.6	2	-1.61	350033	P84085,P18085
CRC-5-2	ADP-ribosylation factor 1 OS=Homo sapiens GN=ARF1 PE=1 SV=2	P84077	1	3	3	8	0.000101	0.431	ILMVGLDAAGK	0.997	30	27.4	23.6			544.313	1086.61	2	-0.3696	785031	P84085,P18085
CRC-5-2	ADP-ribosylation factor 1 OS=Homo sapiens GN=ARF1 PE=1 SV=2	P84077	1	3	3	8	0.000101	0.431	MLAEDELR	0.99	37.6	26.1	19			488.742	975.469	2	-0.4731	359004
CRC-5-2	ADP-ribosylation factor 1 OS=Homo sapiens GN=ARF1 PE=1 SV=2	P84077	1	3	3	8	0.000101	0.431	NISFTVWDVGGQDK	0.997	42	27.4	42			783.385	1564.75	2	1.583	378581
CRC-5-2	ADP-ribosylation factor 1 OS=Homo sapiens GN=ARF1 PE=1 SV=2	P84077	1	3	3	8	0.000101	0.431	QDLPNAMNAAEITDK	0.994	70.1	26.1	63.1			815.891	1629.77	2	0.2931	469903
CRC-5-2	40S ribosomal protein S7 OS=Homo sapiens GN=RPS7 PE=1 SV=1	P62081	1	7	7	7	8.81e-05	0.314	AIIIFVPVPQLK	0.997	42.1	25	41.9			669.431	1336.85	2	-0.719	254672
CRC-5-2	40S ribosomal protein S7 OS=Homo sapiens GN=RPS7 PE=1 SV=1	P62081	1	7	7	7	8.81e-05	0.314	ELNITAAK	0.99	28.3	25.9	9.49			430.248	858.481	2	-0.4211	587916
CRC-5-2	40S ribosomal protein S7 OS=Homo sapiens GN=RPS7 PE=1 SV=1	P62081	1	7	7	7	8.81e-05	0.314	HVVFIAQR	0.981	19.9	25	18.6			485.286	968.557	2	1.194	644276
CRC-5-2	40S ribosomal protein S7 OS=Homo sapiens GN=RPS7 PE=1 SV=1	P62081	1	7	7	7	8.81e-05	0.314	KAIIIFVPVPQLK	0.977	17.3	25	17.3			489.322	1464.94	3	-0.4215	196697
CRC-5-2	40S ribosomal protein S7 OS=Homo sapiens GN=RPS7 PE=1 SV=1	P62081	1	7	7	7	8.81e-05	0.314	TLTAVHDAILEDLVFPSEIVGK	0.985	20.6	25.5	18.3			789.766	2366.28	3	0.9682	617009
CRC-5-2	40S ribosomal protein S7 OS=Homo sapiens GN=RPS7 PE=1 SV=1	P62081	1	7	7	7	8.81e-05	0.314	TLTAVHDAILEDLVFPSEIVGKR	0.997	29.3	25	24.3			631.601	2522.37	4	-0.4097	275777
CRC-5-2	40S ribosomal protein S7 OS=Homo sapiens GN=RPS7 PE=1 SV=1	P62081	1	7	7	7	8.81e-05	0.314	VETFSGVYK	0.997	31.9	25.2	22.9			515.266	1028.52	2	-0.07959	555037
CRC-5-2	Pyruvate kinase PKM OS=Homo sapiens GN=PKM PE=1 SV=4	P14618	1	25	33	37	0.000466	0.527	AGKPVIcATQmLESMIK	0.997	26.9	28.4	6.65	c7: Carbamidomethyl (+57.02)	m11: Oxidation (+15.99)	631.66	1891.96	3	0.7405	444219
CRC-5-2	Pyruvate kinase PKM OS=Homo sapiens GN=PKM PE=1 SV=4	P14618	1	25	33	37	0.000466	0.527	AGKPVIcATQMLESMIK	0.997	46.1	28.8	40	c7: Carbamidomethyl (+57.02)		626.328	1875.96	3	0.1208	971045
CRC-5-2	Pyruvate kinase PKM OS=Homo sapiens GN=PKM PE=1 SV=4	P14618	1	25	33	37	0.000466	0.527	AGKPVIcATQMLESMIKKPRPTR	0.986	21.9	25	19.5	c7: Carbamidomethyl (+57.02)		523.289	2611.41	5	-0.9054	659687
CRC-5-2	Pyruvate kinase PKM OS=Homo sapiens GN=PKM PE=1 SV=4	P14618	1	25	33	37	0.000466	0.527	APIIAVTR	0.99	40.2	25	38			420.769	839.523	2	0.2356	6020800
CRC-5-2	Pyruvate kinase PKM OS=Homo sapiens GN=PKM PE=1 SV=4	P14618	1	25	33	37	0.000466	0.527	cDENILWLDYK	0.988	78.3	25.3	65.2	c1: Carbamidomethyl (+57.02)		734.843	1467.67	2	0.4989	387157
CRC-5-2	Pyruvate kinase PKM OS=Homo sapiens GN=PKM PE=1 SV=4	P14618	1	25	33	37	0.000466	0.527	DPVQEAWAEDVDLR	0.997	39.9	26.2	36.3			821.889	1641.76	2	0.4371	618484
CRC-5-2	Pyruvate kinase PKM OS=Homo sapiens GN=PKM PE=1 SV=4	P14618	1	25	33	37	0.000466	0.527	DPVQEAWAEDVDLR	0.997	32.1	26.2	25.8			548.262	1641.76	3	0.5795	232010
CRC-5-2	Pyruvate kinase PKM OS=Homo sapiens GN=PKM PE=1 SV=4	P14618	1	25	33	37	0.000466	0.527	EAEAAIYHLQLFEELR	0.997	41	28.5	41			644.667	1930.98	3	0.08906	708378
CRC-5-2	Pyruvate kinase PKM OS=Homo sapiens GN=PKM PE=1 SV=4	P14618	1	25	33	37	0.000466	0.527	GADFLVTEVENGGSLGSK	0.997	54.9	27.9	51.8			890.441	1778.87	2	-0.8888	468572
CRC-5-2	Pyruvate kinase PKM OS=Homo sapiens GN=PKM PE=1 SV=4	P14618	1	25	33	37	0.000466	0.527	GDLGIEIPAEK	0.997	47.3	25.4	47.3			571.308	1140.6	2	-0.8251	957229	P30613
CRC-5-2	Pyruvate kinase PKM OS=Homo sapiens GN=PKM PE=1 SV=4	P14618	1	25	33	37	0.000466	0.527	GDYPLEAVR	0.997	28.5	26.9	24.6			510.261	1018.51	2	-0.9631	818005
CRC-5-2	Pyruvate kinase PKM OS=Homo sapiens GN=PKM PE=1 SV=4	P14618	1	25	33	37	0.000466	0.527	GIFPVLcK	0.99	24.7	27.4	12.5	c7: Carbamidomethyl (+57.02)		467.265	932.516	2	0.1422	265158
CRC-5-2	Pyruvate kinase PKM OS=Homo sapiens GN=PKM PE=1 SV=4	P14618	1	25	33	37	0.000466	0.527	GIFPVLcKDPVQEAWAEDVDLR	0.997	58.2	28.3	58.2	c7: Carbamidomethyl (+57.02)		853.096	2556.27	3	-0.4471	373440
CRC-5-2	Pyruvate kinase PKM OS=Homo sapiens GN=PKM PE=1 SV=4	P14618	1	25	33	37	0.000466	0.527	GSGTAEVELK	0.997	41.7	27.2	25.2			495.758	989.502	2	-1.516	277159
CRC-5-2	Pyruvate kinase PKM OS=Homo sapiens GN=PKM PE=1 SV=4	P14618	1	25	33	37	0.000466	0.527	GSGTAEVELKK	0.994	60.5	27.3	36.7			559.806	1117.6	2	-1.271	240560
CRC-5-2	Pyruvate kinase PKM OS=Homo sapiens GN=PKM PE=1 SV=4	P14618	1	25	33	37	0.000466	0.527	GVNLPGAAVDLPAVSEK	0.997	28.1	26.5	27.6			818.95	1635.89	2	1.734	362252
CRC-5-2	Pyruvate kinase PKM OS=Homo sapiens GN=PKM PE=1 SV=4	P14618	1	25	33	37	0.000466	0.527	GVNLPGAAVDLPAVSEK	0.997	48.2	26.7	48.2			546.302	1635.88	3	-0.1698	305018
CRC-5-2	Pyruvate kinase PKM OS=Homo sapiens GN=PKM PE=1 SV=4	P14618	1	25	33	37	0.000466	0.527	IENHEGVR	0.99	38.2	25.1	22.3			477.243	952.472	2	-0.6733	111165
CRC-5-2	Pyruvate kinase PKM OS=Homo sapiens GN=PKM PE=1 SV=4	P14618	1	25	33	37	0.000466	0.527	ITLDNAYMEK	0.997	24.1	25	24.1			599.294	1196.57	2	-0.87	293330
CRC-5-2	Pyruvate kinase PKM OS=Homo sapiens GN=PKM PE=1 SV=4	P14618	1	25	33	37	0.000466	0.527	IYVDDGLISLQVK	0.983	20.4	25.3	20.4			731.912	1461.81	2	1.188	451313
CRC-5-2	Pyruvate kinase PKM OS=Homo sapiens GN=PKM PE=1 SV=4	P14618	1	25	33	37	0.000466	0.527	IYVDDGLISLQVK	0.997	53.3	26	49.4			731.911	1461.81	2	-1.068	393566
CRC-5-2	Pyruvate kinase PKM OS=Homo sapiens GN=PKM PE=1 SV=4	P14618	1	25	33	37	0.000466	0.527	KASDVHEVR	0.997	54	25.4	36.4			520.779	1039.54	2	1.92	106869
CRC-5-2	Pyruvate kinase PKM OS=Homo sapiens GN=PKM PE=1 SV=4	P14618	1	25	33	37	0.000466	0.527	KASDVHEVRK	0.997	63.9	26.3	40.4			584.825	1167.64	2	-0.08723	54668.9
CRC-5-2	Pyruvate kinase PKM OS=Homo sapiens GN=PKM PE=1 SV=4	P14618	1	25	33	37	0.000466	0.527	KGVNLPGAAVDLPAVSEK	0.997	30.2	25	30.2			589	1763.98	3	-0.1121	389808
CRC-5-2	Pyruvate kinase PKM OS=Homo sapiens GN=PKM PE=1 SV=4	P14618	1	25	33	37	0.000466	0.527	KGVNLPGAAVDLPAVSEKDIQDLK	0.988	20.4	25	20.4			826.459	2476.35	3	0.235	348817
CRC-5-2	Pyruvate kinase PKM OS=Homo sapiens GN=PKM PE=1 SV=4	P14618	1	25	33	37	0.000466	0.527	KGVNLPGAAVDLPAVSEKDIQDLK	0.995	47	25	42.1			620.094	2476.35	4	-2.161	449423
CRC-5-2	Pyruvate kinase PKM OS=Homo sapiens GN=PKM PE=1 SV=4	P14618	1	25	33	37	0.000466	0.527	LAPITSDPTEATAVGAVEASFK	0.973	99.8	27.8	99.8			1088.06	2174.11	2	0.3669	306657
CRC-5-2	Pyruvate kinase PKM OS=Homo sapiens GN=PKM PE=1 SV=4	P14618	1	25	33	37	0.000466	0.527	LAPITSDPTEATAVGAVEASFK	0.997	51.8	27.8	51.8			725.711	2174.11	3	0.3871	714803
CRC-5-2	Pyruvate kinase PKM OS=Homo sapiens GN=PKM PE=1 SV=4	P14618	1	25	33	37	0.000466	0.527	LNFSHGTHEYHAETIK	0.997	57.3	27.5	50			942.456	1882.9	2	0.8164	78146.6
CRC-5-2	Pyruvate kinase PKM OS=Homo sapiens GN=PKM PE=1 SV=4	P14618	1	25	33	37	0.000466	0.527	LNFSHGTHEYHAETIK	0.997	31.3	27.6	26.6			471.731	1882.9	4	-0.241	1753440
CRC-5-2	Pyruvate kinase PKM OS=Homo sapiens GN=PKM PE=1 SV=4	P14618	1	25	33	37	0.000466	0.527	RFDEILEASDGIMVAR	0.995	70.6	28	68.2			607.977	1820.91	3	0.02857	443482
CRC-5-2	Pyruvate kinase PKM OS=Homo sapiens GN=PKM PE=1 SV=4	P14618	1	25	33	37	0.000466	0.527	RFDEILEASDGIMVAR	0.997	54.7	28	46.8			607.977	1820.91	3	-0.3666	772844
CRC-5-2	Pyruvate kinase PKM OS=Homo sapiens GN=PKM PE=1 SV=4	P14618	1	25	33	37	0.000466	0.527	RFDEILEASDGIMVAR	0.997	36.2	27.9	31.8			607.977	1820.91	3	0.2262	566889
CRC-5-2	Pyruvate kinase PKM OS=Homo sapiens GN=PKM PE=1 SV=4	P14618	1	25	33	37	0.000466	0.527	RFDEILEASDGImVAR	0.997	37.7	27.7	37.7		m13: Oxidation (+15.99)	613.309	1836.91	3	1.272	348698
CRC-5-2	Pyruvate kinase PKM OS=Homo sapiens GN=PKM PE=1 SV=4	P14618	1	25	33	37	0.000466	0.527	TATESFASDPILYRPVAVALDTK	0.996	32.4	27.3	32.4			1233.15	2464.28	2	-1.948	101359
CRC-5-2	Pyruvate kinase PKM OS=Homo sapiens GN=PKM PE=1 SV=4	P14618	1	25	33	37	0.000466	0.527	TATESFASDPILYRPVAVALDTK	0.997	29.7	26.7	29.7			822.437	2464.29	3	1.636	440350
CRC-5-2	Pyruvate kinase PKM OS=Homo sapiens GN=PKM PE=1 SV=4	P14618	1	25	33	37	0.000466	0.527	VNFAMNVGK	0.997	31.2	26.7	31.2			490.255	978.495	2	-0.4716	330619
CRC-5-2	Dolichyl-diphosphooligosaccharide--protein glycosyltransferase 48 kDa subunit OS=Homo sapiens GN=DDOST PE=1 SV=4	P39656	1	4	4	4	5.04e-05	0.101	NTLLIAGLQAR	0.997	34.4	25	15.3			585.354	1168.69	2	0.1009	440411
CRC-5-2	Dolichyl-diphosphooligosaccharide--protein glycosyltransferase 48 kDa subunit OS=Homo sapiens GN=DDOST PE=1 SV=4	P39656	1	4	4	4	5.04e-05	0.101	SSLNPILFR	0.997	27.2	26.4	10.6			523.803	1045.59	2	0.05547	317770
CRC-5-2	Dolichyl-diphosphooligosaccharide--protein glycosyltransferase 48 kDa subunit OS=Homo sapiens GN=DDOST PE=1 SV=4	P39656	1	4	4	4	5.04e-05	0.101	TLVLLDNLNVR	0.997	45.1	25	32.7			635.38	1268.75	2	-0.222	566796
CRC-5-2	Dolichyl-diphosphooligosaccharide--protein glycosyltransferase 48 kDa subunit OS=Homo sapiens GN=DDOST PE=1 SV=4	P39656	1	4	4	4	5.04e-05	0.101	YSQTGNYELAVALSR	0.992	74.6	27.6	74.6			836.421	1670.83	2	0.3099	276138
CRC-5-2	Acylamino-acid-releasing enzyme OS=Homo sapiens GN=APEH PE=1 SV=4	P13798	1	3	3	3	3.78e-05	0.0464	ALDVSASDDEIAR	0.997	44.1	27.2	42.3			681.331	1360.65	2	0.1014	351798
CRC-5-2	Acylamino-acid-releasing enzyme OS=Homo sapiens GN=APEH PE=1 SV=4	P13798	1	3	3	3	3.78e-05	0.0464	SALYYVDLIGGK	0.997	40.5	26.1	40.5			649.854	1297.69	2	0.3989	256448
CRC-5-2	Acylamino-acid-releasing enzyme OS=Homo sapiens GN=APEH PE=1 SV=4	P13798	1	3	3	3	3.78e-05	0.0464	SFNLSALEK	0.975	17.3	26.5	17.3			504.772	1007.53	2	-0.1606	369693
CRC-5-2	Immunoglobulin lambda-like polypeptide 5 OS=Homo sapiens GN=IGLL5 PE=2 SV=2	B9A064	1	1	1	5	6.3e-05	0.224	AGVETTKPSK	0.997	50.4	27	45			509.282	1016.55	2	-0.04122	94515.2
CRC-5-2	Immunoglobulin lambda-like polypeptide 5 OS=Homo sapiens GN=IGLL5 PE=2 SV=2	B9A064	1	1	1	5	6.3e-05	0.224	SYScQVTHEGSTVEK	0.965	77.9	25	77.9	c4: Carbamidomethyl (+57.02)		856.382	1710.75	2	-1.43	177205	P0CF74,P0CG06,P0CG05
CRC-5-2	Immunoglobulin lambda-like polypeptide 5 OS=Homo sapiens GN=IGLL5 PE=2 SV=2	B9A064	1	1	1	5	6.3e-05	0.224	SYScQVTHEGSTVEK	0.997	56.7	25	56.7	c4: Carbamidomethyl (+57.02)		571.258	1710.75	3	-0.1947	1741130	P0CF74,P0CG06,P0CG05
CRC-5-2	Immunoglobulin lambda-like polypeptide 5 OS=Homo sapiens GN=IGLL5 PE=2 SV=2	B9A064	1	1	1	5	6.3e-05	0.224	VTVLGQPK	0.99	24.2	25	0			421.261	840.507	2	-0.3113	473432
CRC-5-2	Immunoglobulin lambda-like polypeptide 5 OS=Homo sapiens GN=IGLL5 PE=2 SV=2	B9A064	1	1	1	5	6.3e-05	0.224	YAASSYLSLTPEQWK	0.997	54.6	27.3	47.3			872.435	1742.85	2	1.799	694472	P0CF74,A0M8Q6,P0CG06,P0CG05
CRC-5-2	Microtubule-associated protein 4 OS=Homo sapiens GN=MAP4 PE=1 SV=3	P27816	1	10	11	11	0.000139	0.108	cSLPAEEDSVLEK	0.997	24.5	25.6	14.8	c1: Carbamidomethyl (+57.02)		738.849	1475.68	2	0.7942	356127
CRC-5-2	Microtubule-associated protein 4 OS=Homo sapiens GN=MAP4 PE=1 SV=3	P27816	1	10	11	11	0.000139	0.108	HVPGGGNVQIQNK	0.997	24.6	27.9	17.2			449.909	1346.71	3	-0.1024	303565
CRC-5-2	Microtubule-associated protein 4 OS=Homo sapiens GN=MAP4 PE=1 SV=3	P27816	1	10	11	11	0.000139	0.108	KPTSAKPSSTTPR	0.997	52.9	27	42.1			679.376	1356.74	2	0.2932	43465
CRC-5-2	Microtubule-associated protein 4 OS=Homo sapiens GN=MAP4 PE=1 SV=3	P27816	1	10	11	11	0.000139	0.108	KPTSAKPSSTTPR	0.997	42.7	27	36.4			453.253	1356.74	3	0.4434	82852
CRC-5-2	Microtubule-associated protein 4 OS=Homo sapiens GN=MAP4 PE=1 SV=3	P27816	1	10	11	11	0.000139	0.108	LATNTSAPDLK	0.989	70.4	26.4	64.6			565.806	1129.6	2	-0.9216	377216
CRC-5-2	Microtubule-associated protein 4 OS=Homo sapiens GN=MAP4 PE=1 SV=3	P27816	1	10	11	11	0.000139	0.108	SKVGSTENIK	0.997	28.9	27.5	14.7			531.793	1061.57	2	-0.2465	93003.2
CRC-5-2	Microtubule-associated protein 4 OS=Homo sapiens GN=MAP4 PE=1 SV=3	P27816	1	10	11	11	0.000139	0.108	SPSTLLPK	0.99	31.2	25	23.9			421.753	841.492	2	0.8523	392218
CRC-5-2	Microtubule-associated protein 4 OS=Homo sapiens GN=MAP4 PE=1 SV=3	P27816	1	10	11	11	0.000139	0.108	TKPLATTQPAK	0.995	23	25	14.3			578.34	1154.67	2	-0.3651	140816
CRC-5-2	Microtubule-associated protein 4 OS=Homo sapiens GN=MAP4 PE=1 SV=3	P27816	1	10	11	11	0.000139	0.108	TTTAAAVASTGPSSR	0.994	70.9	27.6	58.2			689.352	1376.69	2	0.5212	309374
CRC-5-2	Microtubule-associated protein 4 OS=Homo sapiens GN=MAP4 PE=1 SV=3	P27816	1	10	11	11	0.000139	0.108	VALSSETEVALAR	0.98	90.4	27.7	83.7			673.369	1344.72	2	-0.3878	402943
CRC-5-2	Microtubule-associated protein 4 OS=Homo sapiens GN=MAP4 PE=1 SV=3	P27816	1	10	11	11	0.000139	0.108	VGSLDNVGHLPAGGAVK	0.985	23.7	27.5	22.3			530.959	1589.86	3	2.057	590112
CRC-5-2	Phenylalanine--tRNA ligase beta subunit OS=Homo sapiens GN=FARSB PE=1 SV=3	Q9NSD9	1	3	3	3	3.78e-05	0.0475	LFEISDIVIK	0.997	32.7	25	27.9			588.848	1175.68	2	0.3383	207283
CRC-5-2	Phenylalanine--tRNA ligase beta subunit OS=Homo sapiens GN=FARSB PE=1 SV=3	Q9NSD9	1	3	3	3	3.78e-05	0.0475	SHTFPELAYR	0.997	26.2	27.6	23.5			407.54	1219.6	3	-0.5964	308317
CRC-5-2	Phenylalanine--tRNA ligase beta subunit OS=Homo sapiens GN=FARSB PE=1 SV=3	Q9NSD9	1	3	3	3	3.78e-05	0.0475	TAEFQVAR	0.99	25.7	26.9	19.3			461.243	920.471	2	-0.306	394127
CRC-5-2	Heterogeneous nuclear ribonucleoprotein R OS=Homo sapiens GN=HNRNPR PE=1 SV=1	O43390	1	5	5	8	0.000101	0.147	AGPIWDLR	0.99	33.1	25	24.9			464.256	926.497	2	-0.6274	199298	O60506
CRC-5-2	Heterogeneous nuclear ribonucleoprotein R OS=Homo sapiens GN=HNRNPR PE=1 SV=1	O43390	1	5	5	8	0.000101	0.147	GFcFLEYEDHK	0.981	18	25	18	c3: Carbamidomethyl (+57.02)		482.212	1443.61	3	0.2262	387552	O60506
CRC-5-2	Heterogeneous nuclear ribonucleoprotein R OS=Homo sapiens GN=HNRNPR PE=1 SV=1	O43390	1	5	5	8	0.000101	0.147	GYAFITFcGK	0.997	27.5	26	26.8	c8: Carbamidomethyl (+57.02)		582.281	1162.55	2	-0.5563	345680
CRC-5-2	Heterogeneous nuclear ribonucleoprotein R OS=Homo sapiens GN=HNRNPR PE=1 SV=1	O43390	1	5	5	8	0.000101	0.147	LFVGSIPK	0.99	22.9	25.8	15.3			430.766	859.517	2	-0.1882	468736	O60506
CRC-5-2	Heterogeneous nuclear ribonucleoprotein R OS=Homo sapiens GN=HNRNPR PE=1 SV=1	O43390	1	5	5	8	0.000101	0.147	NLATTVTEEILEK	0.979	62.5	27.6	58.2			730.894	1459.77	2	-2.904	697433
CRC-5-2	Heterogeneous nuclear ribonucleoprotein R OS=Homo sapiens GN=HNRNPR PE=1 SV=1	O43390	1	5	5	8	0.000101	0.147	STAYEDYYYHPPPR	0.987	19.5	25	19.5			586.93	1757.77	3	0.08077	550885
CRC-5-2	Heterogeneous nuclear ribonucleoprotein R OS=Homo sapiens GN=HNRNPR PE=1 SV=1	O43390	1	5	5	8	0.000101	0.147	VQESTKGPDEAK	0.997	35	27.1	24.8			644.824	1287.63	2	1.768	49406.5
CRC-5-2	Heterogeneous nuclear ribonucleoprotein R OS=Homo sapiens GN=HNRNPR PE=1 SV=1	O43390	1	5	5	8	0.000101	0.147	VTEGLVDVILYHQPDDK	0.997	37.7	28	37.7			647.671	1939.99	3	1.279	407121
CRC-5-2	40S ribosomal protein S6 OS=Homo sapiens GN=RPS6 PE=1 SV=1	P62753	1	6	6	6	7.56e-05	0.205	DIPGLTDTTVPR	0.997	48.3	26.1	39			642.843	1283.67	2	-0.9512	748281
CRC-5-2	40S ribosomal protein S6 OS=Homo sapiens GN=RPS6 PE=1 SV=1	P62753	1	6	6	6	7.56e-05	0.205	KNKEEAAEYAK	0.997	33.9	27.6	19.1			640.828	1279.64	2	0.1703	51979.7
CRC-5-2	40S ribosomal protein S6 OS=Homo sapiens GN=RPS6 PE=1 SV=1	P62753	1	6	6	6	7.56e-05	0.205	LIEVDDER	0.99	48.4	25	37.9			494.751	987.488	2	0.4836	1281540
CRC-5-2	40S ribosomal protein S6 OS=Homo sapiens GN=RPS6 PE=1 SV=1	P62753	1	6	6	6	7.56e-05	0.205	LNISFPATGcQK	0.997	38.7	27.7	33.2	c10: Carbamidomethyl (+57.02)		668.341	1334.67	2	0.878	420071
CRC-5-2	40S ribosomal protein S6 OS=Homo sapiens GN=RPS6 PE=1 SV=1	P62753	1	6	6	6	7.56e-05	0.205	NKEEAAEYAK	0.997	32.5	26.1	26.1			576.78	1151.55	2	-0.001685	184777
CRC-5-2	40S ribosomal protein S6 OS=Homo sapiens GN=RPS6 PE=1 SV=1	P62753	1	6	6	6	7.56e-05	0.205	QGVLTHGR	0.99	51.5	25	39			434.243	866.472	2	-0.2558	276748
CRC-5-2	Valine--tRNA ligase OS=Homo sapiens GN=VARS PE=1 SV=4	P26640	1	2	2	2	2.52e-05	0.0214	SSAQDPQAVLGALGR	0.997	48.1	27.2	43.1			735.39	1468.77	2	1.387	431531
CRC-5-2	Valine--tRNA ligase OS=Homo sapiens GN=VARS PE=1 SV=4	P26640	1	2	2	2	2.52e-05	0.0214	VPLEVQEADEAK	0.997	48.9	26.9	48.9			664.341	1326.67	2	0.9928	300504
CRC-5-2	Peroxiredoxin-5, mitochondrial OS=Homo sapiens GN=PRDX5 PE=1 SV=4	P30044	1	6	6	6	7.56e-05	0.369	FSMVVQDGIVK	0.997	39.5	27.5	35.4			611.83	1221.64	2	1.34	778364
CRC-5-2	Peroxiredoxin-5, mitochondrial OS=Homo sapiens GN=PRDX5 PE=1 SV=4	P30044	1	6	6	6	7.56e-05	0.369	KGVLFGVPGAFTPGcSK	0.997	26	27.6	26	c15: Carbamidomethyl (+57.02)		574.639	1720.9	3	-1.082	395461
CRC-5-2	Peroxiredoxin-5, mitochondrial OS=Homo sapiens GN=PRDX5 PE=1 SV=4	P30044	1	6	6	6	7.56e-05	0.369	LLADPTGAFGK	0.997	43.7	27.4	30			545.3	1088.59	2	-0.424	636328
CRC-5-2	Peroxiredoxin-5, mitochondrial OS=Homo sapiens GN=PRDX5 PE=1 SV=4	P30044	1	6	6	6	7.56e-05	0.369	THLPGFVEQAEALK	0.997	38.1	27.2	35.3			513.944	1538.81	3	0.6313	371698
CRC-5-2	Peroxiredoxin-5, mitochondrial OS=Homo sapiens GN=PRDX5 PE=1 SV=4	P30044	1	6	6	6	7.56e-05	0.369	VGDAIPAVEVFEGEPGNK	0.997	34.2	27.6	27			914.459	1826.9	2	-0.4825	204654
CRC-5-2	Peroxiredoxin-5, mitochondrial OS=Homo sapiens GN=PRDX5 PE=1 SV=4	P30044	1	6	6	6	7.56e-05	0.369	VNLAELFK	0.99	34.2	25.5	26.4			467.274	932.533	2	-0.06635	170544
CRC-5-2	Fermitin family homolog 2 OS=Homo sapiens GN=FERMT2 PE=1 SV=1	Q96AC1	1	2	2	4	5.04e-05	0.0632	ENEALLLR	0.99	36.5	25	24.3			479.272	956.528	2	-0.7331	370540
CRC-5-2	Fermitin family homolog 2 OS=Homo sapiens GN=FERMT2 PE=1 SV=1	Q96AC1	1	2	2	4	5.04e-05	0.0632	ILEAHQNVAQMSLIEAK	0.997	24.8	27.4	23.8			632.34	1894	3	0.03803	421588
CRC-5-2	Fermitin family homolog 2 OS=Homo sapiens GN=FERMT2 PE=1 SV=1	Q96AC1	1	2	2	4	5.04e-05	0.0632	SLMEQDVKENEALLLR	0.997	45.5	28	44.3			630	1886.98	3	0.4248	408954
CRC-5-2	Fermitin family homolog 2 OS=Homo sapiens GN=FERMT2 PE=1 SV=1	Q96AC1	1	2	2	4	5.04e-05	0.0632	YYSFFDLNPK	0.997	38.9	26.3	31.8			647.312	1292.61	2	1.127	327077	Q9BQL6
CRC-5-2	Aminopeptidase B OS=Homo sapiens GN=RNPEP PE=1 SV=2	Q9H4A4	1	6	6	6	7.56e-05	0.135	AFFPcFDTPAVK	0.983	23.6	26.6	23.6	c5: Carbamidomethyl (+57.02)		700.341	1398.67	2	2.31	447141
CRC-5-2	Aminopeptidase B OS=Homo sapiens GN=RNPEP PE=1 SV=2	Q9H4A4	1	6	6	6	7.56e-05	0.135	KKPFVYTQGQAVLNR	0.997	56.9	25	53.3			583.665	1747.97	3	-0.6335	310713
CRC-5-2	Aminopeptidase B OS=Homo sapiens GN=RNPEP PE=1 SV=2	Q9H4A4	1	6	6	6	7.56e-05	0.135	LDSHPcLEVTAAALR	0.997	29.1	27.7	25.1	c6: Carbamidomethyl (+57.02)		551.618	1651.83	3	-1.061	674114
CRC-5-2	Aminopeptidase B OS=Homo sapiens GN=RNPEP PE=1 SV=2	Q9H4A4	1	6	6	6	7.56e-05	0.135	LQVLLTYR	0.99	27.4	25	22.7			503.308	1004.6	2	0.4754	665867
CRC-5-2	Aminopeptidase B OS=Homo sapiens GN=RNPEP PE=1 SV=2	Q9H4A4	1	6	6	6	7.56e-05	0.135	VGEGPGVcWLAPEQTAGK	0.991	23	27.6	20.3	c8: Carbamidomethyl (+57.02)		928.455	1854.89	2	0.481	195125
CRC-5-2	Aminopeptidase B OS=Homo sapiens GN=RNPEP PE=1 SV=2	Q9H4A4	1	6	6	6	7.56e-05	0.135	VKIEPGVDPDDTYNETPYEK	0.997	25.5	27.1	25.5			770.366	2308.08	3	0.906	248695
CRC-5-2	Phosphoacetylglucosamine mutase OS=Homo sapiens GN=PGM3 PE=1 SV=1	O95394	1	2	2	2	2.52e-05	0.0387	AFVRPSGTEDVVR	0.987	22	27.9	19.9			478.256	1431.75	3	-0.4173	491679
CRC-5-2	Phosphoacetylglucosamine mutase OS=Homo sapiens GN=PGM3 PE=1 SV=1	O95394	1	2	2	2	2.52e-05	0.0387	VLIDISEK	0.971	16.2	25.6	0.74			458.771	915.528	2	0.3252	298245
CRC-5-2	40S ribosomal protein S13 OS=Homo sapiens GN=RPS13 PE=1 SV=2	P62277	1	4	4	4	5.04e-05	0.311	DSHGVAQVR	0.997	26.7	25.1	21			484.749	967.484	2	0.1012	391839
CRC-5-2	40S ribosomal protein S13 OS=Homo sapiens GN=RPS13 PE=1 SV=2	P62277	1	4	4	4	5.04e-05	0.311	GLAPDLPEDLYHLIK	0.997	56.2	26.4	53.5			565.311	1692.91	3	0.444	355348
CRC-5-2	40S ribosomal protein S13 OS=Homo sapiens GN=RPS13 PE=1 SV=2	P62277	1	4	4	4	5.04e-05	0.311	GLSQSALPYR	0.992	22.9	27.7	21			546.296	1090.58	2	-0.03842	858192
CRC-5-2	40S ribosomal protein S13 OS=Homo sapiens GN=RPS13 PE=1 SV=2	P62277	1	4	4	4	5.04e-05	0.311	KGLTPSQIGVILR	0.997	52.7	25	42.9			461.289	1380.85	3	-0.3531	466052
CRC-5-2	Membrane-associated progesterone receptor component 2 OS=Homo sapiens GN=PGRMC2 PE=1 SV=1	O15173	0.996	1	1	2	2.52e-05	0.103	FYGPAGPYGIFAGR	0.993	58.6	27.3	58.6			736.872	1471.73	2	2.389	460622
CRC-5-2	Membrane-associated progesterone receptor component 2 OS=Homo sapiens GN=PGRMC2 PE=1 SV=1	O15173	0.996	1	1	2	2.52e-05	0.103	GLATFcLDK	0.997	27	26	27	c6: Carbamidomethyl (+57.02)		512.76	1023.51	2	-0.2999	370370	O00264
CRC-5-2	10 kDa heat shock protein, mitochondrial OS=Homo sapiens GN=HSPE1 PE=1 SV=2	P61604	1	3	5	5	6.3e-05	0.333	KFLPLFDR	0.99	30.4	25	9.54			518.303	1034.59	2	-0.1757	718319
CRC-5-2	10 kDa heat shock protein, mitochondrial OS=Homo sapiens GN=HSPE1 PE=1 SV=2	P61604	1	3	5	5	6.3e-05	0.333	VLQATVVAVGSGSK	0.988	20.4	25.6	17.3			439.258	1314.75	3	-0.05164	344695
CRC-5-2	10 kDa heat shock protein, mitochondrial OS=Homo sapiens GN=HSPE1 PE=1 SV=2	P61604	1	3	5	5	6.3e-05	0.333	VLQATVVAVGSGSK	0.997	40.8	25.6	32.9			658.382	1314.75	2	-0.6095	532282
CRC-5-2	10 kDa heat shock protein, mitochondrial OS=Homo sapiens GN=HSPE1 PE=1 SV=2	P61604	1	3	5	5	6.3e-05	0.333	VVLDDKDYFLFR	0.997	41	27.9	41			510.604	1528.79	3	-1.384	306099
CRC-5-2	10 kDa heat shock protein, mitochondrial OS=Homo sapiens GN=HSPE1 PE=1 SV=2	P61604	1	3	5	5	6.3e-05	0.333	VVLDDKDYFLFR	0.997	42.5	28.1	41.8			765.405	1528.8	2	1.868	414233
CRC-5-2	Cytochrome c oxidase subunit 2 OS=Homo sapiens GN=MT-CO2 PE=1 SV=1	P00403	1	2	2	2	2.52e-05	0.132	MMITSQDVLHSWAVPTLGLK	0.997	42.1	27.5	42.1			743.06	2226.16	3	1.869	290971
CRC-5-2	Cytochrome c oxidase subunit 2 OS=Homo sapiens GN=MT-CO2 PE=1 SV=1	P00403	1	2	2	2	2.52e-05	0.132	VVLPIEAPIR	0.997	37.9	25	36.4			553.85	1105.69	2	0.05246	503283
CRC-5-2	Selenium-binding protein 1 OS=Homo sapiens GN=SELENBP1 PE=1 SV=2	Q13228	1	11	11	12	0.000151	0.294	DGLIPLEIR	0.997	42.2	25	42.2			513.303	1024.59	2	-0.7819	303232
CRC-5-2	Selenium-binding protein 1 OS=Homo sapiens GN=SELENBP1 PE=1 SV=2	Q13228	1	11	11	12	0.000151	0.294	EEIVYLPcIYR	0.997	28.5	27.6	28.5	c8: Carbamidomethyl (+57.02)		727.872	1453.73	2	0.9299	362487
CRC-5-2	Selenium-binding protein 1 OS=Homo sapiens GN=SELENBP1 PE=1 SV=2	Q13228	1	11	11	12	0.000151	0.294	FLHNPDAAQGFVGcALSSTIQR	0.997	50.2	27.8	50.2	c14: Carbamidomethyl (+57.02)		797.062	2388.16	3	-0.2567	610742
CRC-5-2	Selenium-binding protein 1 OS=Homo sapiens GN=SELENBP1 PE=1 SV=2	Q13228	1	11	11	12	0.000151	0.294	GGFVLLDGETFEVK	0.997	43.1	27.5	39			755.894	1509.77	2	1.653	352752
CRC-5-2	Selenium-binding protein 1 OS=Homo sapiens GN=SELENBP1 PE=1 SV=2	Q13228	1	11	11	12	0.000151	0.294	GGFVLLDGETFEVK	0.997	53.9	28	53.3			755.893	1509.77	2	-0.372	419673
CRC-5-2	Selenium-binding protein 1 OS=Homo sapiens GN=SELENBP1 PE=1 SV=2	Q13228	1	11	11	12	0.000151	0.294	IYVVDVGSEPR	0.997	42	28.4	39.4			617.328	1232.64	2	0.3551	442363
CRC-5-2	Selenium-binding protein 1 OS=Homo sapiens GN=SELENBP1 PE=1 SV=2	Q13228	1	11	11	12	0.000151	0.294	LTGQLFLGGSIVK	0.986	56.7	25	55.1			666.901	1331.79	2	4.05	585183
CRC-5-2	Selenium-binding protein 1 OS=Homo sapiens GN=SELENBP1 PE=1 SV=2	Q13228	1	11	11	12	0.000151	0.294	LVLPSLISSR	0.984	22.4	25	17.7			542.839	1083.66	2	-1.145	342438
CRC-5-2	Selenium-binding protein 1 OS=Homo sapiens GN=SELENBP1 PE=1 SV=2	Q13228	1	11	11	12	0.000151	0.294	LYITTSLYSAWDK	0.997	47.8	28.2	47.8			780.901	1559.79	2	0.3447	399313
CRC-5-2	Selenium-binding protein 1 OS=Homo sapiens GN=SELENBP1 PE=1 SV=2	Q13228	1	11	11	12	0.000151	0.294	NTGTEAPDYLATVDVDPK	0.983	65.5	27.4	61.4			953.46	1904.91	2	2.916	223708
CRC-5-2	Selenium-binding protein 1 OS=Homo sapiens GN=SELENBP1 PE=1 SV=2	Q13228	1	11	11	12	0.000151	0.294	QFYPDLIR	0.99	27.5	26.9	18			526.283	1050.55	2	0.854	361192
CRC-5-2	Selenium-binding protein 1 OS=Homo sapiens GN=SELENBP1 PE=1 SV=2	Q13228	1	11	11	12	0.000151	0.294	SPQYcQVIHR	0.997	27	26.1	26.6	c5: Carbamidomethyl (+57.02)		429.88	1286.62	3	-0.1578	599856
CRC-5-2	40S ribosomal protein S30 OS=Homo sapiens GN=FAU PE=1 SV=1	P62861	1	3	3	3	3.78e-05	0.322	FVNVVPTFGK	0.997	39.4	25.7	29.3			554.314	1106.61	2	1.154	388365
CRC-5-2	40S ribosomal protein S30 OS=Homo sapiens GN=FAU PE=1 SV=1	P62861	1	3	3	3	3.78e-05	0.322	FVNVVPTFGKK	0.997	32.2	25	32.2			412.576	1234.71	3	-0.3463	314486
CRC-5-2	40S ribosomal protein S30 OS=Homo sapiens GN=FAU PE=1 SV=1	P62861	1	3	3	3	3.78e-05	0.322	KVHGSLAR	0.99	26.8	25	7.05			434.261	866.508	2	-1.086	141679
CRC-5-2	Putative high mobility group protein B1-like 1 OS=Homo sapiens GN=HMGB1P1 PE=5 SV=1	B2RPK0	0.507	0	0	5	6.3e-05	0.213	FKDPNAPK	0.99	30.4	26.6	19.7			458.748	915.481	2	-0.2203	249657	P09429,P23497
CRC-5-2	Putative high mobility group protein B1-like 1 OS=Homo sapiens GN=HMGB1P1 PE=5 SV=1	B2RPK0	0.507	0	0	5	6.3e-05	0.213	IKGEHPGLSIGDVAK	0.972	18.9	26.2	14.8			380.966	1519.84	4	-0.7588	408549	P09429
CRC-5-2	Putative high mobility group protein B1-like 1 OS=Homo sapiens GN=HMGB1P1 PE=5 SV=1	B2RPK0	0.507	0	0	5	6.3e-05	0.213	IKGEHPGLSIGDVAK	0.997	32.4	25.8	31.8			507.62	1519.84	3	0.7049	484140	P09429
CRC-5-2	Putative high mobility group protein B1-like 1 OS=Homo sapiens GN=HMGB1P1 PE=5 SV=1	B2RPK0	0.507	0	0	5	6.3e-05	0.213	MSSYAFFVQTcR	0.991	71	25	29.4	c11: Carbamidomethyl (+57.02)		748.838	1495.66	2	1.171	459396	P09429,P26583
CRC-5-2	Putative high mobility group protein B1-like 1 OS=Homo sapiens GN=HMGB1P1 PE=5 SV=1	B2RPK0	0.507	0	0	5	6.3e-05	0.213	TYIPPKGETK	0.969	18.4	27	12.8			378.545	1132.61	3	-0.7568	201963	P09429
CRC-5-2	Amine oxidase [flavin-containing] A OS=Homo sapiens GN=MAOA PE=1 SV=1	P21397	1	1	1	2	2.52e-05	0.0417	FVGGSGQVSER	0.997	41.8	27.2	32.1			561.782	1121.55	2	1.78	259247	P27338
CRC-5-2	Amine oxidase [flavin-containing] A OS=Homo sapiens GN=MAOA PE=1 SV=1	P21397	1	1	1	2	2.52e-05	0.0417	IFFAGTETATK	0.997	28	26.8	18.4			593.312	1184.61	2	0.5213	703737
CRC-5-2	60S ribosomal protein L5 OS=Homo sapiens GN=RPL5 PE=1 SV=3	P46777	1	6	7	7	8.81e-05	0.269	EFNAEVHRK	0.997	28.5	26.6	15.1			565.291	1128.57	2	0.03369	127186
CRC-5-2	60S ribosomal protein L5 OS=Homo sapiens GN=RPL5 PE=1 SV=3	P46777	1	6	7	7	8.81e-05	0.269	GAVDGGLSIPHSTK	0.967	17.1	27.7	14.7			669.854	1337.69	2	-0.5393	220908
CRC-5-2	60S ribosomal protein L5 OS=Homo sapiens GN=RPL5 PE=1 SV=3	P46777	1	6	7	7	8.81e-05	0.269	IEGDMIVcAAYAHELPK	0.991	23.7	27.8	23.7	c8: Carbamidomethyl (+57.02)		639.647	1915.92	3	1.156	445029
CRC-5-2	60S ribosomal protein L5 OS=Homo sapiens GN=RPL5 PE=1 SV=3	P46777	1	6	7	7	8.81e-05	0.269	RFPGYDSESK	0.997	34	25.3	23.7			593.28	1184.55	2	-0.8451	175994
CRC-5-2	60S ribosomal protein L5 OS=Homo sapiens GN=RPL5 PE=1 SV=3	P46777	1	6	7	7	8.81e-05	0.269	VGLTNYAAAYcTGLLLAR	0.98	19.4	26.8	19.4	c11: Carbamidomethyl (+57.02)		964.01	1926	2	0.8058	183813
CRC-5-2	60S ribosomal protein L5 OS=Homo sapiens GN=RPL5 PE=1 SV=3	P46777	1	6	7	7	8.81e-05	0.269	VGLTNYAAAYcTGLLLAR	0.992	24.3	27	23.9	c11: Carbamidomethyl (+57.02)		643.008	1926	3	-1.138	203873
CRC-5-2	60S ribosomal protein L5 OS=Homo sapiens GN=RPL5 PE=1 SV=3	P46777	1	6	7	7	8.81e-05	0.269	YLMEEDEDAYKK	0.997	24	25	20.7			511.897	1532.67	3	-0.2529	511013
CRC-5-2	Histone H1.4 OS=Homo sapiens GN=HIST1H1E PE=1 SV=2	P10412	0.799	0	0	8	0.000101	0.174	ALAAAGYDVEK	0.997	44.8	27.4	39.8			554.288	1106.56	2	-0.2004	1916710	P22492,Q02539,P16403,P16402
CRC-5-2	Histone H1.4 OS=Homo sapiens GN=HIST1H1E PE=1 SV=2	P10412	0.799	0	0	8	0.000101	0.174	ALAAAGYDVEKNNSR	0.997	32.3	27.8	32.3			526.934	1577.78	3	-0.2774	806438	P22492,Q02539,P16403,P16402
CRC-5-2	Histone H1.4 OS=Homo sapiens GN=HIST1H1E PE=1 SV=2	P10412	0.799	0	0	8	0.000101	0.174	ASGPPVSELITK	0.997	44.7	25	44.7			599.837	1197.66	2	-0.8526	457395	P16403,P16402
CRC-5-2	Histone H1.4 OS=Homo sapiens GN=HIST1H1E PE=1 SV=2	P10412	0.799	0	0	8	0.000101	0.174	KALAAAGYDVEK	0.997	42.2	27.2	42.2			412.559	1234.66	3	0.2364	658379	P22492,Q02539,P16403,P16402
CRC-5-2	Histone H1.4 OS=Homo sapiens GN=HIST1H1E PE=1 SV=2	P10412	0.799	0	0	8	0.000101	0.174	KASGPPVSELITK	0.997	24.3	25	24.3			442.926	1325.76	3	-0.1869	530593	P16403,P16402
CRC-5-2	Histone H1.4 OS=Homo sapiens GN=HIST1H1E PE=1 SV=2	P10412	0.799	0	0	8	0.000101	0.174	KASGPPVSELITK	0.997	25.2	25	11.6			663.885	1325.76	2	-0.2427	636299	P16403,P16402
CRC-5-2	Histone H1.4 OS=Homo sapiens GN=HIST1H1E PE=1 SV=2	P10412	0.799	0	0	8	0.000101	0.174	SGVSLAALK	0.997	36.8	26	28.4			423.258	844.502	2	0.06867	549205	P16403,P16402
CRC-5-2	Histone H1.4 OS=Homo sapiens GN=HIST1H1E PE=1 SV=2	P10412	0.799	0	0	8	0.000101	0.174	SGVSLAALKK	0.988	58.2	25	44.3			487.307	972.6	2	3.47	543490	P16403,P16402
CRC-5-2	Inosine-5'-monophosphate dehydrogenase 2 OS=Homo sapiens GN=IMPDH2 PE=1 SV=2	P12268	1	2	2	2	2.52e-05	0.037	LVGIISSR	0.99	23.7	25	9.67			422.766	843.518	2	-0.2391	458102
CRC-5-2	Inosine-5'-monophosphate dehydrogenase 2 OS=Homo sapiens GN=IMPDH2 PE=1 SV=2	P12268	1	2	2	2	2.52e-05	0.037	NLIDAGVDALR	0.997	28.5	26.3	19.4			578.82	1155.63	2	0.9494	305476
CRC-5-2	Carbonyl reductase [NADPH] 3 OS=Homo sapiens GN=CBR3 PE=1 SV=3	O75828	0.48	0	0	4	5.04e-05	0.134	FHQLDIDDLQSIR	0.997	35.3	27.6	31.1			533.942	1598.8	3	-0.7238	274934	P16152
CRC-5-2	Carbonyl reductase [NADPH] 3 OS=Homo sapiens GN=CBR3 PE=1 SV=3	O75828	0.48	0	0	4	5.04e-05	0.134	GQAAVQQLQAEGLSPR	0.997	54.3	27.7	54.3			826.94	1651.86	2	0.3618	322107	P16152
CRC-5-2	Carbonyl reductase [NADPH] 3 OS=Homo sapiens GN=CBR3 PE=1 SV=3	O75828	0.48	0	0	4	5.04e-05	0.134	GQAAVQQLQAEGLSPR	0.997	39.7	27.7	36.4			551.629	1651.86	3	-0.2408	700787	P16152
CRC-5-2	Carbonyl reductase [NADPH] 3 OS=Homo sapiens GN=CBR3 PE=1 SV=3	O75828	0.48	0	0	4	5.04e-05	0.134	LGVTVLSR	0.99	41	25	0			422.766	843.518	2	0.1398	358531	P16152
CRC-5-2	Glucose-6-phosphate isomerase OS=Homo sapiens GN=GPI PE=1 SV=4	P06744	1	7	9	10	0.000126	0.17	AVLHVALR	0.99	36.5	25	36.5			439.782	877.55	2	0.2937	404066
CRC-5-2	Glucose-6-phosphate isomerase OS=Homo sapiens GN=GPI PE=1 SV=4	P06744	1	7	9	10	0.000126	0.17	EWFLQAAK	0.982	21.7	27.4	21.7			496.763	991.512	2	-0.8483	318234
CRC-5-2	Glucose-6-phosphate isomerase OS=Homo sapiens GN=GPI PE=1 SV=4	P06744	1	7	9	10	0.000126	0.17	HFVALSTNTTK	0.997	28.1	27.5	22.8			609.827	1217.64	2	-1.298	363895
CRC-5-2	Glucose-6-phosphate isomerase OS=Homo sapiens GN=GPI PE=1 SV=4	P06744	1	7	9	10	0.000126	0.17	KIEPELDGSAQVTSHDASTNGLINFIK	0.996	25.1	27.5	25			721.874	2883.47	4	1.472	551215
CRC-5-2	Glucose-6-phosphate isomerase OS=Homo sapiens GN=GPI PE=1 SV=4	P06744	1	7	9	10	0.000126	0.17	SNTPILVDGK	0.997	40.2	25	32.1			522.29	1042.57	2	0.3048	475453
CRC-5-2	Glucose-6-phosphate isomerase OS=Homo sapiens GN=GPI PE=1 SV=4	P06744	1	7	9	10	0.000126	0.17	TLAQLNPESSLFIIASK	0.997	38.6	25.1	36.8			916.514	1831.01	2	2.193	180965
CRC-5-2	Glucose-6-phosphate isomerase OS=Homo sapiens GN=GPI PE=1 SV=4	P06744	1	7	9	10	0.000126	0.17	TLAQLNPESSLFIIASK	0.997	31.4	25	31.4			611.343	1831.01	3	-0.7194	194678
CRC-5-2	Glucose-6-phosphate isomerase OS=Homo sapiens GN=GPI PE=1 SV=4	P06744	1	7	9	10	0.000126	0.17	VWYVSNIDGTHIAK	0.997	35.1	27.9	34.9			534.947	1601.82	3	-0.9845	412292
CRC-5-2	Glucose-6-phosphate isomerase OS=Homo sapiens GN=GPI PE=1 SV=4	P06744	1	7	9	10	0.000126	0.17	VWYVSNIDGTHIAK	0.997	32.8	28.2	32.8			801.918	1601.82	2	0.3107	293688
CRC-5-2	Glucose-6-phosphate isomerase OS=Homo sapiens GN=GPI PE=1 SV=4	P06744	1	7	9	10	0.000126	0.17	VWYVSNIDGTHIAK	0.997	38.5	28.2	31.9			534.947	1601.82	3	-0.1796	693442
CRC-5-2	DnaJ homolog subfamily A member 1 OS=Homo sapiens GN=DNAJA1 PE=1 SV=2	P31689	1	3	3	3	3.78e-05	0.128	ITFHGEGDQEPGLEPGDIIIVLDQK	0.997	40	28.2	40			907.466	2719.38	3	1.508	199971
CRC-5-2	DnaJ homolog subfamily A member 1 OS=Homo sapiens GN=DNAJA1 PE=1 SV=2	P31689	1	3	3	3	3.78e-05	0.128	QISQAYEVLSDAK	0.993	72.6	27.8	59.3			726.373	1450.73	2	0.5635	323069
CRC-5-2	DnaJ homolog subfamily A member 1 OS=Homo sapiens GN=DNAJA1 PE=1 SV=2	P31689	1	3	3	3	3.78e-05	0.128	TIVITSHPGQIVK	0.996	23.3	25	23.3			464.945	1391.81	3	-0.3503	487395
CRC-5-2	Trifunctional enzyme subunit beta, mitochondrial OS=Homo sapiens GN=HADHB PE=1 SV=3	P55084	1	11	12	12	0.000151	0.319	AALTGLLHR	0.997	30.4	25	30.4			476.29	950.566	2	-0.6536	652534
CRC-5-2	Trifunctional enzyme subunit beta, mitochondrial OS=Homo sapiens GN=HADHB PE=1 SV=3	P55084	1	11	12	12	0.000151	0.319	DQLLLGPTYATPK	0.997	36.6	26.7	32.6			708.892	1415.77	2	2.737	614775
CRC-5-2	Trifunctional enzyme subunit beta, mitochondrial OS=Homo sapiens GN=HADHB PE=1 SV=3	P55084	1	11	12	12	0.000151	0.319	EAALGAGFSDK	0.997	48.2	26.1	45.3			533.264	1064.51	2	0.1483	500998
CRC-5-2	Trifunctional enzyme subunit beta, mitochondrial OS=Homo sapiens GN=HADHB PE=1 SV=3	P55084	1	11	12	12	0.000151	0.319	EGGQYGLVAAcAAGGQGHAMIVEAYPK	0.997	25.5	27.5	21.9	c11: Carbamidomethyl (+57.02)		902.431	2704.27	3	-0.8255	254913
CRC-5-2	Trifunctional enzyme subunit beta, mitochondrial OS=Homo sapiens GN=HADHB PE=1 SV=3	P55084	1	11	12	12	0.000151	0.319	FNFLAPELPAVSEFSTSETmGHSADR	0.973	18.7	26.6	18.6		m20: Oxidation (+15.99)	952.777	2855.31	3	1.081	176189
CRC-5-2	Trifunctional enzyme subunit beta, mitochondrial OS=Homo sapiens GN=HADHB PE=1 SV=3	P55084	1	11	12	12	0.000151	0.319	FNFLAPELPAVSEFSTSETMGHSADR	0.997	34.5	26.9	32.4			947.444	2839.31	3	-0.4887	401577
CRC-5-2	Trifunctional enzyme subunit beta, mitochondrial OS=Homo sapiens GN=HADHB PE=1 SV=3	P55084	1	11	12	12	0.000151	0.319	FNNWGGSLSLGHPFGATGcR	0.996	32.8	26.3	32.8	c19: Carbamidomethyl (+57.02)		712.333	2133.98	3	-1.95	542291
CRC-5-2	Trifunctional enzyme subunit beta, mitochondrial OS=Homo sapiens GN=HADHB PE=1 SV=3	P55084	1	11	12	12	0.000151	0.319	LAAAFAVSR	0.997	45.8	25.9	29.7			453.264	904.514	2	0.6825	1487080
CRC-5-2	Trifunctional enzyme subunit beta, mitochondrial OS=Homo sapiens GN=HADHB PE=1 SV=3	P55084	1	11	12	12	0.000151	0.319	LVMAAANR	0.99	28.8	27.2	20.1			423.238	844.46	2	1.914	424540
CRC-5-2	Trifunctional enzyme subunit beta, mitochondrial OS=Homo sapiens GN=HADHB PE=1 SV=3	P55084	1	11	12	12	0.000151	0.319	NVVVVDGVR	0.991	21.3	25	13.6			478.78	955.545	2	0.0816	625171
CRC-5-2	Trifunctional enzyme subunit beta, mitochondrial OS=Homo sapiens GN=HADHB PE=1 SV=3	P55084	1	11	12	12	0.000151	0.319	TPFLLSGTSYK	0.997	30.1	26.1	23.4			607.327	1212.64	2	-0.4301	750679
CRC-5-2	Trifunctional enzyme subunit beta, mitochondrial OS=Homo sapiens GN=HADHB PE=1 SV=3	P55084	1	11	12	12	0.000151	0.319	VGLPPLEK	0.99	27.5	25	27.5			426.763	851.512	2	0.1619	311274
CRC-5-2	Versican core protein OS=Homo sapiens GN=VCAN PE=1 SV=3	P13611	1	11	13	13	0.000164	0.0424	AATSRYTLNFEAAQK	0.997	31.2	27.6	30.8			557.622	1669.84	3	0.2167	520419
CRC-5-2	Versican core protein OS=Homo sapiens GN=VCAN PE=1 SV=3	P13611	1	11	13	13	0.000164	0.0424	AQcGGGLLGVR	0.997	49.6	27.5	40.9	c3: Carbamidomethyl (+57.02)		544.287	1086.56	2	-0.6687	598072
CRC-5-2	Versican core protein OS=Homo sapiens GN=VCAN PE=1 SV=3	P13611	1	11	13	13	0.000164	0.0424	ITcMNPSAYQR	0.99	21	25	21	c3: Carbamidomethyl (+57.02)		670.808	1339.6	2	0.2482	365315
CRC-5-2	Versican core protein OS=Homo sapiens GN=VCAN PE=1 SV=3	P13611	1	11	13	13	0.000164	0.0424	LATVGELQAAWR	0.997	61.6	26.7	56.1			657.862	1313.71	2	-0.3361	591533
CRC-5-2	Versican core protein OS=Homo sapiens GN=VCAN PE=1 SV=3	P13611	1	11	13	13	0.000164	0.0424	LGEPNYGAEIR	0.997	34.7	27.4	34.7			609.81	1217.61	2	0.8518	567012
CRC-5-2	Versican core protein OS=Homo sapiens GN=VCAN PE=1 SV=3	P13611	1	11	13	13	0.000164	0.0424	LLASDAGLYR	0.996	33.1	27.5	15.8			539.797	1077.58	2	-1.893	959800
CRC-5-2	Versican core protein OS=Homo sapiens GN=VCAN PE=1 SV=3	P13611	1	11	13	13	0.000164	0.0424	LQGAHLTSILSHEEQmFVNR	0.969	17.6	28.2	17.6		m16: Oxidation (+15.99)	582.296	2325.15	4	0.4518	287729
CRC-5-2	Versican core protein OS=Homo sapiens GN=VCAN PE=1 SV=3	P13611	1	11	13	13	0.000164	0.0424	LQGAHLTSILSHEEQMFVNR	0.997	57.5	28.7	56.4			770.728	2309.16	3	1.187	376375
CRC-5-2	Versican core protein OS=Homo sapiens GN=VCAN PE=1 SV=3	P13611	1	11	13	13	0.000164	0.0424	LQGAHLTSILSHEEQMFVNR	0.997	50.3	28.5	50.3			578.297	2309.16	4	0.7818	466378
CRC-5-2	Versican core protein OS=Homo sapiens GN=VCAN PE=1 SV=3	P13611	1	11	13	13	0.000164	0.0424	SPQETYDVYcYVDHLDGDVFHLTVPSK	0.997	30.2	26	30.2	c10: Carbamidomethyl (+57.02)		796.871	3183.46	4	1.866	310508
CRC-5-2	Versican core protein OS=Homo sapiens GN=VCAN PE=1 SV=3	P13611	1	11	13	13	0.000164	0.0424	VSVPTHPEAVGDASLTVVK	0.997	48.3	26.8	46.3			636.014	1905.02	3	-0.01991	671697
CRC-5-2	Versican core protein OS=Homo sapiens GN=VCAN PE=1 SV=3	P13611	1	11	13	13	0.000164	0.0424	YEINSLIR	0.99	36.6	26.1	29.3			504.28	1006.54	2	-0.1806	1517600
CRC-5-2	Versican core protein OS=Homo sapiens GN=VCAN PE=1 SV=3	P13611	1	11	13	13	0.000164	0.0424	YTLNFEAAQK	0.997	40.9	26.4	38.7			592.8	1183.59	2	-1.032	503316
CRC-5-2	Serine--tRNA ligase, cytoplasmic OS=Homo sapiens GN=SARS PE=1 SV=3	P49591	1	4	4	4	5.04e-05	0.0856	FKDPGLVDQLVK	0.997	40.4	26.2	30.6			453.595	1357.76	3	0.6786	299788
CRC-5-2	Serine--tRNA ligase, cytoplasmic OS=Homo sapiens GN=SARS PE=1 SV=3	P49591	1	4	4	4	5.04e-05	0.0856	LLIDEAILK	0.997	37.5	25	37.5			514.324	1026.63	2	0.1343	352991
CRC-5-2	Serine--tRNA ligase, cytoplasmic OS=Homo sapiens GN=SARS PE=1 SV=3	P49591	1	4	4	4	5.04e-05	0.0856	VLDLDLFR	0.99	39.2	26.3	29.5			495.784	989.554	2	-0.3654	167765
CRC-5-2	Serine--tRNA ligase, cytoplasmic OS=Homo sapiens GN=SARS PE=1 SV=3	P49591	1	4	4	4	5.04e-05	0.0856	YLIATSEQPIAALHR	0.997	32.5	25.5	32.2			561.646	1681.92	3	1.178	531319
CRC-5-2	Sulfatase-modifying factor 2 OS=Homo sapiens GN=SUMF2 PE=1 SV=2	Q8NBJ7	1	3	3	3	3.78e-05	0.13	EATVKPFAIDIFPVTNK	0.997	30	25.9	30			630.684	1889.03	3	-0.009493	264139
CRC-5-2	Sulfatase-modifying factor 2 OS=Homo sapiens GN=SUMF2 PE=1 SV=2	Q8NBJ7	1	3	3	3	3.78e-05	0.13	LPTEEEWEFAAR	0.997	42.4	25.8	42.4			739.352	1476.69	2	0.8243	364466
CRC-5-2	Sulfatase-modifying factor 2 OS=Homo sapiens GN=SUMF2 PE=1 SV=2	Q8NBJ7	1	3	3	3	3.78e-05	0.13	SVLWWLPVEK	0.983	21.9	26	21.7			628.857	1255.7	2	1.51	158117
CRC-5-2	40S ribosomal protein S20 OS=Homo sapiens GN=RPS20 PE=1 SV=1	P60866	1	3	5	5	6.3e-05	0.227	DTGKTPVEPEVAIHR	0.997	38.3	28.4	34.7			550.293	1647.86	3	0.1711	526406
CRC-5-2	40S ribosomal protein S20 OS=Homo sapiens GN=RPS20 PE=1 SV=1	P60866	1	3	5	5	6.3e-05	0.227	LIDLHSPSEIVK	0.997	32.3	25.8	28.2			450.925	1349.75	3	-1.472	392484
CRC-5-2	40S ribosomal protein S20 OS=Homo sapiens GN=RPS20 PE=1 SV=1	P60866	1	3	5	5	6.3e-05	0.227	LIDLHSPSEIVK	0.997	43.7	25	34.1			675.885	1349.76	2	0.4872	371441
CRC-5-2	40S ribosomal protein S20 OS=Homo sapiens GN=RPS20 PE=1 SV=1	P60866	1	3	5	5	6.3e-05	0.227	TPVEPEVAIHR	0.996	68.5	27.9	62.2			416.563	1246.67	3	-0.01438	634961
CRC-5-2	40S ribosomal protein S20 OS=Homo sapiens GN=RPS20 PE=1 SV=1	P60866	1	3	5	5	6.3e-05	0.227	TPVEPEVAIHR	0.997	44.4	27.4	38.3			624.341	1246.67	2	0.9923	390651
CRC-5-2	Hepatoma-derived growth factor OS=Homo sapiens GN=HDGF PE=1 SV=1	P51858	1	5	5	5	6.3e-05	0.4	cGDLVFAK	0.99	28.7	26.4	23.5	c1: Carbamidomethyl (+57.02)		455.228	908.442	2	-1.086	357025
CRC-5-2	Hepatoma-derived growth factor OS=Homo sapiens GN=HDGF PE=1 SV=1	P51858	1	5	5	5	6.3e-05	0.4	EAENPEGEEKEAATLEVERPLPMEVEK	0.975	18.2	27.8	12.6			764.121	3052.45	4	-0.2993	621198
CRC-5-2	Hepatoma-derived growth factor OS=Homo sapiens GN=HDGF PE=1 SV=1	P51858	1	5	5	5	6.3e-05	0.4	GPPQEEEEEEDEEEEATKEDAEAPGIR	0.997	27.4	25	27.4			1014.77	3041.27	3	-0.09793	184098
CRC-5-2	Hepatoma-derived growth factor OS=Homo sapiens GN=HDGF PE=1 SV=1	P51858	1	5	5	5	6.3e-05	0.4	KGFSEGLWEIENNPTVK	0.997	29.6	28.6	22.8			649.998	1946.97	3	-1.416	550874
CRC-5-2	Hepatoma-derived growth factor OS=Homo sapiens GN=HDGF PE=1 SV=1	P51858	1	5	5	5	6.3e-05	0.4	YQVFFFGTHETAFLGPK	0.997	37.2	28.7	30.4			663.669	1987.99	3	1.645	467451
CRC-5-2	Protein phosphatase 1 regulatory subunit 12A OS=Homo sapiens GN=PPP1R12A PE=1 SV=1	O14974	1	3	3	3	3.78e-05	0.0369	ITTGSSSAGTQSSTSNR	0.973	87.4	26.3	87.4			821.389	1640.76	2	1.522	63743.1
CRC-5-2	Protein phosphatase 1 regulatory subunit 12A OS=Homo sapiens GN=PPP1R12A PE=1 SV=1	O14974	1	3	3	3	3.78e-05	0.0369	NSSVNEGSTYHK	0.997	28.8	25	28.8			661.803	1321.59	2	1.057	49921.7
CRC-5-2	Protein phosphatase 1 regulatory subunit 12A OS=Homo sapiens GN=PPP1R12A PE=1 SV=1	O14974	1	3	3	3	3.78e-05	0.0369	QGVDIEAAR	0.995	22.5	25	11.7			479.751	957.488	2	-0.06462	512451
CRC-5-2	Peptidyl-prolyl cis-trans isomerase A OS=Homo sapiens GN=PPIA PE=1 SV=2	P62937	1	8	12	17	0.000214	0.558	EGMNIVEAMER	0.99	21.4	25	21.4			639.795	1277.58	2	0.546	490439
CRC-5-2	Peptidyl-prolyl cis-trans isomerase A OS=Homo sapiens GN=PPIA PE=1 SV=2	P62937	1	8	12	17	0.000214	0.558	FEDENFILK	0.997	49.5	27.1	26.5			577.79	1153.57	2	0.1889	1102130
CRC-5-2	Peptidyl-prolyl cis-trans isomerase A OS=Homo sapiens GN=PPIA PE=1 SV=2	P62937	1	8	12	17	0.000214	0.558	HTGPGILSmANAGPNTNGSQFFIcTAK	0.992	40.6	28.1	14.8	c24: Carbamidomethyl (+57.02)	m9: Oxidation (+15.99)	936.453	2806.34	3	6.68	230143
CRC-5-2	Peptidyl-prolyl cis-trans isomerase A OS=Homo sapiens GN=PPIA PE=1 SV=2	P62937	1	8	12	17	0.000214	0.558	HTGPGILSMANAGPNTNGSQFFIcTAK	0.997	60.6	27.7	60.6	c24: Carbamidomethyl (+57.02)		931.114	2790.32	3	-0.5923	261848
CRC-5-2	Peptidyl-prolyl cis-trans isomerase A OS=Homo sapiens GN=PPIA PE=1 SV=2	P62937	1	8	12	17	0.000214	0.558	HTGPGILSmANAGPNTNGSQFFIcTAK	0.997	29.7	27.3	18.1	c24: Carbamidomethyl (+57.02)	m9: Oxidation (+15.99)	936.446	2806.32	3	-0.5551	186936
CRC-5-2	Peptidyl-prolyl cis-trans isomerase A OS=Homo sapiens GN=PPIA PE=1 SV=2	P62937	1	8	12	17	0.000214	0.558	IIPGFMcQGGDFTR	0.997	59.4	25.8	56.9	c7: Carbamidomethyl (+57.02)		799.877	1597.74	2	0.3457	746803
CRC-5-2	Peptidyl-prolyl cis-trans isomerase A OS=Homo sapiens GN=PPIA PE=1 SV=2	P62937	1	8	12	17	0.000214	0.558	IIPGFMcQGGDFTR	0.997	44.8	26.2	44.8	c7: Carbamidomethyl (+57.02)		533.587	1597.74	3	1.324	370489
CRC-5-2	Peptidyl-prolyl cis-trans isomerase A OS=Homo sapiens GN=PPIA PE=1 SV=2	P62937	1	8	12	17	0.000214	0.558	IIPGFmcQGGDFTR	0.997	41.1	25.3	28.3	c7: Carbamidomethyl (+57.02)	m6: Oxidation (+15.99)	807.874	1613.73	2	0.08531	541927
CRC-5-2	Peptidyl-prolyl cis-trans isomerase A OS=Homo sapiens GN=PPIA PE=1 SV=2	P62937	1	8	12	17	0.000214	0.558	KITIADcGQLE	0.997	33.2	27.9	29.3	c7: Carbamidomethyl (+57.02)		624.319	1246.62	2	-0.102	477404
CRC-5-2	Peptidyl-prolyl cis-trans isomerase A OS=Homo sapiens GN=PPIA PE=1 SV=2	P62937	1	8	12	17	0.000214	0.558	SIYGEKFEDENFILK	0.977	18.9	27.6	18			611.309	1830.91	3	0.678	1917270
CRC-5-2	Peptidyl-prolyl cis-trans isomerase A OS=Homo sapiens GN=PPIA PE=1 SV=2	P62937	1	8	12	17	0.000214	0.558	SIYGEKFEDENFILK	0.997	50.7	27.7	40.8			916.46	1830.91	2	0.785	208153
CRC-5-2	Peptidyl-prolyl cis-trans isomerase A OS=Homo sapiens GN=PPIA PE=1 SV=2	P62937	1	8	12	17	0.000214	0.558	VKEGmNIVEAMER	0.967	17	27.5	0		m5: Oxidation (+15.99)	507.919	1520.73	3	0.7998	401942
CRC-5-2	Peptidyl-prolyl cis-trans isomerase A OS=Homo sapiens GN=PPIA PE=1 SV=2	P62937	1	8	12	17	0.000214	0.558	VKEGMNIVEAMER	0.975	17.6	27.6	17.6			502.586	1504.74	3	-0.1514	872821
CRC-5-2	Peptidyl-prolyl cis-trans isomerase A OS=Homo sapiens GN=PPIA PE=1 SV=2	P62937	1	8	12	17	0.000214	0.558	VSFELFADK	0.997	52.5	25.3	50.1			528.274	1054.53	2	-0.2482	392566
CRC-5-2	Peptidyl-prolyl cis-trans isomerase A OS=Homo sapiens GN=PPIA PE=1 SV=2	P62937	1	8	12	17	0.000214	0.558	VSFELFADK	0.997	44.5	25.3	42.8			528.275	1054.53	2	0.9076	138753
CRC-5-2	Peptidyl-prolyl cis-trans isomerase A OS=Homo sapiens GN=PPIA PE=1 SV=2	P62937	1	8	12	17	0.000214	0.558	VSFELFADKVPK	0.991	22	26.2	20			460.59	1378.75	3	-0.1145	395004
CRC-5-2	Peptidyl-prolyl cis-trans isomerase A OS=Homo sapiens GN=PPIA PE=1 SV=2	P62937	1	8	12	17	0.000214	0.558	VSFELFADKVPK	0.997	42.6	26.5	38.8			690.382	1378.75	2	-0.4653	378375
CRC-5-2	Copine-3 OS=Homo sapiens GN=CPNE3 PE=1 SV=1	O75131	0.998	1	1	3	3.78e-05	0.0391	DIVQFVPFR	0.997	38.8	27.9	32.4			560.811	1119.61	2	-0.8763	137783
CRC-5-2	Copine-3 OS=Homo sapiens GN=CPNE3 PE=1 SV=1	O75131	0.998	1	1	3	3.78e-05	0.0391	DIVQFVpFR	0.997	32.5	27.6	0		p7: Oxidation (+15.99)	568.808	1135.6	2	-0.2613	315474
CRC-5-2	Copine-3 OS=Homo sapiens GN=CPNE3 PE=1 SV=1	O75131	0.998	1	1	3	3.78e-05	0.0391	SSPVEFEcINEK	0.997	33.2	25	32	c8: Carbamidomethyl (+57.02)		719.83	1437.65	2	0.4259	323056
CRC-5-2	Proto-oncogene tyrosine-protein kinase Src OS=Homo sapiens GN=SRC PE=1 SV=3	P12931	1	2	2	2	2.52e-05	0.0429	GPSAAFAPAAAEPK	0.997	44.8	26.7	42.1			642.833	1283.65	2	-0.07935	265160
CRC-5-2	Proto-oncogene tyrosine-protein kinase Src OS=Homo sapiens GN=SRC PE=1 SV=3	P12931	1	2	2	2	2.52e-05	0.0429	LLLNAENPR	0.991	21.7	25	9.03			520.299	1038.58	2	0.3252	392128
CRC-5-2	Ras-related C3 botulinum toxin substrate 3 OS=Homo sapiens GN=RAC3 PE=1 SV=1	P60763	0.376	0	0	3	3.78e-05	0.141	AVLcPPPVK	0.968	17.4	25.2	11.5	c4: Carbamidomethyl (+57.02)		490.783	979.552	2	-0.7417	516907	P63000
CRC-5-2	Ras-related C3 botulinum toxin substrate 3 OS=Homo sapiens GN=RAC3 PE=1 SV=1	P60763	0.376	0	0	3	3.78e-05	0.141	TVFDEAIR	0.99	31.9	26.7	25.3			475.751	949.488	2	0.7765	833932	P15153,P63000
CRC-5-2	Ras-related C3 botulinum toxin substrate 3 OS=Homo sapiens GN=RAC3 PE=1 SV=1	P60763	0.376	0	0	3	3.78e-05	0.141	YLEcSALTQR	0.997	43.4	26.2	34.3	c4: Carbamidomethyl (+57.02)		620.804	1239.59	2	0.5423	479450	P15153,P63000
CRC-5-2	Ras-related C3 botulinum toxin substrate 1 OS=Homo sapiens GN=RAC1 PE=1 SV=1	P63000	1	0	0	3	3.78e-05	0.141	AVLcPPPVK	0.968	17.4	25.2	11.5	c4: Carbamidomethyl (+57.02)		490.783	979.552	2	-0.7417	516907	P60763
CRC-5-2	Ras-related C3 botulinum toxin substrate 1 OS=Homo sapiens GN=RAC1 PE=1 SV=1	P63000	1	0	0	3	3.78e-05	0.141	TVFDEAIR	0.99	31.9	26.7	25.3			475.751	949.488	2	0.7765	833932	P15153,P60763
CRC-5-2	Ras-related C3 botulinum toxin substrate 1 OS=Homo sapiens GN=RAC1 PE=1 SV=1	P63000	1	0	0	3	3.78e-05	0.141	YLEcSALTQR	0.997	43.4	26.2	34.3	c4: Carbamidomethyl (+57.02)		620.804	1239.59	2	0.5423	479450	P15153,P60763
CRC-5-2	HLA class I histocompatibility antigen, B-7 alpha chain OS=Homo sapiens GN=HLA-B PE=1 SV=3	P01889	0.637	0	0	6	7.56e-05	0.204	APWIEQEGPEYWDR	0.997	36.5	25.3	36.5			888.405	1774.8	2	0.6183	288092	P01891,P30479,P03989,P18462,P30460,P30461,P30453,P30464,P30487,P30488,Q29718,P30490,P16190
CRC-5-2	HLA class I histocompatibility antigen, B-7 alpha chain OS=Homo sapiens GN=HLA-B PE=1 SV=3	P01889	0.637	0	0	6	7.56e-05	0.204	DGEDQTQDTELVETRPAGDR	0.997	31.2	25	21.9			744.673	2231	3	0.9373	359626	P30479,Q29718,P30490,P03989,P30460,P30461,P18465,P30464,P30487,P30488
CRC-5-2	HLA class I histocompatibility antigen, B-7 alpha chain OS=Homo sapiens GN=HLA-B PE=1 SV=3	P01889	0.637	0	0	6	7.56e-05	0.204	FDSDAASPR	0.997	36.5	25	27.6			483.219	964.424	2	-0.8721	536591	P30501,P03989,P30460,P18465,P30464,Q07000,P10321,P30510,Q29718,P30490,Q95604
CRC-5-2	HLA class I histocompatibility antigen, B-7 alpha chain OS=Homo sapiens GN=HLA-B PE=1 SV=3	P01889	0.637	0	0	6	7.56e-05	0.204	SWTAADTAAQITQR	0.997	38.8	28.1	33.5			507.255	1518.74	3	0.1461	411187	P30479,P30501,P30460,Q07000,P10321,P30510
CRC-5-2	HLA class I histocompatibility antigen, B-7 alpha chain OS=Homo sapiens GN=HLA-B PE=1 SV=3	P01889	0.637	0	0	6	7.56e-05	0.204	YTcHVQHEGLPKPLTLR	0.965	21.1	28.3	21.1	c3: Carbamidomethyl (+57.02)		513.022	2048.06	4	-1.376	583532	P01891,P05534,P30479,P30512,P30459,P04439,P03989,P13746,P18462,P30460,P30461,P18465,P30453,P30464,P30443,P30487,P30488,Q29718,P30490,P16190,P01892
CRC-5-2	HLA class I histocompatibility antigen, B-7 alpha chain OS=Homo sapiens GN=HLA-B PE=1 SV=3	P01889	0.637	0	0	6	7.56e-05	0.204	YTcHVQHEGLPKPLTLR	0.982	20.3	28.1	15.1	c3: Carbamidomethyl (+57.02)		410.62	2048.06	5	0.4562	515567	P01891,P05534,P30479,P30512,P30459,P04439,P03989,P13746,P18462,P30460,P30461,P18465,P30453,P30464,P30443,P30487,P30488,Q29718,P30490,P16190,P01892
CRC-5-2	Catalase OS=Homo sapiens GN=CAT PE=1 SV=3	P04040	1	8	8	8	0.000101	0.176	ADVLTTGAGNPVGDK	0.997	39.1	27.5	34.5			707.863	1413.71	2	1.398	453294
CRC-5-2	Catalase OS=Homo sapiens GN=CAT PE=1 SV=3	P04040	1	8	8	8	0.000101	0.176	ADVLTTGAGNPVGDKLNVITVGPR	0.997	45.8	25	39.8			788.768	2363.28	3	0.2293	553923
CRC-5-2	Catalase OS=Homo sapiens GN=CAT PE=1 SV=3	P04040	1	8	8	8	0.000101	0.176	AFYVNVLNEEQR	0.996	47	27.7	38.8			741.371	1480.73	2	-1.756	390756
CRC-5-2	Catalase OS=Homo sapiens GN=CAT PE=1 SV=3	P04040	1	8	8	8	0.000101	0.176	FNTANDDNVTQVR	0.996	67.9	25.9	62.1			747.353	1492.69	2	-0.09503	415650
CRC-5-2	Catalase OS=Homo sapiens GN=CAT PE=1 SV=3	P04040	1	8	8	8	0.000101	0.176	GPLLVQDVVFTDEMAHFDR	0.997	48.4	28.2	48.4			730.362	2188.07	3	1.321	365423
CRC-5-2	Catalase OS=Homo sapiens GN=CAT PE=1 SV=3	P04040	1	8	8	8	0.000101	0.176	LNVITVGPR	0.997	42.8	25	36.2			484.798	967.581	2	-0.2498	687833
CRC-5-2	Catalase OS=Homo sapiens GN=CAT PE=1 SV=3	P04040	1	8	8	8	0.000101	0.176	NAIHTFVQSGSHLAAR	0.997	27	27.7	25.9			427.977	1707.88	4	-0.5231	393647
CRC-5-2	Catalase OS=Homo sapiens GN=CAT PE=1 SV=3	P04040	1	8	8	8	0.000101	0.176	NLSVEDAAR	0.997	27	25	22.3			487.749	973.483	2	0.1417	679695
CRC-5-2	Adenylate kinase isoenzyme 1 OS=Homo sapiens GN=AK1 PE=1 SV=3	P00568	1	3	3	3	3.78e-05	0.247	IIFVVGGPGSGK	0.997	35.1	26.1	24.1			565.832	1129.65	2	-0.01941	844485
CRC-5-2	Adenylate kinase isoenzyme 1 OS=Homo sapiens GN=AK1 PE=1 SV=3	P00568	1	3	3	3	3.78e-05	0.247	KVNAEGSVDSVFSQVcTHLDALK	0.997	28.2	28.4	22.5	c16: Carbamidomethyl (+57.02)		626.817	2503.24	4	0.9347	315796
CRC-5-2	Adenylate kinase isoenzyme 1 OS=Homo sapiens GN=AK1 PE=1 SV=3	P00568	1	3	3	3	3.78e-05	0.247	YGYTHLSTGDLLR	0.997	35.6	27.7	35.6			499.257	1494.75	3	1.018	697636
CRC-5-2	LIM and SH3 domain protein 1 OS=Homo sapiens GN=LASP1 PE=1 SV=2	Q14847	1	6	7	7	8.81e-05	0.276	AcFHcETcK	0.997	42.4	25	42.4	c2: Carbamidomethyl (+57.02), c5: Carbamidomethyl (+57.02), c8: Carbamidomethyl (+57.02)		606.733	1211.45	2	0.08425	173441
CRC-5-2	LIM and SH3 domain protein 1 OS=Homo sapiens GN=LASP1 PE=1 SV=2	Q14847	1	6	7	7	8.81e-05	0.276	GFSVVADTPELQR	0.997	51.4	28.3	45.9			709.868	1417.72	2	0.8868	554922
CRC-5-2	LIM and SH3 domain protein 1 OS=Homo sapiens GN=LASP1 PE=1 SV=2	Q14847	1	6	7	7	8.81e-05	0.276	LKQQSELQSQVR	0.997	30.6	27.3	25			481.936	1442.78	3	0.3824	419831
CRC-5-2	LIM and SH3 domain protein 1 OS=Homo sapiens GN=LASP1 PE=1 SV=2	Q14847	1	6	7	7	8.81e-05	0.276	LKQQSELQSQVR	0.997	36.9	27.3	28.6			722.399	1442.78	2	-0.001345	345295
CRC-5-2	LIM and SH3 domain protein 1 OS=Homo sapiens GN=LASP1 PE=1 SV=2	Q14847	1	6	7	7	8.81e-05	0.276	QSFTMVADTPENLR	0.997	54.4	27.3	52.8			804.889	1607.76	2	1.205	262656
CRC-5-2	LIM and SH3 domain protein 1 OS=Homo sapiens GN=LASP1 PE=1 SV=2	Q14847	1	6	7	7	8.81e-05	0.276	TGDTGMLPANYVEAI	0.995	23.7	26.7	23.2			776.372	1550.73	2	0.3854	349657
CRC-5-2	LIM and SH3 domain protein 1 OS=Homo sapiens GN=LASP1 PE=1 SV=2	Q14847	1	6	7	7	8.81e-05	0.276	TQDQISNIK	0.997	35.4	27.2	24.9			523.776	1045.54	2	-2.505	348852
CRC-5-2	Hydroxyacyl-coenzyme A dehydrogenase, mitochondrial OS=Homo sapiens GN=HADH PE=1 SV=3	Q16836	1	3	3	3	3.78e-05	0.143	AGDEFVEK	0.99	27.8	25	16.9			447.714	893.414	2	1.116	318016
CRC-5-2	Hydroxyacyl-coenzyme A dehydrogenase, mitochondrial OS=Homo sapiens GN=HADH PE=1 SV=3	Q16836	1	3	3	3	3.78e-05	0.143	FAAEHTIFASNTSSLQITSIANATTR	0.997	30.7	28	24			918.134	2751.38	3	-1.042	272712
CRC-5-2	Hydroxyacyl-coenzyme A dehydrogenase, mitochondrial OS=Homo sapiens GN=HADH PE=1 SV=3	Q16836	1	3	3	3	3.78e-05	0.143	LLVPYLMEAIR	0.997	24.5	25	22.4			659.383	1316.75	2	-0.4568	307178
CRC-5-2	Annexin A6 OS=Homo sapiens GN=ANXA6 PE=1 SV=3	P08133	1	22	25	27	0.00034	0.358	AINEAYKEDYHK	0.997	31.4	26.4	25.9			740.859	1479.7	2	2.619	74927.3
CRC-5-2	Annexin A6 OS=Homo sapiens GN=ANXA6 PE=1 SV=3	P08133	1	22	25	27	0.00034	0.358	ALIEILATR	0.997	42.4	25	34.6			500.314	998.613	2	0.4382	283278
CRC-5-2	Annexin A6 OS=Homo sapiens GN=ANXA6 PE=1 SV=3	P08133	1	22	25	27	0.00034	0.358	cLIEILASR	0.997	45.9	28	36.7	c1: Carbamidomethyl (+57.02)		537.803	1073.59	2	1.129	486345
CRC-5-2	Annexin A6 OS=Homo sapiens GN=ANXA6 PE=1 SV=3	P08133	1	22	25	27	0.00034	0.358	DLEADIIGDTSGHFQK	0.997	58.3	26.6	56.1			582.617	1744.83	3	0.425	1289820
CRC-5-2	Annexin A6 OS=Homo sapiens GN=ANXA6 PE=1 SV=3	P08133	1	22	25	27	0.00034	0.358	DLEADIIGDTSGHFQK	0.997	38.8	26.9	32.4			873.421	1744.83	2	0.6748	324894
CRC-5-2	Annexin A6 OS=Homo sapiens GN=ANXA6 PE=1 SV=3	P08133	1	22	25	27	0.00034	0.358	EAILDIITSR	0.997	40.7	25.2	29.8			565.824	1129.63	2	-0.727	305348
CRC-5-2	Annexin A6 OS=Homo sapiens GN=ANXA6 PE=1 SV=3	P08133	1	22	25	27	0.00034	0.358	EDAQVAAEILEIADTPSGDK	0.991	48.2	28	48.2			1036.51	2071.01	2	4.652	162613
CRC-5-2	Annexin A6 OS=Homo sapiens GN=ANXA6 PE=1 SV=3	P08133	1	22	25	27	0.00034	0.358	EDAQVAAEILEIADTPSGDKTSLETR	0.997	58.9	28.6	48.6			920.459	2758.35	3	1.001	307044
CRC-5-2	Annexin A6 OS=Homo sapiens GN=ANXA6 PE=1 SV=3	P08133	1	22	25	27	0.00034	0.358	GFGSDKEAILDIITSR	0.997	28.9	27.2	15.4			574.641	1720.9	3	1.052	249270
CRC-5-2	Annexin A6 OS=Homo sapiens GN=ANXA6 PE=1 SV=3	P08133	1	22	25	27	0.00034	0.358	GLGTDEDTIIDIITHR	0.991	75.9	27.7	70.5			590.308	1767.9	3	0.3517	306840
CRC-5-2	Annexin A6 OS=Homo sapiens GN=ANXA6 PE=1 SV=3	P08133	1	22	25	27	0.00034	0.358	GLGTDEDTIIDIITHR	0.995	57.3	27.6	54.3			590.309	1767.9	3	2.014	132900
CRC-5-2	Annexin A6 OS=Homo sapiens GN=ANXA6 PE=1 SV=3	P08133	1	22	25	27	0.00034	0.358	GLGTDEDTIIDIITHR	0.997	44.4	27.6	44.4			590.308	1767.9	3	0.5552	203170
CRC-5-2	Annexin A6 OS=Homo sapiens GN=ANXA6 PE=1 SV=3	P08133	1	22	25	27	0.00034	0.358	GTVRPANDFNPDADAK	0.993	26.1	26	26.1			563.271	1686.79	3	-2.546	712970
CRC-5-2	Annexin A6 OS=Homo sapiens GN=ANXA6 PE=1 SV=3	P08133	1	22	25	27	0.00034	0.358	ILISLATGHREEGGENLDQAR	0.974	17.4	28.1	17.4			570.549	2278.17	4	-0.07632	1693210
CRC-5-2	Annexin A6 OS=Homo sapiens GN=ANXA6 PE=1 SV=3	P08133	1	22	25	27	0.00034	0.358	LVFDEYLK	0.99	28	26.3	19.8			513.779	1025.54	2	-0.7422	264649
CRC-5-2	Annexin A6 OS=Homo sapiens GN=ANXA6 PE=1 SV=3	P08133	1	22	25	27	0.00034	0.358	QEVcQSYK	0.99	23.7	25	21.3	c4: Carbamidomethyl (+57.02)		521.237	1040.46	2	0.06986	177886
CRC-5-2	Annexin A6 OS=Homo sapiens GN=ANXA6 PE=1 SV=3	P08133	1	22	25	27	0.00034	0.358	QRQEVcQSYK	0.981	18.2	25.8	11.7	c6: Carbamidomethyl (+57.02)		663.317	1324.62	2	-0.1563	68233.3
CRC-5-2	Annexin A6 OS=Homo sapiens GN=ANXA6 PE=1 SV=3	P08133	1	22	25	27	0.00034	0.358	SEIDLLNIR	0.997	28	27.3	28			536.804	1071.59	2	0.3898	727672
CRC-5-2	Annexin A6 OS=Homo sapiens GN=ANXA6 PE=1 SV=3	P08133	1	22	25	27	0.00034	0.358	SEIDLLNIRR	0.981	18.2	25.8	11.8			410.239	1227.69	3	0.2947	377781
CRC-5-2	Annexin A6 OS=Homo sapiens GN=ANXA6 PE=1 SV=3	P08133	1	22	25	27	0.00034	0.358	SELDmLDIR	0.982	20	27.1	9.09		m5: Oxidation (+15.99)	554.272	1106.53	2	0.8334	711107
CRC-5-2	Annexin A6 OS=Homo sapiens GN=ANXA6 PE=1 SV=3	P08133	1	22	25	27	0.00034	0.358	SELDMLDIR	0.997	53.9	26.6	49.8			546.273	1090.53	2	-1.028	351925
CRC-5-2	Annexin A6 OS=Homo sapiens GN=ANXA6 PE=1 SV=3	P08133	1	22	25	27	0.00034	0.358	SLEDALSSDTSGHFR	0.997	41.7	25	33.5			541.253	1620.74	3	-0.9052	436150
CRC-5-2	Annexin A6 OS=Homo sapiens GN=ANXA6 PE=1 SV=3	P08133	1	22	25	27	0.00034	0.358	SLEDALSSDTSGHFR	0.997	52.6	25.2	52.6			811.376	1620.74	2	0.1838	258683
CRC-5-2	Annexin A6 OS=Homo sapiens GN=ANXA6 PE=1 SV=3	P08133	1	22	25	27	0.00034	0.358	STPEYFAER	0.995	28.5	25	28.5			550.255	1098.5	2	-2.239	505790
CRC-5-2	Annexin A6 OS=Homo sapiens GN=ANXA6 PE=1 SV=3	P08133	1	22	25	27	0.00034	0.358	TNEQMHQLVAAYK	0.97	17.4	27.4	14.1			511.589	1531.75	3	0.7516	662308
CRC-5-2	Annexin A6 OS=Homo sapiens GN=ANXA6 PE=1 SV=3	P08133	1	22	25	27	0.00034	0.358	TTGKPIEASIR	0.997	34.7	27.2	24.8			391.559	1171.66	3	-0.09205	613158
CRC-5-2	Annexin A6 OS=Homo sapiens GN=ANXA6 PE=1 SV=3	P08133	1	22	25	27	0.00034	0.358	WGTDEAQFIYILGNR	0.997	34.1	28.1	28.3			891.944	1781.87	2	0.212	352235
CRC-5-2	3-hydroxyisobutyryl-CoA hydrolase, mitochondrial OS=Homo sapiens GN=HIBCH PE=1 SV=2	Q6NVY1	1	3	3	3	3.78e-05	0.0881	AGIATHFVDSEK	0.996	30.3	26.7	24.7			637.821	1273.63	2	-1.837	273697
CRC-5-2	3-hydroxyisobutyryl-CoA hydrolase, mitochondrial OS=Homo sapiens GN=HIBCH PE=1 SV=2	Q6NVY1	1	3	3	3	3.78e-05	0.0881	AVLIDKDQSPK	0.997	51.9	26	40.9			405.231	1212.67	3	-0.9046	346478
CRC-5-2	3-hydroxyisobutyryl-CoA hydrolase, mitochondrial OS=Homo sapiens GN=HIBCH PE=1 SV=2	Q6NVY1	1	3	3	3	3.78e-05	0.0881	LGYFLALTGFR	0.997	49.2	26.1	49.2			629.354	1256.69	2	0.7777	173830
CRC-5-2	Catenin delta-1 OS=Homo sapiens GN=CTNND1 PE=1 SV=1	O60716	1	4	4	4	5.04e-05	0.0548	ALSAIADLLTNEHER	0.997	42	27.8	38.8			551.625	1651.85	3	0.3885	457584
CRC-5-2	Catenin delta-1 OS=Homo sapiens GN=CTNND1 PE=1 SV=1	O60716	1	4	4	4	5.04e-05	0.0548	GSLASLDSLR	0.997	48	28.4	17.5			509.78	1017.54	2	-0.7873	411464
CRC-5-2	Catenin delta-1 OS=Homo sapiens GN=CTNND1 PE=1 SV=1	O60716	1	4	4	4	5.04e-05	0.0548	HYEDGYPGGSDNYGSLSR	0.979	19.8	25	19.8			658.613	1972.82	3	-0.7994	348693
CRC-5-2	Catenin delta-1 OS=Homo sapiens GN=CTNND1 PE=1 SV=1	O60716	1	4	4	4	5.04e-05	0.0548	VGGSSVDLHR	0.997	38.8	26.1	32.7			513.77	1025.53	2	-0.09931	168674
CRC-5-2	Cytochrome b-c1 complex subunit 2, mitochondrial OS=Homo sapiens GN=UQCRC2 PE=1 SV=3	P22695	1	6	6	6	7.56e-05	0.19	AVAFQNPQTHVIENLHAAAYR	0.984	21.2	28.1	16.9			588.307	2349.2	4	0.7004	648071
CRC-5-2	Cytochrome b-c1 complex subunit 2, mitochondrial OS=Homo sapiens GN=UQCRC2 PE=1 SV=3	P22695	1	6	6	6	7.56e-05	0.19	GSNTTSHLHQAVAK	0.997	55.2	28.3	46.5			725.875	1449.74	2	1.887	84582.4
CRC-5-2	Cytochrome b-c1 complex subunit 2, mitochondrial OS=Homo sapiens GN=UQCRC2 PE=1 SV=3	P22695	1	6	6	6	7.56e-05	0.19	LTSSLTTK	0.99	28	25	28			425.748	849.481	2	-0.355	377604
CRC-5-2	Cytochrome b-c1 complex subunit 2, mitochondrial OS=Homo sapiens GN=UQCRC2 PE=1 SV=3	P22695	1	6	6	6	7.56e-05	0.19	NALANPLYcPDYR	0.997	29.7	26.3	29.7	c9: Carbamidomethyl (+57.02)		783.872	1565.73	2	-0.3238	623244
CRC-5-2	Cytochrome b-c1 complex subunit 2, mitochondrial OS=Homo sapiens GN=UQCRC2 PE=1 SV=3	P22695	1	6	6	6	7.56e-05	0.19	TIAQGNLSNTDVQAAK	0.997	26.6	27.9	26.6			815.923	1629.83	2	-0.7493	243233
CRC-5-2	Cytochrome b-c1 complex subunit 2, mitochondrial OS=Homo sapiens GN=UQCRC2 PE=1 SV=3	P22695	1	6	6	6	7.56e-05	0.19	YEDFSNLGTTHLLR	0.997	41	27.9	39.3			555.946	1664.82	3	0.08528	835681
CRC-5-2	40S ribosomal protein S25 OS=Homo sapiens GN=RPS25 PE=1 SV=1	P62851	1	2	2	2	2.52e-05	0.144	AALQELLSK	0.997	49	25	22.1			486.79	971.566	2	1.15	373639
CRC-5-2	40S ribosomal protein S25 OS=Homo sapiens GN=RPS25 PE=1 SV=1	P62851	1	2	2	2	2.52e-05	0.144	LNNLVLFDK	0.997	41.5	26.2	32.4			538.311	1074.61	2	-0.1877	286058
CRC-5-2	Histone H2A type 1 OS=Homo sapiens GN=HIST1H2AG PE=1 SV=2	P0C0S8,Q96KK5,Q99878	0.297	0	0	14	0.000176	0.585	AGLQFPVGR	0.997	31.3	27.6	25.9			472.77	943.525	2	0.6544	3782810	Q8IUE6,Q16777,Q9BTM1,Q93077,P0C0S5,Q71UI9,P16104
CRC-5-2	Histone H2A type 1 OS=Homo sapiens GN=HIST1H2AG PE=1 SV=2	P0C0S8,Q96KK5,Q99878	0.297	0	0	14	0.000176	0.585	AGLQFPVGR	0.997	38	26.1	26.6			472.769	943.524	2	-0.1715	872624	Q8IUE6,Q16777,Q9BTM1,Q93077,P0C0S5,Q71UI9,P16104
CRC-5-2	Histone H2A type 1 OS=Homo sapiens GN=HIST1H2AG PE=1 SV=2	P0C0S8,Q96KK5,Q99878	0.297	0	0	14	0.000176	0.585	AGLQFPVGR	0.997	35.5	26.1	24.1			472.769	943.524	2	-0.1715	492779	Q8IUE6,Q16777,Q9BTM1,Q93077,P0C0S5,Q71UI9,P16104
CRC-5-2	Histone H2A type 1 OS=Homo sapiens GN=HIST1H2AG PE=1 SV=2	P0C0S8,Q96KK5,Q99878	0.297	0	0	14	0.000176	0.585	HLQLAIRNDEELNK	0.974	17.5	27.4	17.5			564.973	1691.9	3	0.2848	1342630	Q16777,Q9BTM1,Q93077,P16104
CRC-5-2	Histone H2A type 1 OS=Homo sapiens GN=HIST1H2AG PE=1 SV=2	P0C0S8,Q96KK5,Q99878	0.297	0	0	14	0.000176	0.585	HLQLAIRNDEELNKLLGK	0.997	34.3	25	30.9			526.803	2103.18	4	0.3451	577399	Q16777,Q9BTM1
CRC-5-2	Histone H2A type 1 OS=Homo sapiens GN=HIST1H2AG PE=1 SV=2	P0C0S8,Q96KK5,Q99878	0.297	0	0	14	0.000176	0.585	NDEELNKLLGK	0.986	23.7	27.5	23.2			424.898	1271.67	3	-1.146	234635	Q16777,Q9BTM1
CRC-5-2	Histone H2A type 1 OS=Homo sapiens GN=HIST1H2AG PE=1 SV=2	P0C0S8,Q96KK5,Q99878	0.297	0	0	14	0.000176	0.585	NDEELNKLLGK	0.997	62.9	27.2	40.3			636.844	1271.67	2	0.9414	445610	Q16777,Q9BTM1
CRC-5-2	Histone H2A type 1 OS=Homo sapiens GN=HIST1H2AG PE=1 SV=2	P0C0S8,Q96KK5,Q99878	0.297	0	0	14	0.000176	0.585	NDEELNKLLGK	0.997	34.3	27.2	28.6			424.898	1271.67	3	-1.075	630986	Q16777,Q9BTM1
CRC-5-2	Histone H2A type 1 OS=Homo sapiens GN=HIST1H2AG PE=1 SV=2	P0C0S8,Q96KK5,Q99878	0.297	0	0	14	0.000176	0.585	VGAGAPVYLAAVLEYLTAEILELAGNAAR	0.997	26.5	25	25.5			729.652	2914.58	4	-0.9446	2367190	Q8IUE6,Q9BTM1,Q93077,P16104
CRC-5-2	Histone H2A type 1 OS=Homo sapiens GN=HIST1H2AG PE=1 SV=2	P0C0S8,Q96KK5,Q99878	0.297	0	0	14	0.000176	0.585	VGAGAPVYLAAVLEYLTAEILELAGNAAR	0.997	52	25	52			972.534	2914.58	3	-0.332	2849660	Q8IUE6,Q9BTM1,Q93077,P16104
CRC-5-2	Histone H2A type 1 OS=Homo sapiens GN=HIST1H2AG PE=1 SV=2	P0C0S8,Q96KK5,Q99878	0.297	0	0	14	0.000176	0.585	VTIAQGGVLPNIQAVLLPK	0.997	24	25	24			966.087	1930.16	2	-0.8399	181355	Q16777,Q9BTM1,Q93077
CRC-5-2	Histone H2A type 1 OS=Homo sapiens GN=HIST1H2AG PE=1 SV=2	P0C0S8,Q96KK5,Q99878	0.297	0	0	14	0.000176	0.585	VTIAQGGVLPNIQAVLLPK	0.997	46.6	25	46.6			644.394	1930.16	3	-0.8171	4943280	Q16777,Q9BTM1,Q93077
CRC-5-2	Histone H2A type 1 OS=Homo sapiens GN=HIST1H2AG PE=1 SV=2	P0C0S8,Q96KK5,Q99878	0.297	0	0	14	0.000176	0.585	VTIAQGGVLPNIQAVLLPK	0.997	39	25	39			966.088	1930.16	2	-0.01136	10577400	Q16777,Q9BTM1,Q93077
CRC-5-2	Histone H2A type 1 OS=Homo sapiens GN=HIST1H2AG PE=1 SV=2	P0C0S8,Q96KK5,Q99878	0.297	0	0	14	0.000176	0.585	VTIAQGGVLPNIQAVLLPKK	0.997	31.4	25	31.4			687.094	2058.26	3	0.9771	314917	Q16777,Q9BTM1,Q93077
CRC-5-2	Histone H2A type 1-C OS=Homo sapiens GN=HIST1H2AC PE=1 SV=3	Q93077	1	1	2	12	0.000151	0.585	AGLQFPVGR	0.997	31.3	27.6	25.9			472.77	943.525	2	0.6544	3782810	Q96KK5,Q8IUE6,P0C0S8,Q16777,Q9BTM1,P0C0S5,Q71UI9,Q99878,P16104
CRC-5-2	Histone H2A type 1-C OS=Homo sapiens GN=HIST1H2AC PE=1 SV=3	Q93077	1	1	2	12	0.000151	0.585	AGLQFPVGR	0.997	38	26.1	26.6			472.769	943.524	2	-0.1715	872624	Q96KK5,Q8IUE6,P0C0S8,Q16777,Q9BTM1,P0C0S5,Q71UI9,Q99878,P16104
CRC-5-2	Histone H2A type 1-C OS=Homo sapiens GN=HIST1H2AC PE=1 SV=3	Q93077	1	1	2	12	0.000151	0.585	AGLQFPVGR	0.997	35.5	26.1	24.1			472.769	943.524	2	-0.1715	492779	Q96KK5,Q8IUE6,P0C0S8,Q16777,Q9BTM1,P0C0S5,Q71UI9,Q99878,P16104
CRC-5-2	Histone H2A type 1-C OS=Homo sapiens GN=HIST1H2AC PE=1 SV=3	Q93077	1	1	2	12	0.000151	0.585	HLQLAIRNDEELNK	0.974	17.5	27.4	17.5			564.973	1691.9	3	0.2848	1342630	Q96KK5,P0C0S8,Q16777,Q9BTM1,Q99878,P16104
CRC-5-2	Histone H2A type 1-C OS=Homo sapiens GN=HIST1H2AC PE=1 SV=3	Q93077	1	1	2	12	0.000151	0.585	NDEELNKLLGR	0.997	55.9	27	43.9			650.847	1299.68	2	1.382	420214
CRC-5-2	Histone H2A type 1-C OS=Homo sapiens GN=HIST1H2AC PE=1 SV=3	Q93077	1	1	2	12	0.000151	0.585	NDEELNKLLGR	0.997	48	27.8	39.2			434.233	1299.68	3	-0.9287	370266
CRC-5-2	Histone H2A type 1-C OS=Homo sapiens GN=HIST1H2AC PE=1 SV=3	Q93077	1	1	2	12	0.000151	0.585	VGAGAPVYLAAVLEYLTAEILELAGNAAR	0.997	26.5	25	25.5			729.652	2914.58	4	-0.9446	2367190	Q96KK5,Q8IUE6,P0C0S8,Q9BTM1,Q99878,P16104
CRC-5-2	Histone H2A type 1-C OS=Homo sapiens GN=HIST1H2AC PE=1 SV=3	Q93077	1	1	2	12	0.000151	0.585	VGAGAPVYLAAVLEYLTAEILELAGNAAR	0.997	52	25	52			972.534	2914.58	3	-0.332	2849660	Q96KK5,Q8IUE6,P0C0S8,Q9BTM1,Q99878,P16104
CRC-5-2	Histone H2A type 1-C OS=Homo sapiens GN=HIST1H2AC PE=1 SV=3	Q93077	1	1	2	12	0.000151	0.585	VTIAQGGVLPNIQAVLLPK	0.997	24	25	24			966.087	1930.16	2	-0.8399	181355	Q96KK5,P0C0S8,Q16777,Q9BTM1,Q99878
CRC-5-2	Histone H2A type 1-C OS=Homo sapiens GN=HIST1H2AC PE=1 SV=3	Q93077	1	1	2	12	0.000151	0.585	VTIAQGGVLPNIQAVLLPK	0.997	46.6	25	46.6			644.394	1930.16	3	-0.8171	4943280	Q96KK5,P0C0S8,Q16777,Q9BTM1,Q99878
CRC-5-2	Histone H2A type 1-C OS=Homo sapiens GN=HIST1H2AC PE=1 SV=3	Q93077	1	1	2	12	0.000151	0.585	VTIAQGGVLPNIQAVLLPK	0.997	39	25	39			966.088	1930.16	2	-0.01136	10577400	Q96KK5,P0C0S8,Q16777,Q9BTM1,Q99878
CRC-5-2	Histone H2A type 1-C OS=Homo sapiens GN=HIST1H2AC PE=1 SV=3	Q93077	1	1	2	12	0.000151	0.585	VTIAQGGVLPNIQAVLLPKK	0.997	31.4	25	31.4			687.094	2058.26	3	0.9771	314917	Q96KK5,P0C0S8,Q16777,Q9BTM1,Q99878
CRC-5-2	Histone H2A.J OS=Homo sapiens GN=H2AFJ PE=1 SV=1	Q9BTM1	0.985	0	0	14	0.000176	0.589	AGLQFPVGR	0.997	31.3	27.6	25.9			472.77	943.525	2	0.6544	3782810	Q96KK5,Q8IUE6,P0C0S8,Q16777,Q93077,P0C0S5,Q71UI9,Q99878,P16104
CRC-5-2	Histone H2A.J OS=Homo sapiens GN=H2AFJ PE=1 SV=1	Q9BTM1	0.985	0	0	14	0.000176	0.589	AGLQFPVGR	0.997	38	26.1	26.6			472.769	943.524	2	-0.1715	872624	Q96KK5,Q8IUE6,P0C0S8,Q16777,Q93077,P0C0S5,Q71UI9,Q99878,P16104
CRC-5-2	Histone H2A.J OS=Homo sapiens GN=H2AFJ PE=1 SV=1	Q9BTM1	0.985	0	0	14	0.000176	0.589	AGLQFPVGR	0.997	35.5	26.1	24.1			472.769	943.524	2	-0.1715	492779	Q96KK5,Q8IUE6,P0C0S8,Q16777,Q93077,P0C0S5,Q71UI9,Q99878,P16104
CRC-5-2	Histone H2A.J OS=Homo sapiens GN=H2AFJ PE=1 SV=1	Q9BTM1	0.985	0	0	14	0.000176	0.589	HLQLAIRNDEELNK	0.974	17.5	27.4	17.5			564.973	1691.9	3	0.2848	1342630	Q96KK5,P0C0S8,Q16777,Q93077,Q99878,P16104
CRC-5-2	Histone H2A.J OS=Homo sapiens GN=H2AFJ PE=1 SV=1	Q9BTM1	0.985	0	0	14	0.000176	0.589	HLQLAIRNDEELNKLLGK	0.997	34.3	25	30.9			526.803	2103.18	4	0.3451	577399	Q96KK5,P0C0S8,Q16777,Q99878
CRC-5-2	Histone H2A.J OS=Homo sapiens GN=H2AFJ PE=1 SV=1	Q9BTM1	0.985	0	0	14	0.000176	0.589	NDEELNKLLGK	0.986	23.7	27.5	23.2			424.898	1271.67	3	-1.146	234635	Q96KK5,P0C0S8,Q16777,Q99878
CRC-5-2	Histone H2A.J OS=Homo sapiens GN=H2AFJ PE=1 SV=1	Q9BTM1	0.985	0	0	14	0.000176	0.589	NDEELNKLLGK	0.997	62.9	27.2	40.3			636.844	1271.67	2	0.9414	445610	Q96KK5,P0C0S8,Q16777,Q99878
CRC-5-2	Histone H2A.J OS=Homo sapiens GN=H2AFJ PE=1 SV=1	Q9BTM1	0.985	0	0	14	0.000176	0.589	NDEELNKLLGK	0.997	34.3	27.2	28.6			424.898	1271.67	3	-1.075	630986	Q96KK5,P0C0S8,Q16777,Q99878
CRC-5-2	Histone H2A.J OS=Homo sapiens GN=H2AFJ PE=1 SV=1	Q9BTM1	0.985	0	0	14	0.000176	0.589	VGAGAPVYLAAVLEYLTAEILELAGNAAR	0.997	26.5	25	25.5			729.652	2914.58	4	-0.9446	2367190	Q96KK5,Q8IUE6,P0C0S8,Q93077,Q99878,P16104
CRC-5-2	Histone H2A.J OS=Homo sapiens GN=H2AFJ PE=1 SV=1	Q9BTM1	0.985	0	0	14	0.000176	0.589	VGAGAPVYLAAVLEYLTAEILELAGNAAR	0.997	52	25	52			972.534	2914.58	3	-0.332	2849660	Q96KK5,Q8IUE6,P0C0S8,Q93077,Q99878,P16104
CRC-5-2	Histone H2A.J OS=Homo sapiens GN=H2AFJ PE=1 SV=1	Q9BTM1	0.985	0	0	14	0.000176	0.589	VTIAQGGVLPNIQAVLLPK	0.997	24	25	24			966.087	1930.16	2	-0.8399	181355	Q96KK5,P0C0S8,Q16777,Q93077,Q99878
CRC-5-2	Histone H2A.J OS=Homo sapiens GN=H2AFJ PE=1 SV=1	Q9BTM1	0.985	0	0	14	0.000176	0.589	VTIAQGGVLPNIQAVLLPK	0.997	46.6	25	46.6			644.394	1930.16	3	-0.8171	4943280	Q96KK5,P0C0S8,Q16777,Q93077,Q99878
CRC-5-2	Histone H2A.J OS=Homo sapiens GN=H2AFJ PE=1 SV=1	Q9BTM1	0.985	0	0	14	0.000176	0.589	VTIAQGGVLPNIQAVLLPK	0.997	39	25	39			966.088	1930.16	2	-0.01136	10577400	Q96KK5,P0C0S8,Q16777,Q93077,Q99878
CRC-5-2	Histone H2A.J OS=Homo sapiens GN=H2AFJ PE=1 SV=1	Q9BTM1	0.985	0	0	14	0.000176	0.589	VTIAQGGVLPNIQAVLLPKK	0.997	31.4	25	31.4			687.094	2058.26	3	0.9771	314917	Q96KK5,P0C0S8,Q16777,Q93077,Q99878
CRC-5-2	Histone H2A type 2-C OS=Homo sapiens GN=HIST2H2AC PE=1 SV=4	Q16777	0.255	0	0	12	0.000151	0.364	AGLQFPVGR	0.997	31.3	27.6	25.9			472.77	943.525	2	0.6544	3782810	Q96KK5,Q8IUE6,P0C0S8,Q9BTM1,Q93077,P0C0S5,Q71UI9,Q99878,P16104
CRC-5-2	Histone H2A type 2-C OS=Homo sapiens GN=HIST2H2AC PE=1 SV=4	Q16777	0.255	0	0	12	0.000151	0.364	AGLQFPVGR	0.997	38	26.1	26.6			472.769	943.524	2	-0.1715	872624	Q96KK5,Q8IUE6,P0C0S8,Q9BTM1,Q93077,P0C0S5,Q71UI9,Q99878,P16104
CRC-5-2	Histone H2A type 2-C OS=Homo sapiens GN=HIST2H2AC PE=1 SV=4	Q16777	0.255	0	0	12	0.000151	0.364	AGLQFPVGR	0.997	35.5	26.1	24.1			472.769	943.524	2	-0.1715	492779	Q96KK5,Q8IUE6,P0C0S8,Q9BTM1,Q93077,P0C0S5,Q71UI9,Q99878,P16104
CRC-5-2	Histone H2A type 2-C OS=Homo sapiens GN=HIST2H2AC PE=1 SV=4	Q16777	0.255	0	0	12	0.000151	0.364	HLQLAIRNDEELNK	0.974	17.5	27.4	17.5			564.973	1691.9	3	0.2848	1342630	Q96KK5,P0C0S8,Q9BTM1,Q93077,Q99878,P16104
CRC-5-2	Histone H2A type 2-C OS=Homo sapiens GN=HIST2H2AC PE=1 SV=4	Q16777	0.255	0	0	12	0.000151	0.364	HLQLAIRNDEELNKLLGK	0.997	34.3	25	30.9			526.803	2103.18	4	0.3451	577399	Q96KK5,P0C0S8,Q9BTM1,Q99878
CRC-5-2	Histone H2A type 2-C OS=Homo sapiens GN=HIST2H2AC PE=1 SV=4	Q16777	0.255	0	0	12	0.000151	0.364	NDEELNKLLGK	0.986	23.7	27.5	23.2			424.898	1271.67	3	-1.146	234635	Q96KK5,P0C0S8,Q9BTM1,Q99878
CRC-5-2	Histone H2A type 2-C OS=Homo sapiens GN=HIST2H2AC PE=1 SV=4	Q16777	0.255	0	0	12	0.000151	0.364	NDEELNKLLGK	0.997	62.9	27.2	40.3			636.844	1271.67	2	0.9414	445610	Q96KK5,P0C0S8,Q9BTM1,Q99878
CRC-5-2	Histone H2A type 2-C OS=Homo sapiens GN=HIST2H2AC PE=1 SV=4	Q16777	0.255	0	0	12	0.000151	0.364	NDEELNKLLGK	0.997	34.3	27.2	28.6			424.898	1271.67	3	-1.075	630986	Q96KK5,P0C0S8,Q9BTM1,Q99878
CRC-5-2	Histone H2A type 2-C OS=Homo sapiens GN=HIST2H2AC PE=1 SV=4	Q16777	0.255	0	0	12	0.000151	0.364	VTIAQGGVLPNIQAVLLPK	0.997	24	25	24			966.087	1930.16	2	-0.8399	181355	Q96KK5,P0C0S8,Q9BTM1,Q93077,Q99878
CRC-5-2	Histone H2A type 2-C OS=Homo sapiens GN=HIST2H2AC PE=1 SV=4	Q16777	0.255	0	0	12	0.000151	0.364	VTIAQGGVLPNIQAVLLPK	0.997	46.6	25	46.6			644.394	1930.16	3	-0.8171	4943280	Q96KK5,P0C0S8,Q9BTM1,Q93077,Q99878
CRC-5-2	Histone H2A type 2-C OS=Homo sapiens GN=HIST2H2AC PE=1 SV=4	Q16777	0.255	0	0	12	0.000151	0.364	VTIAQGGVLPNIQAVLLPK	0.997	39	25	39			966.088	1930.16	2	-0.01136	10577400	Q96KK5,P0C0S8,Q9BTM1,Q93077,Q99878
CRC-5-2	Histone H2A type 2-C OS=Homo sapiens GN=HIST2H2AC PE=1 SV=4	Q16777	0.255	0	0	12	0.000151	0.364	VTIAQGGVLPNIQAVLLPKK	0.997	31.4	25	31.4			687.094	2058.26	3	0.9771	314917	Q96KK5,P0C0S8,Q9BTM1,Q93077,Q99878
CRC-5-2	Histone H2A.V OS=Homo sapiens GN=H2AFV PE=1 SV=3	Q71UI9	0.665	0	0	6	7.56e-05	0.258	AGLQFPVGR	0.997	31.3	27.6	25.9			472.77	943.525	2	0.6544	3782810	Q96KK5,Q8IUE6,P0C0S8,Q16777,Q9BTM1,Q93077,P0C0S5,Q99878,P16104
CRC-5-2	Histone H2A.V OS=Homo sapiens GN=H2AFV PE=1 SV=3	Q71UI9	0.665	0	0	6	7.56e-05	0.258	AGLQFPVGR	0.997	38	26.1	26.6			472.769	943.524	2	-0.1715	872624	Q96KK5,Q8IUE6,P0C0S8,Q16777,Q9BTM1,Q93077,P0C0S5,Q99878,P16104
CRC-5-2	Histone H2A.V OS=Homo sapiens GN=H2AFV PE=1 SV=3	Q71UI9	0.665	0	0	6	7.56e-05	0.258	AGLQFPVGR	0.997	35.5	26.1	24.1			472.769	943.524	2	-0.1715	492779	Q96KK5,Q8IUE6,P0C0S8,Q16777,Q9BTM1,Q93077,P0C0S5,Q99878,P16104
CRC-5-2	Histone H2A.V OS=Homo sapiens GN=H2AFV PE=1 SV=3	Q71UI9	0.665	0	0	6	7.56e-05	0.258	ATIAGGGVIPHIHK	0.991	22	25	19			685.899	1369.78	2	-0.5121	234920	P0C0S5
CRC-5-2	Histone H2A.V OS=Homo sapiens GN=H2AFV PE=1 SV=3	Q71UI9	0.665	0	0	6	7.56e-05	0.258	ATIAGGGVIPHIHK	0.997	36.4	25	35.3			457.602	1369.78	3	-0.1079	1290000	P0C0S5
CRC-5-2	Histone H2A.V OS=Homo sapiens GN=H2AFV PE=1 SV=3	Q71UI9	0.665	0	0	6	7.56e-05	0.258	GDEELDSLIK	0.997	40.2	26.8	40.2			559.782	1117.55	2	-0.9315	1451380	P0C0S5
CRC-5-2	Histone H2A.Z OS=Homo sapiens GN=H2AFZ PE=1 SV=2	P0C0S5	0.874	0	0	6	7.56e-05	0.258	AGLQFPVGR	0.997	31.3	27.6	25.9			472.77	943.525	2	0.6544	3782810	Q96KK5,Q8IUE6,P0C0S8,Q16777,Q9BTM1,Q93077,Q71UI9,Q99878,P16104
CRC-5-2	Histone H2A.Z OS=Homo sapiens GN=H2AFZ PE=1 SV=2	P0C0S5	0.874	0	0	6	7.56e-05	0.258	AGLQFPVGR	0.997	38	26.1	26.6			472.769	943.524	2	-0.1715	872624	Q96KK5,Q8IUE6,P0C0S8,Q16777,Q9BTM1,Q93077,Q71UI9,Q99878,P16104
CRC-5-2	Histone H2A.Z OS=Homo sapiens GN=H2AFZ PE=1 SV=2	P0C0S5	0.874	0	0	6	7.56e-05	0.258	AGLQFPVGR	0.997	35.5	26.1	24.1			472.769	943.524	2	-0.1715	492779	Q96KK5,Q8IUE6,P0C0S8,Q16777,Q9BTM1,Q93077,Q71UI9,Q99878,P16104
CRC-5-2	Histone H2A.Z OS=Homo sapiens GN=H2AFZ PE=1 SV=2	P0C0S5	0.874	0	0	6	7.56e-05	0.258	ATIAGGGVIPHIHK	0.991	22	25	19			685.899	1369.78	2	-0.5121	234920	Q71UI9
CRC-5-2	Histone H2A.Z OS=Homo sapiens GN=H2AFZ PE=1 SV=2	P0C0S5	0.874	0	0	6	7.56e-05	0.258	ATIAGGGVIPHIHK	0.997	36.4	25	35.3			457.602	1369.78	3	-0.1079	1290000	Q71UI9
CRC-5-2	Histone H2A.Z OS=Homo sapiens GN=H2AFZ PE=1 SV=2	P0C0S5	0.874	0	0	6	7.56e-05	0.258	GDEELDSLIK	0.997	40.2	26.8	40.2			559.782	1117.55	2	-0.9315	1451380	Q71UI9
CRC-5-2	Proteasome subunit beta type-6 OS=Homo sapiens GN=PSMB6 PE=1 SV=4	P28072	1	2	2	2	2.52e-05	0.0837	QVLLGDQIPK	0.997	27.1	25	17.8			555.83	1109.64	2	-0.1278	393595
CRC-5-2	Proteasome subunit beta type-6 OS=Homo sapiens GN=PSMB6 PE=1 SV=4	P28072	1	2	2	2	2.52e-05	0.0837	TTTGSYIANR	0.997	29.3	26.2	20.1			542.276	1082.54	2	2.213	224192
CRC-5-2	Eukaryotic translation initiation factor 2 subunit 1 OS=Homo sapiens GN=EIF2S1 PE=1 SV=3	P05198	1	2	2	2	2.52e-05	0.0635	INLIAPPR	0.99	23.1	25	21.2			447.283	892.551	2	1.609	432559
CRC-5-2	Eukaryotic translation initiation factor 2 subunit 1 OS=Homo sapiens GN=EIF2S1 PE=1 SV=3	P05198	1	2	2	2	2.52e-05	0.0635	VVTDTDETELAR	0.997	37.6	27.4	35.6			674.835	1347.66	2	2.698	505585
CRC-5-2	60S ribosomal protein L7a OS=Homo sapiens GN=RPL7A PE=1 SV=2	P62424	1	7	7	7	8.81e-05	0.195	AGVNTVTTLVENK	0.995	47.8	27	47.5			673.368	1344.72	2	-2.097	386939
CRC-5-2	60S ribosomal protein L7a OS=Homo sapiens GN=RPL7A PE=1 SV=2	P62424	1	7	7	7	8.81e-05	0.195	AGVNTVTTLVENKK	0.997	26.1	25.7	26.1			491.947	1472.82	3	0.1303	535409
CRC-5-2	60S ribosomal protein L7a OS=Homo sapiens GN=RPL7A PE=1 SV=2	P62424	1	7	7	7	8.81e-05	0.195	KVVNPLFEK	0.997	44.2	25	29.9			537.321	1072.63	2	0.09133	587028
CRC-5-2	60S ribosomal protein L7a OS=Homo sapiens GN=RPL7A PE=1 SV=2	P62424	1	7	7	7	8.81e-05	0.195	MGVPYcIIK	0.985	23.8	26.8	6.74	c6: Carbamidomethyl (+57.02)		540.782	1079.55	2	-1.413	298340
CRC-5-2	60S ribosomal protein L7a OS=Homo sapiens GN=RPL7A PE=1 SV=2	P62424	1	7	7	7	8.81e-05	0.195	NFGIGQDIQPK	0.997	31.6	27.2	17			608.821	1215.63	2	1.527	551042
CRC-5-2	60S ribosomal protein L7a OS=Homo sapiens GN=RPL7A PE=1 SV=2	P62424	1	7	7	7	8.81e-05	0.195	VAPAPAVVK	0.997	33.5	25	33.5			426.271	850.528	2	0.5849	347408
CRC-5-2	60S ribosomal protein L7a OS=Homo sapiens GN=RPL7A PE=1 SV=2	P62424	1	7	7	7	8.81e-05	0.195	VVNPLFEK	0.969	18.7	27.7	17.9			473.273	944.532	2	-0.8904	564842
CRC-5-2	ATP-dependent RNA helicase DDX3X OS=Homo sapiens GN=DDX3X PE=1 SV=3	O00571	1	3	3	7	8.81e-05	0.131	QSSGASSSSFSSSR	0.997	28.7	25	26.4			681.301	1360.59	2	2.084	158469
CRC-5-2	ATP-dependent RNA helicase DDX3X OS=Homo sapiens GN=DDX3X PE=1 SV=3	O00571	1	3	3	7	8.81e-05	0.131	SPILVATAVAAR	0.997	29	25	24.4			584.856	1167.7	2	-0.3953	644155	O15523
CRC-5-2	ATP-dependent RNA helicase DDX3X OS=Homo sapiens GN=DDX3X PE=1 SV=3	O00571	1	3	3	7	8.81e-05	0.131	VGNLGLATSFFNER	0.997	26.5	28	24.8			762.894	1523.77	2	0.3398	416034
CRC-5-2	ATP-dependent RNA helicase DDX3X OS=Homo sapiens GN=DDX3X PE=1 SV=3	O00571	1	3	3	7	8.81e-05	0.131	VGSTSENITQK	0.997	44	27.7	40.3			582.299	1162.58	2	0.7718	248202	O15523
CRC-5-2	ATP-dependent RNA helicase DDX3X OS=Homo sapiens GN=DDX3X PE=1 SV=3	O00571	1	3	3	7	8.81e-05	0.131	VRPcVVYGGADIGQQIR	0.997	57.6	28	46.6	c4: Carbamidomethyl (+57.02)		630.001	1886.98	3	1.164	665544	O15523
CRC-5-2	ATP-dependent RNA helicase DDX3X OS=Homo sapiens GN=DDX3X PE=1 SV=3	O00571	1	3	3	7	8.81e-05	0.131	VVWVEESDKR	0.986	23	28.2	18			416.219	1245.63	3	-0.7604	469545
CRC-5-2	ATP-dependent RNA helicase DDX3X OS=Homo sapiens GN=DDX3X PE=1 SV=3	O00571	1	3	3	7	8.81e-05	0.131	YLVLDEADR	0.997	29.4	26.4	21.5			547.279	1092.54	2	-0.7882	475487	O15523
CRC-5-2	ATP-dependent RNA helicase DDX3Y OS=Homo sapiens GN=DDX3Y PE=1 SV=2	O15523	0.813	0	0	4	5.04e-05	0.0742	SPILVATAVAAR	0.997	29	25	24.4			584.856	1167.7	2	-0.3953	644155	O00571
CRC-5-2	ATP-dependent RNA helicase DDX3Y OS=Homo sapiens GN=DDX3Y PE=1 SV=2	O15523	0.813	0	0	4	5.04e-05	0.0742	VGSTSENITQK	0.997	44	27.7	40.3			582.299	1162.58	2	0.7718	248202	O00571
CRC-5-2	ATP-dependent RNA helicase DDX3Y OS=Homo sapiens GN=DDX3Y PE=1 SV=2	O15523	0.813	0	0	4	5.04e-05	0.0742	VRPcVVYGGADIGQQIR	0.997	57.6	28	46.6	c4: Carbamidomethyl (+57.02)		630.001	1886.98	3	1.164	665544	O00571
CRC-5-2	ATP-dependent RNA helicase DDX3Y OS=Homo sapiens GN=DDX3Y PE=1 SV=2	O15523	0.813	0	0	4	5.04e-05	0.0742	YLVLDEADR	0.997	29.4	26.4	21.5			547.279	1092.54	2	-0.7882	475487	O00571
CRC-5-2	PDZ and LIM domain protein 1 OS=Homo sapiens GN=PDLIM1 PE=1 SV=4	O00151	1	9	9	9	0.000113	0.419	ERVTPPEGYEVVTVFPK	0.997	36.9	27.8	36.9			649.68	1946.02	3	0.9307	388304
CRC-5-2	PDZ and LIM domain protein 1 OS=Homo sapiens GN=PDLIM1 PE=1 SV=4	O00151	1	9	9	9	0.000113	0.419	GcTDNLTLTVAR	0.997	29.2	27.9	23.9	c2: Carbamidomethyl (+57.02)		660.833	1319.65	2	1.251	711549
CRC-5-2	PDZ and LIM domain protein 1 OS=Homo sapiens GN=PDLIM1 PE=1 SV=4	O00151	1	9	9	9	0.000113	0.419	GHFFVEDQIYcEK	0.988	20.9	25	20.9	c11: Carbamidomethyl (+57.02)		557.921	1670.74	3	0.8235	589146
CRC-5-2	PDZ and LIM domain protein 1 OS=Homo sapiens GN=PDLIM1 PE=1 SV=4	O00151	1	9	9	9	0.000113	0.419	MNLASEPQEVLHIGSAHNR	0.997	27.5	28.1	27.5			526.516	2102.04	4	1.22	381602
CRC-5-2	PDZ and LIM domain protein 1 OS=Homo sapiens GN=PDLIM1 PE=1 SV=4	O00151	1	9	9	9	0.000113	0.419	QSTSFLVLQEILESEEKGDPNKPSGFR	0.997	31.4	28.1	31.4			759.639	3034.53	4	0.4039	383072
CRC-5-2	PDZ and LIM domain protein 1 OS=Homo sapiens GN=PDLIM1 PE=1 SV=4	O00151	1	9	9	9	0.000113	0.419	VAASIGNAQK	0.997	41.6	25.5	30.9			479.769	957.524	2	-0.2941	438399
CRC-5-2	PDZ and LIM domain protein 1 OS=Homo sapiens GN=PDLIM1 PE=1 SV=4	O00151	1	9	9	9	0.000113	0.419	VITNQYNNPAGLYSSENISNFNNALESK	0.991	30.3	28	30.3			1034.5	3100.49	3	5.94	215234
CRC-5-2	PDZ and LIM domain protein 1 OS=Homo sapiens GN=PDLIM1 PE=1 SV=4	O00151	1	9	9	9	0.000113	0.419	VTPPEGYEVVTVFPK	0.997	31.8	28.3	30.5			831.442	1660.87	2	-1.578	462876
CRC-5-2	PDZ and LIM domain protein 1 OS=Homo sapiens GN=PDLIM1 PE=1 SV=4	O00151	1	9	9	9	0.000113	0.419	VWSPLVTEEGKR	0.997	46.1	27.4	46.1			467.589	1399.74	3	-1.326	360182
CRC-5-2	Dihydrolipoyllysine-residue succinyltransferase component of 2-oxoglutarate dehydrogenase complex, mitochondrial OS=Homo sapiens GN=DLST PE=1 SV=4	P36957	1	5	5	5	6.3e-05	0.117	AKPAEAPAAAAPK	0.997	36.8	26.2	32			596.837	1191.66	2	-0.7562	202157
CRC-5-2	Dihydrolipoyllysine-residue succinyltransferase component of 2-oxoglutarate dehydrogenase complex, mitochondrial OS=Homo sapiens GN=DLST PE=1 SV=4	P36957	1	5	5	5	6.3e-05	0.117	GLVVPVIR	0.99	26	25	13.2			426.787	851.559	2	-0.448	220222
CRC-5-2	Dihydrolipoyllysine-residue succinyltransferase component of 2-oxoglutarate dehydrogenase complex, mitochondrial OS=Homo sapiens GN=DLST PE=1 SV=4	P36957	1	5	5	5	6.3e-05	0.117	LGFMSAFVK	0.997	52.2	25.2	52.2			500.27	998.525	2	-1.042	182500
CRC-5-2	Dihydrolipoyllysine-residue succinyltransferase component of 2-oxoglutarate dehydrogenase complex, mitochondrial OS=Homo sapiens GN=DLST PE=1 SV=4	P36957	1	5	5	5	6.3e-05	0.117	NVEAMNFADIER	0.997	34.7	25.5	34.7			704.829	1407.64	2	-1.066	495202
CRC-5-2	Dihydrolipoyllysine-residue succinyltransferase component of 2-oxoglutarate dehydrogenase complex, mitochondrial OS=Homo sapiens GN=DLST PE=1 SV=4	P36957	1	5	5	5	6.3e-05	0.117	VEGGTPLFTLR	0.986	21.6	27.2	13.5			595.333	1188.65	2	0.8389	686026
CRC-5-2	Collagen alpha-1(IV) chain OS=Homo sapiens GN=COL4A1 PE=1 SV=3	P02462	1	13	16	20	0.000252	0.13	AHGQDLGTAGScLR	0.997	37.7	25.6	30.7	c12: Carbamidomethyl (+57.02)		721.846	1441.68	2	2.116	388522	P29400
CRC-5-2	Collagen alpha-1(IV) chain OS=Homo sapiens GN=COL4A1 PE=1 SV=3	P02462	1	13	16	20	0.000252	0.13	AHGQDLGTAGScLR	0.997	41.3	25.4	41.3	c12: Carbamidomethyl (+57.02)		481.565	1441.67	3	-0.7439	1061330	P29400
CRC-5-2	Collagen alpha-1(IV) chain OS=Homo sapiens GN=COL4A1 PE=1 SV=3	P02462	1	13	16	20	0.000252	0.13	AHGQDLGTAGScLRK	0.997	27.4	27.5	24.4	c12: Carbamidomethyl (+57.02)		524.264	1569.77	3	0.8192	205671
CRC-5-2	Collagen alpha-1(IV) chain OS=Homo sapiens GN=COL4A1 PE=1 SV=3	P02462	1	13	16	20	0.000252	0.13	FSTmPFLFcNINNVcNFASR	0.991	22.8	25	3.02	c9: Carbamidomethyl (+57.02), c15: Carbamidomethyl (+57.02)	m4: Oxidation (+15.99)	819.039	2454.1	3	1.587	246283
CRC-5-2	Collagen alpha-1(IV) chain OS=Homo sapiens GN=COL4A1 PE=1 SV=3	P02462	1	13	16	20	0.000252	0.13	GDpGTpGVPGK	0.996	25.7	25	12.9		p3: Oxidation (+15.99), p6: Oxidation (+15.99)	507.248	1012.48	2	-1.591	135415
CRC-5-2	Collagen alpha-1(IV) chain OS=Homo sapiens GN=COL4A1 PE=1 SV=3	P02462	1	13	16	20	0.000252	0.13	GEPGppGLpGSVGSpGVpGIGpPGAR	0.985	22.2	28.1	22.2		p5: Oxidation (+15.99), p6: Oxidation (+15.99), p9: Oxidation (+15.99), p15: Oxidation (+15.99), p18: Oxidation (+15.99), p22: Oxidation (+15.99)	1180.08	2358.15	2	1.072	177813
CRC-5-2	Collagen alpha-1(IV) chain OS=Homo sapiens GN=COL4A1 PE=1 SV=3	P02462	1	13	16	20	0.000252	0.13	GFpGTSLPGpSGR	0.997	24.7	26.6	0		p3: Oxidation (+15.99), p10: Oxidation (+15.99)	631.312	1260.61	2	-0.7863	1686220
CRC-5-2	Collagen alpha-1(IV) chain OS=Homo sapiens GN=COL4A1 PE=1 SV=3	P02462	1	13	16	20	0.000252	0.13	GPpGGVGFpGSR	0.997	23.8	25.4	13.7		p3: Oxidation (+15.99), p9: Oxidation (+15.99)	558.775	1115.54	2	0.1326	574374
CRC-5-2	Collagen alpha-1(IV) chain OS=Homo sapiens GN=COL4A1 PE=1 SV=3	P02462	1	13	16	20	0.000252	0.13	GYpGTpGPR	0.997	30.8	26	9.38		p3: Oxidation (+15.99), p6: Oxidation (+15.99)	467.225	932.436	2	0.9728	204662
CRC-5-2	Collagen alpha-1(IV) chain OS=Homo sapiens GN=COL4A1 PE=1 SV=3	P02462	1	13	16	20	0.000252	0.13	HSQTIDDPQcPSGTK	0.997	42	25	42	c10: Carbamidomethyl (+57.02)		557.586	1669.74	3	0.08185	187406
CRC-5-2	Collagen alpha-1(IV) chain OS=Homo sapiens GN=COL4A1 PE=1 SV=3	P02462	1	13	16	20	0.000252	0.13	ILYHGYSLLYVQGNER	0.997	25.2	27.9	21.7			642.336	1923.99	3	0.7491	1076590
CRC-5-2	Collagen alpha-1(IV) chain OS=Homo sapiens GN=COL4A1 PE=1 SV=3	P02462	1	13	16	20	0.000252	0.13	ILYHGYSLLYVQGNER	0.997	35.9	28.1	34.5			963.001	1923.99	2	1.516	141602
CRC-5-2	Collagen alpha-1(IV) chain OS=Homo sapiens GN=COL4A1 PE=1 SV=3	P02462	1	13	16	20	0.000252	0.13	IVPLPGPPGAEGLpGSpGFpGPQGDR	0.986	22.8	28.1	17		p14: Oxidation (+15.99), p17: Oxidation (+15.99), p20: Oxidation (+15.99)	838.76	2513.26	3	1.132	389145
CRC-5-2	Collagen alpha-1(IV) chain OS=Homo sapiens GN=COL4A1 PE=1 SV=3	P02462	1	13	16	20	0.000252	0.13	IVPLPGppGAEGLpGSpGFpGPQGDR	0.997	44.8	28.1	36.5		p7: Oxidation (+15.99), p8: Oxidation (+15.99), p14: Oxidation (+15.99), p17: Oxidation (+15.99), p20: Oxidation (+15.99)	849.423	2545.25	3	0.4623	628411
CRC-5-2	Collagen alpha-1(IV) chain OS=Homo sapiens GN=COL4A1 PE=1 SV=3	P02462	1	13	16	20	0.000252	0.13	KFSTmPFLFcNINNVcNFASR	0.98	23.5	25.8	1.41	c10: Carbamidomethyl (+57.02), c16: Carbamidomethyl (+57.02)	m5: Oxidation (+15.99)	861.734	2582.18	3	-2.212	228673
CRC-5-2	Collagen alpha-1(IV) chain OS=Homo sapiens GN=COL4A1 PE=1 SV=3	P02462	1	13	16	20	0.000252	0.13	KFSTMPFLFcNINNVcNFASR	0.991	22.2	26.6	22.2	c10: Carbamidomethyl (+57.02), c16: Carbamidomethyl (+57.02)		856.405	2566.19	3	-0.04228	294778
CRC-5-2	Collagen alpha-1(IV) chain OS=Homo sapiens GN=COL4A1 PE=1 SV=3	P02462	1	13	16	20	0.000252	0.13	KPTPSTLkAGELR	0.997	44	25.4	23.4		k8: Oxidation (+15.99)	471.94	1412.8	3	-0.8933	317762
CRC-5-2	Collagen alpha-1(IV) chain OS=Homo sapiens GN=COL4A1 PE=1 SV=3	P02462	1	13	16	20	0.000252	0.13	NDYSYWLSTPEPmpmSMAPITGENIRPFISR	0.997	25.9	25.8	1.15		m13: Oxidation (+15.99), p14: Oxidation (+15.99), m15: Oxidation (+15.99)	1216.9	3647.67	3	-1.368	163260
CRC-5-2	Collagen alpha-1(IV) chain OS=Homo sapiens GN=COL4A1 PE=1 SV=3	P02462	1	13	16	20	0.000252	0.13	SAPFIEcHGR	0.997	30.8	25	0	c7: Carbamidomethyl (+57.02)		587.276	1172.54	2	-1.523	302401	P29400
CRC-5-2	Collagen alpha-1(IV) chain OS=Homo sapiens GN=COL4A1 PE=1 SV=3	P02462	1	13	16	20	0.000252	0.13	SAPFIEcHGR	0.997	26.8	25	0	c7: Carbamidomethyl (+57.02)		391.854	1172.54	3	0.2188	761422	P29400
CRC-5-2	Major vault protein OS=Homo sapiens GN=MVP PE=1 SV=4	Q14764	1	16	17	17	0.000214	0.274	ALQPLEEGEDEEK	0.997	23.6	25.2	21.6			743.85	1485.68	2	0.6041	624935
CRC-5-2	Major vault protein OS=Homo sapiens GN=MVP PE=1 SV=4	Q14764	1	16	17	17	0.000214	0.274	AVIGSTYMLTQDEVLWEK	0.997	66.1	28.4	66.1			1042.02	2082.03	2	0.09508	197846
CRC-5-2	Major vault protein OS=Homo sapiens GN=MVP PE=1 SV=4	Q14764	1	16	17	17	0.000214	0.274	DAQGLVLFDVTGQVR	0.997	26.4	28.1	26.4			539.958	1616.85	3	-0.2769	84699.6
CRC-5-2	Major vault protein OS=Homo sapiens GN=MVP PE=1 SV=4	Q14764	1	16	17	17	0.000214	0.274	DAQGLVLFDVTGQVR	0.997	44.2	27.6	44.2			809.435	1616.85	2	1.383	375048
CRC-5-2	Major vault protein OS=Homo sapiens GN=MVP PE=1 SV=4	Q14764	1	16	17	17	0.000214	0.274	DITPLQVVLPNTALHLK	0.997	35.2	25	35.2			624.703	1871.09	3	-0.3354	254514
CRC-5-2	Major vault protein OS=Homo sapiens GN=MVP PE=1 SV=4	Q14764	1	16	17	17	0.000214	0.274	DLAVAGPEMQVK	0.997	27.9	26.5	19			629.33	1256.64	2	0.6664	430055
CRC-5-2	Major vault protein OS=Homo sapiens GN=MVP PE=1 SV=4	Q14764	1	16	17	17	0.000214	0.274	ELPPGVEELLNK	0.997	28.7	25.9	27.4			669.37	1336.73	2	1.03	413148
CRC-5-2	Major vault protein OS=Homo sapiens GN=MVP PE=1 SV=4	Q14764	1	16	17	17	0.000214	0.274	GAVASVTFDDFHK	0.997	39.1	26.6	38.8			465.229	1392.67	3	-0.7878	448509
CRC-5-2	Major vault protein OS=Homo sapiens GN=MVP PE=1 SV=4	Q14764	1	16	17	17	0.000214	0.274	ILDQSEAEK	0.974	18.2	26.1	13.3			516.764	1031.51	2	-0.6217	266803
CRC-5-2	Major vault protein OS=Homo sapiens GN=MVP PE=1 SV=4	Q14764	1	16	17	17	0.000214	0.274	IPPYHYIHVLDQNSNVSR	0.997	27	28.1	23.9			538.779	2151.09	4	-0.2388	548454
CRC-5-2	Major vault protein OS=Homo sapiens GN=MVP PE=1 SV=4	Q14764	1	16	17	17	0.000214	0.274	KEVEVVEIIQATIIR	0.997	49.7	25	49.7			580.68	1739.02	3	-1.074	181315
CRC-5-2	Major vault protein OS=Homo sapiens GN=MVP PE=1 SV=4	Q14764	1	16	17	17	0.000214	0.274	LAQDPFPLYPGEVLEK	0.997	28.2	27.3	28.2			908.482	1814.95	2	2.158	202255
CRC-5-2	Major vault protein OS=Homo sapiens GN=MVP PE=1 SV=4	Q14764	1	16	17	17	0.000214	0.274	QAIPLDENEGIYVQDVK	0.997	35.9	28.1	34.6			965.994	1929.97	2	2.174	218971
CRC-5-2	Major vault protein OS=Homo sapiens GN=MVP PE=1 SV=4	Q14764	1	16	17	17	0.000214	0.274	QMTEAIGPSTIR	0.997	47.6	27.6	29.1			652.338	1302.66	2	0.9343	278718
CRC-5-2	Major vault protein OS=Homo sapiens GN=MVP PE=1 SV=4	Q14764	1	16	17	17	0.000214	0.274	SLQPLAPR	0.99	26.5	25	22.7			441.264	880.513	2	0.202	463837
CRC-5-2	Major vault protein OS=Homo sapiens GN=MVP PE=1 SV=4	Q14764	1	16	17	17	0.000214	0.274	SVQLAIEITTNSQEAAAK	0.997	28.5	27.8	24.3			937.499	1872.98	2	1.941	138377
CRC-5-2	Major vault protein OS=Homo sapiens GN=MVP PE=1 SV=4	Q14764	1	16	17	17	0.000214	0.274	VASGPSPGEGISPQSAQAPQAPGDNHVVPVLR	0.997	29.5	27.6	29.5			1040.53	3118.58	3	0.2699	320480
CRC-5-2	Matrin-3 OS=Homo sapiens GN=MATR3 PE=1 SV=2	P43243	1	5	5	5	6.3e-05	0.0767	GDADQASNILASFGLSAR	0.997	55.7	28	52.8			896.945	1791.87	2	-0.3692	275326
CRC-5-2	Matrin-3 OS=Homo sapiens GN=MATR3 PE=1 SV=2	P43243	1	5	5	5	6.3e-05	0.0767	GPGPLQER	0.971	16.6	25	10.7			427.23	852.445	2	-0.471	315893
CRC-5-2	Matrin-3 OS=Homo sapiens GN=MATR3 PE=1 SV=2	P43243	1	5	5	5	6.3e-05	0.0767	IGPYQPNVPVGIDYVIPK	0.997	29.7	25	26.5			985.044	1968.07	2	0.3037	177089
CRC-5-2	Matrin-3 OS=Homo sapiens GN=MATR3 PE=1 SV=2	P43243	1	5	5	5	6.3e-05	0.0767	IKKPEGKPDQK	0.997	28.9	25	28.9			423.25	1266.73	3	-0.6136	79920.2
CRC-5-2	Matrin-3 OS=Homo sapiens GN=MATR3 PE=1 SV=2	P43243	1	5	5	5	6.3e-05	0.0767	SQAFIEMETR	0.994	26.1	25.8	19.1			606.292	1210.57	2	3.333	353545
CRC-5-2	Voltage-dependent anion-selective channel protein 1 OS=Homo sapiens GN=VDAC1 PE=1 SV=2	P21796	1	5	5	7	8.81e-05	0.276	EHINLGcDMDFDIAGPSIR	0.997	43.7	25.8	43.7	c7: Carbamidomethyl (+57.02)		720.667	2158.98	3	0.9892	484386
CRC-5-2	Voltage-dependent anion-selective channel protein 1 OS=Homo sapiens GN=VDAC1 PE=1 SV=2	P21796	1	5	5	7	8.81e-05	0.276	LETAVNLAWTAGNSNTR	0.997	51.8	28.2	48.6			909.462	1816.91	2	1.715	193263
CRC-5-2	Voltage-dependent anion-selective channel protein 1 OS=Homo sapiens GN=VDAC1 PE=1 SV=2	P21796	1	5	5	7	8.81e-05	0.276	LGLGLEFQA	0.997	24.7	27.7	24.7			474.264	946.513	2	0.04017	117508
CRC-5-2	Voltage-dependent anion-selective channel protein 1 OS=Homo sapiens GN=VDAC1 PE=1 SV=2	P21796	1	5	5	7	8.81e-05	0.276	LTLSALLDGK	0.971	16.1	25	0			515.811	1029.61	2	0.3668	144339	Q9Y277
CRC-5-2	Voltage-dependent anion-selective channel protein 1 OS=Homo sapiens GN=VDAC1 PE=1 SV=2	P21796	1	5	5	7	8.81e-05	0.276	LTLSALLDGK	0.997	47.6	25	0			515.811	1029.61	2	-0.7005	182125	Q9Y277
CRC-5-2	Voltage-dependent anion-selective channel protein 1 OS=Homo sapiens GN=VDAC1 PE=1 SV=2	P21796	1	5	5	7	8.81e-05	0.276	VTQSNFAVGYK	0.997	58.6	26.5	48.6			607.315	1212.61	2	0.4928	508025
CRC-5-2	Voltage-dependent anion-selective channel protein 1 OS=Homo sapiens GN=VDAC1 PE=1 SV=2	P21796	1	5	5	7	8.81e-05	0.276	YQIDPDAcFSAK	0.997	24	25	20.9	c8: Carbamidomethyl (+57.02)		707.819	1413.62	2	0.2494	464924
CRC-5-2	Erythrocyte band 7 integral membrane protein OS=Homo sapiens GN=STOM PE=1 SV=3	P27105	1	3	4	4	5.04e-05	0.135	LLAQTTLR	0.99	22.2	25	14			458.285	914.555	2	0.01972	715889
CRC-5-2	Erythrocyte band 7 integral membrane protein OS=Homo sapiens GN=STOM PE=1 SV=3	P27105	1	3	4	4	5.04e-05	0.135	VQNATLAVANITNADSATR	0.996	65.1	28	53.4			965.504	1928.99	2	0.4964	225448
CRC-5-2	Erythrocyte band 7 integral membrane protein OS=Homo sapiens GN=STOM PE=1 SV=3	P27105	1	3	4	4	5.04e-05	0.135	VQNATLAVANITNADSATR	0.997	38	27.9	35.2			644.004	1928.99	3	-0.3046	467330
CRC-5-2	Erythrocyte band 7 integral membrane protein OS=Homo sapiens GN=STOM PE=1 SV=3	P27105	1	3	4	4	5.04e-05	0.135	YLQTLTTIAAEK	0.983	61.5	26.5	56.7			676.375	1350.74	2	-2.398	500116
CRC-5-2	Collagen alpha-1(XI) chain OS=Homo sapiens GN=COL11A1 PE=1 SV=4	P12107	1	0	0	2	2.52e-05	0.0122	DGLpGHpGQR	0.993	22.9	26.5	20.9		p4: Oxidation (+15.99), p7: Oxidation (+15.99)	533.258	1064.5	2	0.3642	163112	P20908,P13942
CRC-5-2	Collagen alpha-1(XI) chain OS=Homo sapiens GN=COL11A1 PE=1 SV=4	P12107	1	0	0	2	2.52e-05	0.0122	LGVpGLpGYpGR	0.973	18	27.7	17.8		p4: Oxidation (+15.99), p7: Oxidation (+15.99), p10: Oxidation (+15.99)	615.827	1229.64	2	-0.3957	745864	P20908,P13942
CRC-5-2	3-hydroxyacyl-CoA dehydrogenase type-2 OS=Homo sapiens GN=HSD17B10 PE=1 SV=3	Q99714	1	7	10	10	0.000126	0.448	DLAPIGIR	0.99	24.3	25	21.3			427.758	853.502	2	-0.3768	266558
CRC-5-2	3-hydroxyacyl-CoA dehydrogenase type-2 OS=Homo sapiens GN=HSD17B10 PE=1 SV=3	Q99714	1	7	10	10	0.000126	0.448	GGIVGMTLPIAR	0.997	37.8	25	31.4			592.845	1183.68	2	1.079	342890
CRC-5-2	3-hydroxyacyl-CoA dehydrogenase type-2 OS=Homo sapiens GN=HSD17B10 PE=1 SV=3	Q99714	1	7	10	10	0.000126	0.448	GLVAVITGGASGLGLATAER	0.983	85.6	25	81.2			605.011	1812.01	3	-0.5063	220712
CRC-5-2	3-hydroxyacyl-CoA dehydrogenase type-2 OS=Homo sapiens GN=HSD17B10 PE=1 SV=3	Q99714	1	7	10	10	0.000126	0.448	GLVAVITGGASGLGLATAER	0.996	59.4	25	59			907.014	1812.01	2	1.521	218239
CRC-5-2	3-hydroxyacyl-CoA dehydrogenase type-2 OS=Homo sapiens GN=HSD17B10 PE=1 SV=3	Q99714	1	7	10	10	0.000126	0.448	GVIINTASVAAFEGQVGQAAYSASK	0.994	27.5	27.4	27.5			1220.13	2438.25	2	3.23	102098
CRC-5-2	3-hydroxyacyl-CoA dehydrogenase type-2 OS=Homo sapiens GN=HSD17B10 PE=1 SV=3	Q99714	1	7	10	10	0.000126	0.448	GVIINTASVAAFEGQVGQAAYSASK	0.997	47.9	27.7	47.9			813.756	2438.25	3	0.87	408921
CRC-5-2	3-hydroxyacyl-CoA dehydrogenase type-2 OS=Homo sapiens GN=HSD17B10 PE=1 SV=3	Q99714	1	7	10	10	0.000126	0.448	KGQTHTLEDFQR	0.997	24.7	27.5	21.6			487.248	1458.72	3	0.3165	358532
CRC-5-2	3-hydroxyacyl-CoA dehydrogenase type-2 OS=Homo sapiens GN=HSD17B10 PE=1 SV=3	Q99714	1	7	10	10	0.000126	0.448	LVAGEMGQNEPDQGGQR	0.997	39.7	25.1	39.7			893.414	1784.81	2	0.9061	113880
CRC-5-2	3-hydroxyacyl-CoA dehydrogenase type-2 OS=Homo sapiens GN=HSD17B10 PE=1 SV=3	Q99714	1	7	10	10	0.000126	0.448	LVGQGASAVLLDLPNSGGEAQAK	0.997	38.9	26.5	38.9			732.394	2194.16	3	-0.2086	544881
CRC-5-2	3-hydroxyacyl-CoA dehydrogenase type-2 OS=Homo sapiens GN=HSD17B10 PE=1 SV=3	Q99714	1	7	10	10	0.000126	0.448	LVGQGASAVLLDLPNSGGEAQAK	0.997	36.2	26.5	36.2			1098.09	2194.16	2	1.156	256999
CRC-5-2	Aldo-keto reductase family 1 member C1 OS=Homo sapiens GN=AKR1C1 PE=1 SV=1	Q04828	0.74	0	0	3	3.78e-05	0.111	HIDSAHLYNNEEQVGLAIR	0.997	41.5	28.2	41.5			727.036	2178.09	3	2.318	444967	P42330
CRC-5-2	Aldo-keto reductase family 1 member C1 OS=Homo sapiens GN=AKR1C1 PE=1 SV=1	Q04828	0.74	0	0	3	3.78e-05	0.111	REDIFYTSK	0.997	28.2	26.2	12.5			579.792	1157.57	2	-1.176	254588	P42330,P17516
CRC-5-2	Aldo-keto reductase family 1 member C1 OS=Homo sapiens GN=AKR1C1 PE=1 SV=1	Q04828	0.74	0	0	3	3.78e-05	0.111	TPALIALR	0.99	29.7	25	28.5			427.776	853.538	2	-0.8448	271598	P42330
CRC-5-2	Latent-transforming growth factor beta-binding protein 2 OS=Homo sapiens GN=LTBP2 PE=1 SV=3	Q14767	1	4	4	4	5.04e-05	0.0275	ALLEAPLK	0.975	16.2	25	16.2			427.771	853.527	2	-0.02568	263878
CRC-5-2	Latent-transforming growth factor beta-binding protein 2 OS=Homo sapiens GN=LTBP2 PE=1 SV=3	Q14767	1	4	4	4	5.04e-05	0.0275	EIcPAGHGYTYASSDIR	0.991	22.2	25	22.2	c3: Carbamidomethyl (+57.02)		632.956	1895.85	3	-0.6291	422546
CRC-5-2	Latent-transforming growth factor beta-binding protein 2 OS=Homo sapiens GN=LTBP2 PE=1 SV=3	Q14767	1	4	4	4	5.04e-05	0.0275	KGHcQDINEcR	0.992	22.3	25	15.6	c4: Carbamidomethyl (+57.02), c10: Carbamidomethyl (+57.02)		708.809	1415.6	2	-0.503	43086.1
CRC-5-2	Latent-transforming growth factor beta-binding protein 2 OS=Homo sapiens GN=LTBP2 PE=1 SV=3	Q14767	1	4	4	4	5.04e-05	0.0275	SLGPGTcTLPLAQR	0.997	27.2	27.1	27.2	c7: Carbamidomethyl (+57.02)		735.891	1469.77	2	1.328	525742
CRC-5-2	6-phosphogluconate dehydrogenase, decarboxylating OS=Homo sapiens GN=PGD PE=1 SV=3	P52209	1	3	3	3	3.78e-05	0.0828	TIFQGIAAK	0.997	27.6	25	21.8			474.779	947.543	2	-1.035	529822
CRC-5-2	6-phosphogluconate dehydrogenase, decarboxylating OS=Homo sapiens GN=PGD PE=1 SV=3	P52209	1	3	3	3	3.78e-05	0.0828	VDDFLANEAK	0.997	46.1	26.9	46.1			561.278	1120.54	2	0.5154	480362
CRC-5-2	6-phosphogluconate dehydrogenase, decarboxylating OS=Homo sapiens GN=PGD PE=1 SV=3	P52209	1	3	3	3	3.78e-05	0.0828	VGTGEPccDWVGDEGAGHFVK	0.997	39.9	25	39.9	c7: Carbamidomethyl (+57.02), c8: Carbamidomethyl (+57.02)		759.662	2275.96	3	0.251	522472
CRC-5-2	Aldo-keto reductase family 1 member C3 OS=Homo sapiens GN=AKR1C3 PE=1 SV=4	P42330	0.971	0	0	3	3.78e-05	0.111	HIDSAHLYNNEEQVGLAIR	0.997	41.5	28.2	41.5			727.036	2178.09	3	2.318	444967	Q04828
CRC-5-2	Aldo-keto reductase family 1 member C3 OS=Homo sapiens GN=AKR1C3 PE=1 SV=4	P42330	0.971	0	0	3	3.78e-05	0.111	REDIFYTSK	0.997	28.2	26.2	12.5			579.792	1157.57	2	-1.176	254588	P17516,Q04828
CRC-5-2	Aldo-keto reductase family 1 member C3 OS=Homo sapiens GN=AKR1C3 PE=1 SV=4	P42330	0.971	0	0	3	3.78e-05	0.111	TPALIALR	0.99	29.7	25	28.5			427.776	853.538	2	-0.8448	271598	Q04828
CRC-5-2	Methylcrotonoyl-CoA carboxylase beta chain, mitochondrial OS=Homo sapiens GN=MCCC2 PE=1 SV=1	Q9HCC0	1	5	5	5	6.3e-05	0.121	ALVNQLHER	0.978	20.8	25.6	15.4			540.302	1078.59	2	1.462	189190
CRC-5-2	Methylcrotonoyl-CoA carboxylase beta chain, mitochondrial OS=Homo sapiens GN=MCCC2 PE=1 SV=1	Q9HCC0	1	5	5	5	6.3e-05	0.121	FLYIWPNAR	0.997	25.2	27.1	18.3			590.32	1178.62	2	1.1	249852
CRC-5-2	Methylcrotonoyl-CoA carboxylase beta chain, mitochondrial OS=Homo sapiens GN=MCCC2 PE=1 SV=1	Q9HCC0	1	5	5	5	6.3e-05	0.121	ISVMGGEQAANVLATITK	0.977	18.5	26.8	18.5			901.988	1801.96	2	0.7089	194087
CRC-5-2	Methylcrotonoyl-CoA carboxylase beta chain, mitochondrial OS=Homo sapiens GN=MCCC2 PE=1 SV=1	Q9HCC0	1	5	5	5	6.3e-05	0.121	LPcIYLVDSGGAYLPR	0.997	32.2	28.4	32.1	c3: Carbamidomethyl (+57.02)		897.469	1792.92	2	2.516	224765
CRC-5-2	Methylcrotonoyl-CoA carboxylase beta chain, mitochondrial OS=Homo sapiens GN=MCCC2 PE=1 SV=1	Q9HCC0	1	5	5	5	6.3e-05	0.121	QFSSADEAALKEPIIK	0.996	25.1	27.7	25.1			582.981	1745.92	3	1.123	398990
CRC-5-2	IgGFc-binding protein OS=Homo sapiens GN=FCGBP PE=1 SV=3	Q9Y6R7	1	5	5	5	6.3e-05	0.015	ALASYVAAcQAAGVVIEDWR	0.997	40.5	28.5	40.5	c9: Carbamidomethyl (+57.02)		717.361	2149.06	3	-0.9875	313026
CRC-5-2	IgGFc-binding protein OS=Homo sapiens GN=FCGBP PE=1 SV=3	Q9Y6R7	1	5	5	5	6.3e-05	0.015	GNPAVSYVR	0.997	26.6	28.2	20			481.757	961.499	2	0.4551	435267
CRC-5-2	IgGFc-binding protein OS=Homo sapiens GN=FCGBP PE=1 SV=3	Q9Y6R7	1	5	5	5	6.3e-05	0.015	ISVAQGASK	0.984	22.8	27.4	17.8			430.745	859.475	2	-1.071	224765
CRC-5-2	IgGFc-binding protein OS=Homo sapiens GN=FCGBP PE=1 SV=3	Q9Y6R7	1	5	5	5	6.3e-05	0.015	LRVPAAYAGSLcGLcGNYNQDPADDLK	0.997	29.9	27	29.9	c12: Carbamidomethyl (+57.02), c15: Carbamidomethyl (+57.02)		980.134	2937.38	3	2.128	180373
CRC-5-2	IgGFc-binding protein OS=Homo sapiens GN=FCGBP PE=1 SV=3	Q9Y6R7	1	5	5	5	6.3e-05	0.015	VNGVLTALPVSVADGR	0.997	27.1	25	27.1			784.444	1566.87	2	0.509	406267
CRC-5-2	Serine hydroxymethyltransferase, mitochondrial OS=Homo sapiens GN=SHMT2 PE=1 SV=3	P34897	1	5	6	7	8.81e-05	0.155	AHLLADMAHISGLVAAK	0.997	34	26.7	34			573.318	1716.93	3	-1.471	319137
CRC-5-2	Serine hydroxymethyltransferase, mitochondrial OS=Homo sapiens GN=SHMT2 PE=1 SV=3	P34897	1	5	6	7	8.81e-05	0.155	HADIVTTTTHK	0.997	29.2	27.2	28.3			408.551	1222.63	3	0.917	248936
CRC-5-2	Serine hydroxymethyltransferase, mitochondrial OS=Homo sapiens GN=SHMT2 PE=1 SV=3	P34897	1	5	6	7	8.81e-05	0.155	HADIVTTTTHK	0.997	38.3	28.2	32.3			612.323	1222.63	2	-0.1487	104700
CRC-5-2	Serine hydroxymethyltransferase, mitochondrial OS=Homo sapiens GN=SHMT2 PE=1 SV=3	P34897	1	5	6	7	8.81e-05	0.155	ISATSIFFESMPYK	0.997	33.8	27.7	33.8			810.901	1619.79	2	-1.396	257736	P34896
CRC-5-2	Serine hydroxymethyltransferase, mitochondrial OS=Homo sapiens GN=SHMT2 PE=1 SV=3	P34897	1	5	6	7	8.81e-05	0.155	LIIAGTSAYAR	0.997	30	25.2	15.2			568.327	1134.64	2	-0.2307	676394
CRC-5-2	Serine hydroxymethyltransferase, mitochondrial OS=Homo sapiens GN=SHMT2 PE=1 SV=3	P34897	1	5	6	7	8.81e-05	0.155	TGLIDYNQLALTAR	0.997	51.8	27.4	51.8			774.923	1547.83	2	-0.03999	594789
CRC-5-2	Serine hydroxymethyltransferase, mitochondrial OS=Homo sapiens GN=SHMT2 PE=1 SV=3	P34897	1	5	6	7	8.81e-05	0.155	VLELVSITANK	0.997	26.3	25	22.1			593.855	1185.7	2	-1.114	529489
CRC-5-2	Peroxisomal multifunctional enzyme type 2 OS=Homo sapiens GN=HSD17B4 PE=1 SV=3	P51659	1	8	8	8	0.000101	0.182	GALVVVNDLGGDFK	0.997	40	28	40			702.381	1402.75	2	1.096	557063
CRC-5-2	Peroxisomal multifunctional enzyme type 2 OS=Homo sapiens GN=HSD17B4 PE=1 SV=3	P51659	1	8	8	8	0.000101	0.182	IcDFENASKPQSIQESTGSIIEVLSK	0.997	41.6	28.3	41.6	c2: Carbamidomethyl (+57.02)		960.814	2879.42	3	-0.5392	168670
CRC-5-2	Peroxisomal multifunctional enzyme type 2 OS=Homo sapiens GN=HSD17B4 PE=1 SV=3	P51659	1	8	8	8	0.000101	0.182	IDVVVNNAGILR	0.997	36.7	25	30.8			641.879	1281.74	2	2.197	522579
CRC-5-2	Peroxisomal multifunctional enzyme type 2 OS=Homo sapiens GN=HSD17B4 PE=1 SV=3	P51659	1	8	8	8	0.000101	0.182	ISDEDWDIIHR	0.995	62.5	25.6	52.3			466.893	1397.66	3	-0.9423	333112
CRC-5-2	Peroxisomal multifunctional enzyme type 2 OS=Homo sapiens GN=HSD17B4 PE=1 SV=3	P51659	1	8	8	8	0.000101	0.182	KSNIHcNTIAPNAGSR	0.997	31.8	27.7	29.4	c6: Carbamidomethyl (+57.02)		580.626	1738.86	3	1.372	133273
CRC-5-2	Peroxisomal multifunctional enzyme type 2 OS=Homo sapiens GN=HSD17B4 PE=1 SV=3	P51659	1	8	8	8	0.000101	0.182	LGLLGLANSLAIEGR	0.997	53.3	25	52.6			748.943	1495.87	2	-1.017	296297
CRC-5-2	Peroxisomal multifunctional enzyme type 2 OS=Homo sapiens GN=HSD17B4 PE=1 SV=3	P51659	1	8	8	8	0.000101	0.182	VAVAIPNRPPDAVLTDTTSLNQAALYR	0.997	35.5	25	35.5			956.187	2865.54	3	1.829	170608
CRC-5-2	Peroxisomal multifunctional enzyme type 2 OS=Homo sapiens GN=HSD17B4 PE=1 SV=3	P51659	1	8	8	8	0.000101	0.182	VVLVTGAGAGLGR	0.997	46.8	25	38.5			585.354	1168.69	2	-0.1043	679678
CRC-5-2	ADP/ATP translocase 2 OS=Homo sapiens GN=SLC25A5 PE=1 SV=7	P05141	1	2	2	7	8.81e-05	0.238	DFLAGGVAAAISK	0.997	52.4	26.9	45.2			610.338	1218.66	2	-0.182	682230
CRC-5-2	ADP/ATP translocase 2 OS=Homo sapiens GN=SLC25A5 PE=1 SV=7	P05141	1	2	2	7	8.81e-05	0.238	EQGVLSFWR	0.997	29.2	27.5	21			561.291	1120.57	2	1.46	345679	P12236
CRC-5-2	ADP/ATP translocase 2 OS=Homo sapiens GN=SLC25A5 PE=1 SV=7	P05141	1	2	2	7	8.81e-05	0.238	GAWSNVLR	0.99	30.9	25.2	25.1			451.746	901.478	2	0.7292	408966	P12236,P12235
CRC-5-2	ADP/ATP translocase 2 OS=Homo sapiens GN=SLC25A5 PE=1 SV=7	P05141	1	2	2	7	8.81e-05	0.238	GLGDcLVK	0.984	20	27.9	16.3	c5: Carbamidomethyl (+57.02)		431.229	860.443	2	0.01481	435150	P12236
CRC-5-2	ADP/ATP translocase 2 OS=Homo sapiens GN=SLC25A5 PE=1 SV=7	P05141	1	2	2	7	8.81e-05	0.238	KGTDIMYTGTLDcWR	0.997	34.1	25.8	34.1	c13: Carbamidomethyl (+57.02)		606.283	1815.83	3	-0.1174	478893
CRC-5-2	ADP/ATP translocase 2 OS=Homo sapiens GN=SLC25A5 PE=1 SV=7	P05141	1	2	2	7	8.81e-05	0.238	LLLQVQHASK	0.997	42	25	23.8			568.843	1135.67	2	-0.424	681720	P12236,P12235
CRC-5-2	ADP/ATP translocase 2 OS=Homo sapiens GN=SLC25A5 PE=1 SV=7	P05141	1	2	2	7	8.81e-05	0.238	TAVAPIER	0.99	21.3	25	15			428.748	855.481	2	0.02108	812915	Q9H0C2,P12236,P12235
CRC-5-2	ADP/ATP translocase 1 OS=Homo sapiens GN=SLC25A4 PE=1 SV=4	P12235	0.648	0	0	3	3.78e-05	0.0872	GAWSNVLR	0.99	30.9	25.2	25.1			451.746	901.478	2	0.7292	408966	P05141,P12236
CRC-5-2	ADP/ATP translocase 1 OS=Homo sapiens GN=SLC25A4 PE=1 SV=4	P12235	0.648	0	0	3	3.78e-05	0.0872	LLLQVQHASK	0.997	42	25	23.8			568.843	1135.67	2	-0.424	681720	P05141,P12236
CRC-5-2	ADP/ATP translocase 1 OS=Homo sapiens GN=SLC25A4 PE=1 SV=4	P12235	0.648	0	0	3	3.78e-05	0.0872	TAVAPIER	0.99	21.3	25	15			428.748	855.481	2	0.02108	812915	Q9H0C2,P05141,P12236
CRC-5-2	ADP/ATP translocase 3 OS=Homo sapiens GN=SLC25A6 PE=1 SV=4	P12236	0.999	1	1	6	7.56e-05	0.188	DFLAGGIAAAISK	0.997	39.5	26.9	37			617.346	1232.68	2	0.6469	236972
CRC-5-2	ADP/ATP translocase 3 OS=Homo sapiens GN=SLC25A6 PE=1 SV=4	P12236	0.999	1	1	6	7.56e-05	0.188	EQGVLSFWR	0.997	29.2	27.5	21			561.291	1120.57	2	1.46	345679	P05141
CRC-5-2	ADP/ATP translocase 3 OS=Homo sapiens GN=SLC25A6 PE=1 SV=4	P12236	0.999	1	1	6	7.56e-05	0.188	GAWSNVLR	0.99	30.9	25.2	25.1			451.746	901.478	2	0.7292	408966	P05141,P12235
CRC-5-2	ADP/ATP translocase 3 OS=Homo sapiens GN=SLC25A6 PE=1 SV=4	P12236	0.999	1	1	6	7.56e-05	0.188	GLGDcLVK	0.984	20	27.9	16.3	c5: Carbamidomethyl (+57.02)		431.229	860.443	2	0.01481	435150	P05141
CRC-5-2	ADP/ATP translocase 3 OS=Homo sapiens GN=SLC25A6 PE=1 SV=4	P12236	0.999	1	1	6	7.56e-05	0.188	LLLQVQHASK	0.997	42	25	23.8			568.843	1135.67	2	-0.424	681720	P05141,P12235
CRC-5-2	ADP/ATP translocase 3 OS=Homo sapiens GN=SLC25A6 PE=1 SV=4	P12236	0.999	1	1	6	7.56e-05	0.188	TAVAPIER	0.99	21.3	25	15			428.748	855.481	2	0.02108	812915	Q9H0C2,P05141,P12235
CRC-5-2	Adipocyte plasma membrane-associated protein OS=Homo sapiens GN=APMAP PE=1 SV=2	Q9HDC9	1	4	4	4	5.04e-05	0.0986	GLFEVNPWK	0.997	27.1	28.1	24.1			545.29	1088.57	2	-0.1486	255864
CRC-5-2	Adipocyte plasma membrane-associated protein OS=Homo sapiens GN=APMAP PE=1 SV=2	Q9HDC9	1	4	4	4	5.04e-05	0.0986	LENGEIETIAR	0.994	43.4	27	37.2			622.826	1243.64	2	-2.749	301138
CRC-5-2	Adipocyte plasma membrane-associated protein OS=Homo sapiens GN=APMAP PE=1 SV=2	Q9HDC9	1	4	4	4	5.04e-05	0.0986	LLEYDTVTR	0.997	46.4	27.3	35.3			555.296	1108.58	2	0.05232	508297
CRC-5-2	Adipocyte plasma membrane-associated protein OS=Homo sapiens GN=APMAP PE=1 SV=2	Q9HDC9	1	4	4	4	5.04e-05	0.0986	LLLSSETPIEGK	0.997	49.6	26.6	41.8			643.864	1285.71	2	0.7135	369850
CRC-5-2	Transmembrane emp24 domain-containing protein 10 OS=Homo sapiens GN=TMED10 PE=1 SV=2	P49755	1	2	2	2	2.52e-05	0.132	ITDSAGHILYSK	0.997	40.5	27.7	37.2			435.566	1303.68	3	-0.2054	746210
CRC-5-2	Transmembrane emp24 domain-containing protein 10 OS=Homo sapiens GN=TMED10 PE=1 SV=2	P49755	1	2	2	2	2.52e-05	0.132	RLEDLSESIVNDFAYMK	0.973	20.4	27.6	20.4			677.334	2028.98	3	-1.029	334740
CRC-5-2	Nestin OS=Homo sapiens GN=NES PE=1 SV=2	P48681	1	2	2	2	2.52e-05	0.013	LLEEENQESLR	0.997	28.8	26.9	23.5			680.341	1358.67	2	-1.016	300924
CRC-5-2	Nestin OS=Homo sapiens GN=NES PE=1 SV=2	P48681	1	2	2	2	2.52e-05	0.013	SLEEDLETLK	0.997	27	27.2	24.8			588.803	1175.59	2	-0.9196	258484
CRC-5-2	Cytosol aminopeptidase OS=Homo sapiens GN=LAP3 PE=1 SV=3	P28838	1	9	9	9	0.000113	0.193	ANKPGDVVR	0.997	37.1	25	27.8			478.27	954.526	2	1.589	340475
CRC-5-2	Cytosol aminopeptidase OS=Homo sapiens GN=LAP3 PE=1 SV=3	P28838	1	9	9	9	0.000113	0.193	ETLNISGPPLK	0.997	57.2	25	46.1			584.832	1167.65	2	-0.2584	423032
CRC-5-2	Cytosol aminopeptidase OS=Homo sapiens GN=LAP3 PE=1 SV=3	P28838	1	9	9	9	0.000113	0.193	GITFDSGGISIK	0.997	36.4	27.5	36.4			597.822	1193.63	2	0.3165	727799
CRC-5-2	Cytosol aminopeptidase OS=Homo sapiens GN=LAP3 PE=1 SV=3	P28838	1	9	9	9	0.000113	0.193	GVLFASGQNLAR	0.982	21.1	28.2	2.85			616.841	1231.67	2	-0.7155	472155
CRC-5-2	Cytosol aminopeptidase OS=Homo sapiens GN=LAP3 PE=1 SV=3	P28838	1	9	9	9	0.000113	0.193	MPLFEHYTR	0.977	17.8	25.7	17.8			398.531	1192.57	3	0.6301	342024
CRC-5-2	Cytosol aminopeptidase OS=Homo sapiens GN=LAP3 PE=1 SV=3	P28838	1	9	9	9	0.000113	0.193	SAGAcTAAAFLK	0.997	49.8	26.3	47.7	c5: Carbamidomethyl (+57.02)		584.295	1166.58	2	0.816	340386
CRC-5-2	Cytosol aminopeptidase OS=Homo sapiens GN=LAP3 PE=1 SV=3	P28838	1	9	9	9	0.000113	0.193	TEVHIRPK	0.99	30.4	25	28.5			490.288	978.561	2	-0.2878	173016
CRC-5-2	Cytosol aminopeptidase OS=Homo sapiens GN=LAP3 PE=1 SV=3	P28838	1	9	9	9	0.000113	0.193	TFYGLHQDFPSVVLVGLGK	0.996	39.3	26.8	39.3			693.041	2076.1	3	-2.016	314642
CRC-5-2	Cytosol aminopeptidase OS=Homo sapiens GN=LAP3 PE=1 SV=3	P28838	1	9	9	9	0.000113	0.193	TLIEFLLR	0.99	24.9	25	23.5			502.81	1003.61	2	-0.4797	122393
CRC-5-2	NAD(P) transhydrogenase, mitochondrial OS=Homo sapiens GN=NNT PE=1 SV=3	Q13423	1	4	4	4	5.04e-05	0.0543	QGFNVVVESGAGEASK	0.997	28.3	27.8	28.3			789.892	1577.77	2	0.8222	300315
CRC-5-2	NAD(P) transhydrogenase, mitochondrial OS=Homo sapiens GN=NNT PE=1 SV=3	Q13423	1	4	4	4	5.04e-05	0.0543	TSGTLISFIYPAQNPELLNK	0.996	24	27.1	21.7			736.063	2205.17	3	-0.2302	228610
CRC-5-2	NAD(P) transhydrogenase, mitochondrial OS=Homo sapiens GN=NNT PE=1 SV=3	Q13423	1	4	4	4	5.04e-05	0.0543	VAGAQIQGAK	0.997	33.3	25	25.4			471.772	941.53	2	-0.00206	298530
CRC-5-2	NAD(P) transhydrogenase, mitochondrial OS=Homo sapiens GN=NNT PE=1 SV=3	Q13423	1	4	4	4	5.04e-05	0.0543	VALSPAGVQNLVK	0.997	30.5	25	30.5			648.388	1294.76	2	0.09111	392520
CRC-5-2	40S ribosomal protein S18 OS=Homo sapiens GN=RPS18 PE=1 SV=3	P62269	1	8	8	8	0.000101	0.447	IAFAITAIK	0.996	65.5	25	54.4			474.3	946.586	2	0.5467	209351
CRC-5-2	40S ribosomal protein S18 OS=Homo sapiens GN=RPS18 PE=1 SV=3	P62269	1	8	8	8	0.000101	0.447	IPDWFLNR	0.99	30.7	28.2	26.4			530.783	1059.55	2	0.4508	182640
CRC-5-2	40S ribosomal protein S18 OS=Homo sapiens GN=RPS18 PE=1 SV=3	P62269	1	8	8	8	0.000101	0.447	KADIDLTKR	0.985	19.1	25.7	10.4			530.312	1058.61	2	-0.05846	203818
CRC-5-2	40S ribosomal protein S18 OS=Homo sapiens GN=RPS18 PE=1 SV=3	P62269	1	8	8	8	0.000101	0.447	KIAFAITAIK	0.997	37.6	25	35.6			538.347	1074.68	2	-0.8013	388453
CRC-5-2	40S ribosomal protein S18 OS=Homo sapiens GN=RPS18 PE=1 SV=3	P62269	1	8	8	8	0.000101	0.447	RAGELTEDEVER	0.997	44.8	26	40.9			468.563	1402.67	3	-0.9175	416042
CRC-5-2	40S ribosomal protein S18 OS=Homo sapiens GN=RPS18 PE=1 SV=3	P62269	1	8	8	8	0.000101	0.447	VITIMQNPR	0.997	32.1	26.1	30.1			536.304	1070.59	2	1.622	451822
CRC-5-2	40S ribosomal protein S18 OS=Homo sapiens GN=RPS18 PE=1 SV=3	P62269	1	8	8	8	0.000101	0.447	VLNTNIDGR	0.997	47.2	26	39.3			501.272	1000.53	2	-0.5012	705055
CRC-5-2	40S ribosomal protein S18 OS=Homo sapiens GN=RPS18 PE=1 SV=3	P62269	1	8	8	8	0.000101	0.447	YSQVLANGLDNK	0.996	64.6	27.9	61.4			661.342	1320.67	2	0.9973	465930
CRC-5-2	Argininosuccinate synthase OS=Homo sapiens GN=ASS1 PE=1 SV=2	P00966	1	2	2	2	2.52e-05	0.0388	KQVEIAQR	0.99	23.4	25	10.6			486.285	970.555	2	-0.6401	157223
CRC-5-2	Argininosuccinate synthase OS=Homo sapiens GN=ASS1 PE=1 SV=2	P00966	1	2	2	2	2.52e-05	0.0388	VFIEDVSR	0.99	30.6	26.5	30.6			482.759	963.502	2	-0.1057	401996
CRC-5-2	RNA-binding protein 14 OS=Homo sapiens GN=RBM14 PE=1 SV=2	Q96PK6	1	3	3	3	3.78e-05	0.0508	AQPSVSLGAPYR	0.997	31	27.7	27.1			623.332	1244.65	2	-1.206	343549
CRC-5-2	RNA-binding protein 14 OS=Homo sapiens GN=RBM14 PE=1 SV=2	Q96PK6	1	3	3	3	3.78e-05	0.0508	KGPGLAVQSGDK	0.997	28.9	25.8	26.8			578.819	1155.62	2	-0.8144	139454
CRC-5-2	RNA-binding protein 14 OS=Homo sapiens GN=RBM14 PE=1 SV=2	Q96PK6	1	3	3	3	3.78e-05	0.0508	YSGSYNDYLR	0.997	30.6	25	30.6			619.277	1236.54	2	-0.6642	309151
CRC-5-2	Endophilin-A2 OS=Homo sapiens GN=SH3GL1 PE=1 SV=1	Q99961	0.999	1	1	2	2.52e-05	0.0652	QAVQILDELAEK	0.997	27.3	26.4	27.3			678.873	1355.73	2	0.5145	400563
CRC-5-2	Endophilin-A2 OS=Homo sapiens GN=SH3GL1 PE=1 SV=1	Q99961	0.999	1	1	2	2.52e-05	0.0652	TIEYLQPNPASR	0.997	26.8	27.9	19.7			694.863	1387.71	2	0.6323	282509
CRC-5-2	Lumican OS=Homo sapiens GN=LUM PE=1 SV=2	P51884	1	10	14	15	0.000189	0.355	ILGPLSYSK	0.997	29.5	25	20.1			489.287	976.56	2	0.3867	867920
CRC-5-2	Lumican OS=Homo sapiens GN=LUM PE=1 SV=2	P51884	1	10	14	15	0.000189	0.355	ISETSLPPDMYEcLR	0.996	23.4	25.4	23.4	c13: Carbamidomethyl (+57.02)		905.921	1809.83	2	-0.3132	436655
CRC-5-2	Lumican OS=Homo sapiens GN=LUM PE=1 SV=2	P51884	1	10	14	15	0.000189	0.355	ISETSLPPDMYEcLR	0.997	35.2	25.6	35.2	c13: Carbamidomethyl (+57.02)		905.922	1809.83	2	0.7029	258636
CRC-5-2	Lumican OS=Homo sapiens GN=LUM PE=1 SV=2	P51884	1	10	14	15	0.000189	0.355	ISNIPDEYFK	0.997	33	26.5	32.6			613.309	1224.6	2	0.5859	474417
CRC-5-2	Lumican OS=Homo sapiens GN=LUM PE=1 SV=2	P51884	1	10	14	15	0.000189	0.355	LKEDAVSAAFK	0.997	38.4	27.1	30.6			589.825	1177.64	2	1.254	1187350
CRC-5-2	Lumican OS=Homo sapiens GN=LUM PE=1 SV=2	P51884	1	10	14	15	0.000189	0.355	LKEDAVSAAFK	0.997	30.2	27.3	27.8			393.552	1177.63	3	0.3157	908907
CRC-5-2	Lumican OS=Homo sapiens GN=LUM PE=1 SV=2	P51884	1	10	14	15	0.000189	0.355	NIPTVNENLENYYLEVNQLEK	0.986	25.1	28.3	25.1			846.093	2535.26	3	2.804	373893
CRC-5-2	Lumican OS=Homo sapiens GN=LUM PE=1 SV=2	P51884	1	10	14	15	0.000189	0.355	NIPTVNENLENYYLEVNQLEK	0.997	38.5	28.2	38.5			1268.63	2535.25	2	1.734	176616
CRC-5-2	Lumican OS=Homo sapiens GN=LUM PE=1 SV=2	P51884	1	10	14	15	0.000189	0.355	NNQIDHIDEK	0.997	32.3	25.7	25.4			409.198	1224.57	3	-0.5613	332890
CRC-5-2	Lumican OS=Homo sapiens GN=LUM PE=1 SV=2	P51884	1	10	14	15	0.000189	0.355	NNQIDHIDEK	0.997	41.5	25.8	38.1			613.294	1224.57	2	0.2269	148940
CRC-5-2	Lumican OS=Homo sapiens GN=LUM PE=1 SV=2	P51884	1	10	14	15	0.000189	0.355	RFNALQYLR	0.985	20.2	25.5	14.3			394.225	1179.65	3	0.5438	352866
CRC-5-2	Lumican OS=Homo sapiens GN=LUM PE=1 SV=2	P51884	1	10	14	15	0.000189	0.355	SLEDLQLTHNK	0.994	63.2	26.7	54.1			649.342	1296.67	2	1.786	412601
CRC-5-2	Lumican OS=Homo sapiens GN=LUM PE=1 SV=2	P51884	1	10	14	15	0.000189	0.355	SLEDLQLTHNK	0.997	42	26.9	28.5			433.23	1296.67	3	-0.6457	1586500
CRC-5-2	Lumican OS=Homo sapiens GN=LUM PE=1 SV=2	P51884	1	10	14	15	0.000189	0.355	SLEYLDLSFNQIAR	0.991	58	27.9	55.1			834.936	1667.86	2	2.887	412543
CRC-5-2	Lumican OS=Homo sapiens GN=LUM PE=1 SV=2	P51884	1	10	14	15	0.000189	0.355	SVPMVPPGIK	0.997	26.4	25	26.4			512.797	1023.58	2	-0.04094	817094
CRC-5-2	S-formylglutathione hydrolase OS=Homo sapiens GN=ESD PE=1 SV=2	P10768	1	4	4	4	5.04e-05	0.227	AFSGYLGTDQSK	0.997	27.4	25	27.1			637.307	1272.6	2	0.5481	648137
CRC-5-2	S-formylglutathione hydrolase OS=Homo sapiens GN=ESD PE=1 SV=2	P10768	1	4	4	4	5.04e-05	0.227	SGYHQSASEHGLVVIAPDTSPR	0.997	30.7	28.6	30.7			770.05	2307.13	3	2.228	368498
CRC-5-2	S-formylglutathione hydrolase OS=Homo sapiens GN=ESD PE=1 SV=2	P10768	1	4	4	4	5.04e-05	0.227	SVSAFAPIcNPVLcPWGK	0.996	24.3	28	24.3	c9: Carbamidomethyl (+57.02), c14: Carbamidomethyl (+57.02)		1002	2001.98	2	0.04366	192640
CRC-5-2	S-formylglutathione hydrolase OS=Homo sapiens GN=ESD PE=1 SV=2	P10768	1	4	4	4	5.04e-05	0.227	VFEHDSVELNcK	0.997	32.7	25	29.2	c11: Carbamidomethyl (+57.02)		492.897	1475.67	3	-0.9096	501489
CRC-5-2	Putative heat shock protein HSP 90-beta 4 OS=Homo sapiens GN=HSP90AB4P PE=5 SV=1	Q58FF6	0.998	1	1	5	6.3e-05	0.113	EDQTEYLEER	0.979	83.9	25	79.6			656.29	1310.56	2	1.356	508296	P07900,P08238,Q58FF7
CRC-5-2	Putative heat shock protein HSP 90-beta 4 OS=Homo sapiens GN=HSP90AB4P PE=5 SV=1	Q58FF6	0.998	1	1	5	6.3e-05	0.113	EGLELPEDEEEK	0.968	17.3	25	17.3			708.822	1415.63	2	-0.8343	326317	P07900,Q58FG0,P08238,Q58FF7
CRC-5-2	Putative heat shock protein HSP 90-beta 4 OS=Homo sapiens GN=HSP90AB4P PE=5 SV=1	Q58FF6	0.998	1	1	5	6.3e-05	0.113	GFEVIYMSEPIDEYcVQQLK	0.997	34.3	27.1	0	c15: Carbamidomethyl (+57.02)		816.721	2447.14	3	0.5379	266705
CRC-5-2	Putative heat shock protein HSP 90-beta 4 OS=Homo sapiens GN=HSP90AB4P PE=5 SV=1	Q58FF6	0.998	1	1	5	6.3e-05	0.113	VILHLKEDQTEYLEER	0.997	35.7	28.1	35.7			672.352	2014.03	3	-1.602	491722	P07900,P08238,Q58FF7
CRC-5-2	Putative heat shock protein HSP 90-beta 4 OS=Homo sapiens GN=HSP90AB4P PE=5 SV=1	Q58FF6	0.998	1	1	5	6.3e-05	0.113	YESLTDPSK	0.968	22	25.8	21.5			520.252	1038.49	2	2.442	250527	P07900,Q58FF8,P08238,Q58FF7
CRC-5-2	Protein transport protein Sec23A OS=Homo sapiens GN=SEC23A PE=1 SV=2	Q15436	1	1	1	3	3.78e-05	0.051	AVLNPLcQVDYR	0.997	31.8	28	27.2	c7: Carbamidomethyl (+57.02)		724.373	1446.73	2	1.225	356704	Q15437
CRC-5-2	Protein transport protein Sec23A OS=Homo sapiens GN=SEC23A PE=1 SV=2	Q15436	1	1	1	3	3.78e-05	0.051	FSWNVWPSSR	0.989	22.2	26.7	14.1			633.307	1264.6	2	0.6464	385703	Q15437
CRC-5-2	Protein transport protein Sec23A OS=Homo sapiens GN=SEC23A PE=1 SV=2	Q15436	1	1	1	3	3.78e-05	0.051	HLLQAPVDDAQEILHSR	0.997	44.1	27.6	41.7			648.009	1941	3	-1.302	519857
CRC-5-2	ATP-dependent RNA helicase DDX39A OS=Homo sapiens GN=DDX39A PE=1 SV=2	O00148	0.955	0	0	5	6.3e-05	0.101	DFLLKPELLR	0.997	23.6	25	16.7			415.252	1242.73	3	0.0499	266116	Q13838
CRC-5-2	ATP-dependent RNA helicase DDX39A OS=Homo sapiens GN=DDX39A PE=1 SV=2	O00148	0.955	0	0	5	6.3e-05	0.101	ELAFQISK	0.983	18.8	25.9	17			468.263	934.512	2	-0.1731	421973	Q13838
CRC-5-2	ATP-dependent RNA helicase DDX39A OS=Homo sapiens GN=DDX39A PE=1 SV=2	O00148	0.955	0	0	5	6.3e-05	0.101	GLAITFVSDENDAK	0.986	66.7	28	66.7			740.372	1478.73	2	2.283	480889	Q13838
CRC-5-2	ATP-dependent RNA helicase DDX39A OS=Homo sapiens GN=DDX39A PE=1 SV=2	O00148	0.955	0	0	5	6.3e-05	0.101	ILVATNLFGR	0.997	40.3	25	27.1			552.333	1102.65	2	0.5781	329193	Q13838
CRC-5-2	ATP-dependent RNA helicase DDX39A OS=Homo sapiens GN=DDX39A PE=1 SV=2	O00148	0.955	0	0	5	6.3e-05	0.101	RILVATNLFGR	0.997	31.5	25	28.5			420.591	1258.75	3	0.08101	248955	Q13838
CRC-5-2	Annexin A3 OS=Homo sapiens GN=ANXA3 PE=1 SV=3	P12429	1	7	8	8	0.000101	0.266	ALLTLADGR	0.988	20.3	25	16.7			465.274	928.534	2	0.04094	422576
CRC-5-2	Annexin A3 OS=Homo sapiens GN=ANXA3 PE=1 SV=3	P12429	1	7	8	8	0.000101	0.266	DESLKVDEHLAK	0.984	22.2	27.6	17.5			461.908	1382.7	3	-0.7429	441649
CRC-5-2	Annexin A3 OS=Homo sapiens GN=ANXA3 PE=1 SV=3	P12429	1	7	8	8	0.000101	0.266	DYPDFSPSVDAEAIQK	0.997	31.9	25.8	31.9			891.414	1780.81	2	-1.101	310025
CRC-5-2	Annexin A3 OS=Homo sapiens GN=ANXA3 PE=1 SV=3	P12429	1	7	8	8	0.000101	0.266	GAGTNEDALIEILTTR	0.997	61.3	28.1	52.9			837.44	1672.86	2	0.895	296311
CRC-5-2	Annexin A3 OS=Homo sapiens GN=ANXA3 PE=1 SV=3	P12429	1	7	8	8	0.000101	0.266	GAGTNEDALIEILTTR	0.997	34.4	28.1	30			558.629	1672.86	3	0.2999	130640
CRC-5-2	Annexin A3 OS=Homo sapiens GN=ANXA3 PE=1 SV=3	P12429	1	7	8	8	0.000101	0.266	MLISILTER	0.997	28.1	26.5	20.4			538.313	1074.61	2	1.077	207790
CRC-5-2	Annexin A3 OS=Homo sapiens GN=ANXA3 PE=1 SV=3	P12429	1	7	8	8	0.000101	0.266	SEIDLLDIR	0.997	47.1	26.5	38.7			537.295	1072.58	2	-0.7097	382398
CRC-5-2	Annexin A3 OS=Homo sapiens GN=ANXA3 PE=1 SV=3	P12429	1	7	8	8	0.000101	0.266	SLGDDISSETSGDFR	0.997	37.3	25	37.3			793.354	1584.69	2	1.588	278751
CRC-5-2	Spliceosome RNA helicase DDX39B OS=Homo sapiens GN=DDX39B PE=1 SV=1	Q13838	1	3	3	8	0.000101	0.199	DFLLKPELLR	0.997	23.6	25	16.7			415.252	1242.73	3	0.0499	266116	O00148
CRC-5-2	Spliceosome RNA helicase DDX39B OS=Homo sapiens GN=DDX39B PE=1 SV=1	Q13838	1	3	3	8	0.000101	0.199	ELAFQISK	0.983	18.8	25.9	17			468.263	934.512	2	-0.1731	421973	O00148
CRC-5-2	Spliceosome RNA helicase DDX39B OS=Homo sapiens GN=DDX39B PE=1 SV=1	Q13838	1	3	3	8	0.000101	0.199	GLAITFVSDENDAK	0.986	66.7	28	66.7			740.372	1478.73	2	2.283	480889	O00148
CRC-5-2	Spliceosome RNA helicase DDX39B OS=Homo sapiens GN=DDX39B PE=1 SV=1	Q13838	1	3	3	8	0.000101	0.199	ILVATNLFGR	0.997	40.3	25	27.1			552.333	1102.65	2	0.5781	329193	O00148
CRC-5-2	Spliceosome RNA helicase DDX39B OS=Homo sapiens GN=DDX39B PE=1 SV=1	Q13838	1	3	3	8	0.000101	0.199	NcPHIVVGTPGR	0.997	37.4	28.1	32.8	c2: Carbamidomethyl (+57.02)		436.228	1305.66	3	-0.3469	437192
CRC-5-2	Spliceosome RNA helicase DDX39B OS=Homo sapiens GN=DDX39B PE=1 SV=1	Q13838	1	3	3	8	0.000101	0.199	RILVATNLFGR	0.997	31.5	25	28.5			420.591	1258.75	3	0.08101	248955	O00148
CRC-5-2	Spliceosome RNA helicase DDX39B OS=Homo sapiens GN=DDX39B PE=1 SV=1	Q13838	1	3	3	8	0.000101	0.199	VAVFFGGLSIK	0.997	31.9	25	31.9			569.337	1136.66	2	-0.8104	143195
CRC-5-2	Spliceosome RNA helicase DDX39B OS=Homo sapiens GN=DDX39B PE=1 SV=1	Q13838	1	3	3	8	0.000101	0.199	VNIAFNYDMPEDSDTYLHR	0.997	26.8	25	24.4			767.348	2299.02	3	0.00959	858744
CRC-5-2	Antithrombin-III OS=Homo sapiens GN=SERPINC1 PE=1 SV=1	P01008	1	3	3	3	3.78e-05	0.097	AFLEVNEEGSEAAASTAVVIAGR	0.997	34.7	28.7	34.7			764.389	2290.15	3	0.9262	443346
CRC-5-2	Antithrombin-III OS=Homo sapiens GN=SERPINC1 PE=1 SV=1	P01008	1	3	3	3	3.78e-05	0.097	ANRPFLVFIR	0.97	20.4	25	17.9			411.58	1231.72	3	-1.28	170419
CRC-5-2	Antithrombin-III OS=Homo sapiens GN=SERPINC1 PE=1 SV=1	P01008	1	3	3	3	3.78e-05	0.097	EVPLNTIIFMGR	0.997	30.1	27.5	30.1			695.382	1388.75	2	0.2576	302677
CRC-5-2	Coatomer subunit alpha OS=Homo sapiens GN=COPA PE=1 SV=2	P53621	1	10	10	10	0.000126	0.0931	ASNLENSTYDLYTIPK	0.997	52.9	27.9	52.9			914.952	1827.89	2	-0.08855	211532
CRC-5-2	Coatomer subunit alpha OS=Homo sapiens GN=COPA PE=1 SV=2	P53621	1	10	10	10	0.000126	0.0931	GFFEGTIASK	0.997	28.5	25.9	28.5			528.771	1055.53	2	-0.4372	451569
[truncated: 208,534+ more rows]
