# Supplementary material for: Down-Regulation of Collagen Hydroxylation in Colorectal Liver Metastasis
Source: Front Oncol. 2020 Sep 30;10:557737. doi: 10.3389/fonc.2020.557737 (PMC7561380; doi:10.3389/fonc.2020.557737)
Supplement: Supplementary file 5 [file Data_Sheet_4.xlsx]

## Sheet: Sheet1
Supplemental S-4, The patient information. The diameter indicates the size of the tumor. %normal indicates the percentage of normal colon tissue. %Tumor indicates the percentage of tumor tissue.
Samples (colon/CRC and liver/CRLM) which are horizontally aligned belong to the same patient.
If no information is present a cell is left empty.
Overall		Liver / CRLM								Colon / CRC
Patient	Gender	Age (years)	Secundairy site	Diameter (cm)	Number of tumors	Differentiation	Sub-classification	Molecular diagnostics	Pretreatment	Sample	Age (Years)	Primairy site	Diameter (cm)	% normal	% tumor	Differentation	Sub-classification	Molecular diagnostics	Pretreatment
Liver-01 - CRLM-01	M	74	CRLM	3.5	1	Moderate	Adenocarcinoma	Not performed	Recurrence in RFA* cavity			Sigmoïd
Liver-02 - CRLM-02	M	74	CRLM	2.8	1	Moderate	Adenocarcinoma	Not performed	Status after RFA* in same area			Sigmoïd
Liver-03 - CRLM-03	M	62	CRLM	1.3/1.4/1.5	3	Moderate	Adenocarcinoma	Not performed		Colon-01 - CRC-01	61	Rectum	NA	1	0.4	Moderate to poor	Adenocarcinoma (8140/3)	Not performed	Chemo Radio Therapy
Liver-04 - CRLM-04	F	68	CRLM	7	1	Moderate	Adenocarcinoma	Not performed	Status after Chemo therapy			Rectum						No mutations in KRAS, BRAF, PIK3CA.
Liver-05 - CRLM-05	M	65	CRLM	2.6	1	Moderate	Adenocarcinoma	Not performed	LAR**	Colon-05 - CRC-05	63	Rectum	NA	1	0.7	Moderate
Liver-06 - CRLM-06	M	77	CRLM	1.1/1.2/4.2	3	Moderate	Adenocarcinoma	Not performed	None	Colon-06 - CRC-06	75	Rectum	NA	1	0.3	Good to moderate
Liver-07 - CRLM-07	F	74	CRLM	0.6-1.8	7	Good to moderate	Adenocarcinoma	Not performed	Yes, type unknown	Colon-15 - CRC-15	74	Rectum	5	1	0.9	Good to moderate
Liver-08 - CRLM-08	M	76	CRLM	5.5	1	Moderate	Adenocarcinoma	Not performed				Colon descendant
Liver-09 - CRLM-09	M	43	CRLM	0.3/2.5	2	Moderate	Adenocarcinoma	Not performed	Chemo Therapy	Colon-21 - CRC-21	43	Rectum	1.3	1	0.3	Good to moderate	Adenocarcinoma (8140/3)	No Lynch syndrome, protein expression MLH1, MSH2, MSH6, PMS2 was normal. MSI negative	None
Liver-10 - CRLM-10	M	86	CRLM	3.7	1	Moderate	Adenocarcinoma	Not performed		Colon-11 - CRC-11	84	Rectum	2.8	1	0.6	Good to moderate
Liver-11 - CRLM-11	M	73	CRLM	2.2/2.8	2	Moderate	Adenocarcinoma	Not performed				Colon ascendant
Liver-12 - CRLM-12	M	73	CRLM	2.2	1	Moderate	Adenocarcinoma	Not performed				Colon ascendant
Liver-13 - CRLM-13	F	76	CRLM	5.3	1	Moderate	Adenocarcinoma	Not performed		Colon-13 - CRC-13	74	Sigmoïd	3.6	1	0.8	Good to moderate	Adenocarcinoma (8140/3)	KRAS exon 3, TP53 exon5, no mutations in NRAS and BRAF	Yes, type unknown
Liver-14 - CRLM-14	M	60	CRLM	1.3-3.9	6	Moderate	Adenocarcinoma	Not performed	Chemo Therapy			Rectum
Liver-15 - CRLM-15	M	64	CRLM	2.6	1	Moderate to poor	Adenocarcinoma	Not performed		Colon-09 - CRC-09	61	Rectum	3.5	1	40-50%	Poor to none
Liver-16 - CRLM-16	F	70	CRLM	5.3	1	Moderate	Adenocarcinoma	Not performed		Colon-19 - CRC-19	69	Sigmoïd	4.5	1	60-70%	Good to moderate	Adenocarcinoma (8140/3)	No Lynch syndrome, protein expression MLH1, MSH2, MSH6, PMS2 was normal, MSI negative	None
Liver-17 - CRLM-17	M	36	CRLM	2.1	1	Moderate	Adenocarcinoma	APC exon 16				Sigmoïd
Liver-18 - CRLM-18	M	77	CRLM	5.3	1	Moderate	Adenocarcinoma	TP53 exon 6				Rectum
Liver-19 - CRLM-19	F	49	CRLM	1.3	1	Moderate	Adenocarcinoma	Not performed		Colon-04 - CRC-04	44	Rectum	7	1	50-60%	Moderate
Liver-20 - CRLM-20	F	73	CRLM	4.6	1	Moderate	Adenocarcinoma	Not performed				Rectum						MSI negative
Liver-21 - CRLM-21	M	71	CRLM	2.5/2.5/4.5/5.0	4	Moderate	Adenocarcinoma	Not performed	Chemo Therapy			Rectum
Liver-22 - CRLM-22	M	66	CRLM	1.5	1	Moderate	Adenocarcinoma	Not performed		Colon-16 - CRC-16	64	Sigmoïd	4.5	1	0.7	Good to moderate
Liver-23 - CRLM-23	F	61	CRLM	3.6	1	Moderate	Adenocarcinoma	Not performed				Sigmoïd						KRAS exon 2, MSI negative
Liver-24 - CRLM-24	M	58	CRLM	0.7	1	Moderate	Adenocarcinoma	Not performed		Colon-08 - CRC-08	56	Sigmoïd	4	1	0.6	Moderate
Liver-25 - CRLM-25	F	64	CRLM	1.9-3.7	7	Moderate	Adenocarcinoma	KRAS exon 2, TP53 exon 8, MSI negative	RFA*, Chemo Therapy			Colon descendant
Liver-26 - CRLM-26	M	69	CRLM	0.4/1.2/3.5/3.5	4	Moderate	Adenocarcinoma	MMR Deficient, loss of MLH1 and PMS2. KRAS exon 2		Colon-20 - CRC-20	69	Sigmoïd	5.5	1	0.4
Liver-27 - CRLM-27	M	78	CRLM	2	1	Moderate	Adenocarcinoma	Not performed	Chemo Radio Therapy			Rectum
Liver-28 - CRLM-28	F	54	CRLM	3	1	Moderate	Adenocarcinoma	Not performed		Colon-02 - CRC-02	52	Rectum	3	85-90%	30-40%	Moderate	Adenocarcinoma (8140/3)	Not performed	Chemo Radio Therapy
Liver-29 - CRLM-29	F	78	CRLM	9	1	Moderate	Adenocarcinoma	Not performed	Yes, unknown			Rectum
Liver-30 - CRLM-30	M	59	CRLM	0.9/2.4	2	Moderate	Adenocarcinoma	Not performed	Chemo Therapy			Sigmoïd						TP53 exon 4, APC exon 16
									*RFA = radiofrequency ablation								In between brackets WHO classification number
									**LAR = Lower anterior resection
