# Supplementary material for: Down-Regulation of Collagen Hydroxylation in Colorectal Liver Metastasis
Source: Front Oncol. 2020 Sep 30;10:557737. doi: 10.3389/fonc.2020.557737 (PMC7561380; doi:10.3389/fonc.2020.557737)
Supplement: Supplementary file 7 [file Data_Sheet_6.xlsx]

## Sheet: Sheet1
Supplemental S-6
Overall, Numbers indicate the number of patients in which a specific peptide is found with a specific number of hydroxylations. Multiple forms are present in a patient.
Per tissue, the number indicates if a peptide with a specific number is present. This number is similar to the number of hydroxylations present on that peptide.
LIVER													CRLM													Colon													CRC	V3	V4	V5	V6	V7	V8	V9	V10	V11	V12
overall	0	1	2	3	4	5	6	7	8	9	10		overall	0	1	2	3	4	5	6	7	8	9	10		overall	0	1	2	3	4	5	6	7	8	9	10		overall	0	1	2	3	4	5	6	7	8	9
GFSGLDGAK-269-277	18	0	0	0	0	0	0	0	0	0	0		GFSGLDGAK-269-277	24	6	0	0	0	0	0	0	0	0	0		GFSGLDGAK-269-277	14	13	0	0	0	0	0	0	0	0	0		GFSGLDGAK-269-277	13	12	0	0	0	0	0	0	0	0
GNDGATGAAGPPGPTGPAGPPGFPGAVGAK-323-352	0	0	22	26	21	6	0	0	0	0	0		GNDGATGAAGPPGPTGPAGPPGFPGAVGAK-323-352	0	1	23	29	19	1	0	0	0	0	0		GNDGATGAAGPPGPTGPAGPPGFPGAVGAK-323-352	0	0	12	13	11	1	0	0	0	0	0		GNDGATGAAGPPGPTGPAGPPGFPGAVGAK-323-352	0	0	8	14	14	0	0	0	0	0
GNDGATGAAGPPGPTGPAGPPGFPGAVGAKGEAGPQGPR-323-361	0	0	0	5	14	20	0	0	0	0	0		GNDGATGAAGPPGPTGPAGPPGFPGAVGAKGEAGPQGPR-323-361	0	0	0	21	21	15	1	0	0	0	0		GNDGATGAAGPPGPTGPAGPPGFPGAVGAKGEAGPQGPR-323-361	0	0	2	10	13	10	5	0	0	0	0		GNDGATGAAGPPGPTGPAGPPGFPGAVGAKGEAGPQGPR-323-361	0	0	3	11	14	6	1	0	0	0
GSEGPQGVRGEPGPPGPAGAAGPAGNPGADGQPGAK-362-397	0	0	0	8	18	25	9	2	0	0	0		GSEGPQGVRGEPGPPGPAGAAGPAGNPGADGQPGAK-362-397	0	0	0	14	24	29	15	0	0	0	0		GSEGPQGVRGEPGPPGPAGAAGPAGNPGADGQPGAK-362-397	0	0	0	5	5	14	0	0	0	0	0		GSEGPQGVRGEPGPPGPAGAAGPAGNPGADGQPGAK-362-397	0	0	1	3	5	11	0	0	0	0
GEPGPPGPAGAAGPAGNPGADGQPGAK-371-397	0	0	0	9	21	22	9	2	0	0	0		GEPGPPGPAGAAGPAGNPGADGQPGAK-371-397	0	0	1	19	30	27	12	0	0	0	0		GEPGPPGPAGAAGPAGNPGADGQPGAK-371-397	0	0	1	12	14	14	12	1	0	0	0		GEPGPPGPAGAAGPAGNPGADGQPGAK-371-397	0	0	3	12	14	14	14	0	0	0
GANGAPGIAGAPGFPGAR-398-415	0	0	0	24	0	0	0	0	0	0	0		GANGAPGIAGAPGFPGAR-398-415	0	0	0	28	0	0	0	0	0	0	0		GANGAPGIAGAPGFPGAR-398-415	0	0	0	12	0	0	0	0	0	0	0		GANGAPGIAGAPGFPGAR-398-415	0	0	1	13	0	0	0	0	0	0
GPSGPQGPGGPPGPK-416-430	0	29	30	21	0	0	0	0	0	0	0		GPSGPQGPGGPPGPK-416-430	15	30	30	21	0	1	0	0	0	0	0		GPSGPQGPGGPPGPK-416-430	0	14	14	14	12	0	1	0	0	0	0		GPSGPQGPGGPPGPK-416-430	2	14	14	14	5	0	1	0	0	0
GDTGAKGEPGPVGVQGPPGPAGEEGK-443-468	0	0	9	17	0	0	0	0	0	0	0		GDTGAKGEPGPVGVQGPPGPAGEEGK-443-468	0	0	12	20	0	0	0	0	0	0	0		GDTGAKGEPGPVGVQGPPGPAGEEGK-443-468	0	0	14	12	0	0	0	0	0	0	0		GDTGAKGEPGPVGVQGPPGPAGEEGK-443-468	0	0	13	14	0	0	0	0	0	0
GDTGAKGEPGPVGVQGPPGPAGEEGKR-443-469	0	0	12	10	1	0	0	0	0	0	0		GDTGAKGEPGPVGVQGPPGPAGEEGKR-443-469	0	4	15	23	2	0	0	0	0	0	0		GDTGAKGEPGPVGVQGPPGPAGEEGKR-443-469	0	0	14	13	7	0	0	0	0	0	0		GDTGAKGEPGPVGVQGPPGPAGEEGKR-443-469	0	0	13	14	0	0	0	0	0	0
GEPGPVGVQGPPGPAGEEGK-449-468	0	0	21	5	0	0	0	0	0	0	0		GEPGPVGVQGPPGPAGEEGK-449-468	0	0	24	2	0	0	0	0	0	0	0		GEPGPVGVQGPPGPAGEEGK-449-468	0	0	13	9	0	0	0	0	0	0	0		GEPGPVGVQGPPGPAGEEGK-449-468	0	1	14	1	0	0	0	0	0	0
GEPGPTGLPGPPGER-473-487	0	0	0	30	12	0	0	0	0	0	0		GEPGPTGLPGPPGER-473-487	0	0	0	29	5	0	0	0	0	0	0		GEPGPTGLPGPPGER-473-487	0	0	2	14	10	0	0	0	0	0	0		GEPGPTGLPGPPGER-473-487	0	0	7	14	5	0	0	0	0	0
GFPGADGVAGPK-494-505	0	18	0	0	0	0	0	0	0	0	0		GFPGADGVAGPK-494-505	0	27	6	0	0	0	0	0	0	0	0		GFPGADGVAGPK-494-505	0	14	8	0	0	0	0	0	0	0	0		GFPGADGVAGPK-494-505	0	14	11	0	0	0	0	0	0	0
GLTGSPGSPGPDGK-539-552	0	13	28	0	0	0	0	0	0	0	0		GLTGSPGSPGPDGK-539-552	0	26	29	0	0	0	0	0	0	0	0		GLTGSPGSPGPDGK-539-552	0	14	14	0	0	0	0	0	0	0	0		GLTGSPGSPGPDGK-539-552	0	14	14	0	0	0	0	0	0	0
TGPPGPAGQDGRPGPPGPPGAR-553-574	0	0	1	1	30	30	27	2	0	0	0		TGPPGPAGQDGRPGPPGPPGAR-553-574	0	0	5	10	29	25	5	0	0	0	0		TGPPGPAGQDGRPGPPGPPGAR-553-574	0	0	0	2	14	8	13	0	0	0	0		TGPPGPAGQDGRPGPPGPPGAR-553-574	0	0	0	0	13	6	7	0	0	0
GVPGPPGAVGPAGK-599-612	0	6	26	0	0	0	0	0	0	0	0		GVPGPPGAVGPAGK-599-612	9	26	29	0	0	0	0	0	0	0	0		GVPGPPGAVGPAGK-599-612	8	14	14	3	0	0	0	0	0	0	0		GVPGPPGAVGPAGK-599-612	14	14	14	0	0	0	0	0	0	0
GVPGPPGAVGPAGKDGEAGAQGPPGPAGPAGER-599-631	0	0	3	30	0	0	0	0	0	0	0		GVPGPPGAVGPAGKDGEAGAQGPPGPAGPAGER-599-631	1	5	20	28	0	0	0	0	0	0	0		GVPGPPGAVGPAGKDGEAGAQGPPGPAGPAGER-599-631	0	9	13	14	5	0	0	0	0	0	0		GVPGPPGAVGPAGKDGEAGAQGPPGPAGPAGER-599-631	9	13	13	14	3	0	0	0	0	0
DGEAGAQGPPGPAGPAGER-613-631	20	29	18	0	0	0	0	0	0	0	0		DGEAGAQGPPGPAGPAGER-613-631	23	30	10	0	0	0	0	0	0	0	0		DGEAGAQGPPGPAGPAGER-613-631	14	14	14	0	0	0	0	0	0	0	0		DGEAGAQGPPGPAGPAGER-613-631	14	14	10	0	0	0	0	0	0	0
GVQGPPGPAGPR-686-697	3	26	11	0	0	0	0	0	0	0	0		GVQGPPGPAGPR-686-697	26	29	6	0	0	0	0	0	0	0	0		GVQGPPGPAGPR-686-697	7	14	9	0	0	0	0	0	0	0	0		GVQGPPGPAGPR-686-697	9	14	3	0	0	0	0	0	0	0
GLTGPIGPPGPAGAPGDK-764-781	0	3	22	3	0	0	0	0	0	0	0		GLTGPIGPPGPAGAPGDK-764-781	0	6	28	22	0	0	0	0	0	0	0		GLTGPIGPPGPAGAPGDK-764-781	0	3	14	8	0	0	0	0	0	0	0		GLTGPIGPPGPAGAPGDK-764-781	0	7	14	11	0	0	0	0	0	0
GLTGPIGPPGPAGAPGDKGESGPSGPAGPTGAR-764-796	0	21	28	29	21	1	0	0	0	0	0		GLTGPIGPPGPAGAPGDKGESGPSGPAGPTGAR-764-796	1	29	29	30	18	0	0	0	0	0	0		GLTGPIGPPGPAGAPGDKGESGPSGPAGPTGAR-764-796	0	11	14	14	11	2	0	0	0	0	0		GLTGPIGPPGPAGAPGDKGESGPSGPAGPTGAR-764-796	0	13	14	14	11	0	0	0	0	0
GESGPSGPAGPTGAR-782-796	30	1	0	0	0	0	0	0	0	0	0		GESGPSGPAGPTGAR-782-796	28	0	0	0	0	0	0	0	0	0	0		GESGPSGPAGPTGAR-782-796	14	11	0	0	0	0	0	0	0	0	0		GESGPSGPAGPTGAR-782-796	14	3	0	0	0	0	0	0	0	0
GAPGDRGEPGPPGPAGFAGPPGADGQPGAK-797-826	0	0	0	1	25	27	7	0	0	0	0		GAPGDRGEPGPPGPAGFAGPPGADGQPGAK-797-826	0	0	0	4	28	30	12	0	0	0	0		GAPGDRGEPGPPGPAGFAGPPGADGQPGAK-797-826	0	0	0	2	14	14	6	7	0	0	0		GAPGDRGEPGPPGPAGFAGPPGADGQPGAK-797-826	0	0	0	5	14	14	8	1	0	0
GEPGDAGAKGDAGPPGPAGPAGPPGPIGNVGAPGAK-827-862	0	0	0	13	20	21	11	0	0	0	0		GEPGDAGAKGDAGPPGPAGPAGPPGPIGNVGAPGAK-827-862	0	0	0	18	23	25	27	1	0	0	0		GEPGDAGAKGDAGPPGPAGPAGPPGPIGNVGAPGAK-827-862	0	0	0	4	2	7	5	0	0	0	0		GEPGDAGAKGDAGPPGPAGPAGPPGPIGNVGAPGAK-827-862	0	0	0	2	5	6	12	0	0	0
GDAGPPGPAGPAGPPGPIGNVGAPGAK-836-862	0	0	13	15	21	13	0	0	0	0	0		GDAGPPGPAGPAGPPGPIGNVGAPGAK-836-862	0	1	25	24	26	2	0	0	0	0	0		GDAGPPGPAGPAGPPGPIGNVGAPGAK-836-862	0	0	9	13	14	5	0	0	0	0	0		GDAGPPGPAGPAGPPGPIGNVGAPGAK-836-862	0	0	9	13	14	3	0	0	0	0
GDAGPPGPAGPAGPPGPIGNVGAPGAKGAR-836-865	0	0	0	2	19	0	0	0	0	0	0		GDAGPPGPAGPAGPPGPIGNVGAPGAKGAR-836-865	0	0	0	16	26	0	0	0	0	0	0		GDAGPPGPAGPAGPPGPIGNVGAPGAKGAR-836-865	0	0	0	5	12	2	0	0	0	0	0		GDAGPPGPAGPAGPPGPIGNVGAPGAKGAR-836-865	0	0	0	6	12	0	0	0	0	0
GSAGPPGATGFPGAAGR-866-882	0	0	29	27	0	0	0	0	0	0	0		GSAGPPGATGFPGAAGR-866-882	0	0	30	17	0	0	0	0	0	0	0		GSAGPPGATGFPGAAGR-866-882	0	0	14	3	0	0	0	0	0	0	0		GSAGPPGATGFPGAAGR-866-882	0	0	14	1	0	0	0	0	0	0
VGPPGPSGNAGPPGPPGPAGK-883-903	0	0	0	16	22	17	10	0	0	0	0		VGPPGPSGNAGPPGPPGPAGK-883-903	0	0	0	25	27	5	1	0	0	0	0		VGPPGPSGNAGPPGPPGPAGK-883-903	0	0	0	14	14	13	12	1	0	0	0		VGPPGPSGNAGPPGPPGPAGK-883-903	0	0	0	14	14	12	11	0	0	0
GETGPAGRPGEVGPPGPPGPAGEK-911-934	0	0	21	21	24	25	0	0	0	0	0		GETGPAGRPGEVGPPGPPGPAGEK-911-934	0	0	22	26	28	19	0	0	0	0	0		GETGPAGRPGEVGPPGPPGPAGEK-911-934	0	0	14	14	14	12	9	0	0	0	0		GETGPAGRPGEVGPPGPPGPAGEK-911-934	0	0	13	14	14	3	0	0	0	0
GETGPAGRPGEVGPPGPPGPAGEKGSPGADGPAGAPGTPGPQGIAGQR-911-958	0	0	0	0	4	3	18	14	9	8	0		GETGPAGRPGEVGPPGPPGPAGEKGSPGADGPAGAPGTPGPQGIAGQR-911-958	0	0	0	0	11	9	26	11	6	1	0		GETGPAGRPGEVGPPGPPGPAGEKGSPGADGPAGAPGTPGPQGIAGQR-911-958	0	0	0	0	3	5	12	8	8	5	3		GETGPAGRPGEVGPPGPPGPAGEKGSPGADGPAGAPGTPGPQGIAGQR-911-958	0	0	0	0	6	12	14	10	5	0
GSPGADGPAGAPGTPGPQGIAGQR-935-958	0	18	23	19	5	0	0	0	0	0	0		GSPGADGPAGAPGTPGPQGIAGQR-935-958	7	21	25	21	0	0	0	0	0	0	0		GSPGADGPAGAPGTPGPQGIAGQR-935-958	2	14	14	14	14	0	0	0	0	0	0		GSPGADGPAGAPGTPGPQGIAGQR-935-958	9	14	14	14	13	0	0	0	0	0
GVVGLPGQR-959-967	3	28	0	0	0	0	0	0	0	0	0		GVVGLPGQR-959-967	8	30	0	0	0	0	0	0	0	0	0		GVVGLPGQR-959-967	6	14	0	0	0	0	0	0	0	0	0		GVVGLPGQR-959-967	8	14	0	0	0	0	0	0	0	0
GFPGLPGPSGEPGK-971-984	0	11	26	25	0	0	0	0	0	0	0		GFPGLPGPSGEPGK-971-984	11	25	29	29	0	0	0	0	0	0	0		GFPGLPGPSGEPGK-971-984	2	13	14	14	0	0	0	0	0	0	0		GFPGLPGPSGEPGK-971-984	7	13	14	14	0	0	0	0	0	0
GDRGETGPAGPPGAPGAPGAPGPVGPAGK-1034-1062	0	11	22	20	28	2	0	0	0	0	0		GDRGETGPAGPPGAPGAPGAPGPVGPAGK-1034-1062	0	21	20	29	27	0	0	0	0	0	0		GDRGETGPAGPPGAPGAPGAPGPVGPAGK-1034-1062	0	9	13	14	14	8	0	0	0	0	0		GDRGETGPAGPPGAPGAPGAPGPVGPAGK-1034-1062	0	11	12	14	14	1	0	0	0	0
GETGPAGPPGAPGAPGAPGPVGPAGK-1037-1062	0	0	2	10	29	1	0	0	0	0	0		GETGPAGPPGAPGAPGAPGPVGPAGK-1037-1062	0	9	20	13	23	0	0	0	0	0	0		GETGPAGPPGAPGAPGAPGPVGPAGK-1037-1062	0	0	12	10	14	4	0	0	0	0	0		GETGPAGPPGAPGAPGAPGPVGPAGK-1037-1062	0	8	11	14	14	1	0	0	0	0
GFSGLQGPPGPPGSPGEQGPSGASGPAGPR-1112-1141	1	12	21	28	27	27	1	0	0	0	0		GFSGLQGPPGPPGSPGEQGPSGASGPAGPR-1112-1141	5	27	29	29	25	25	1	0	0	0	0		GFSGLQGPPGPPGSPGEQGPSGASGPAGPR-1112-1141	0	12	14	14	14	14	0	0	0	0	0		GFSGLQGPPGPPGSPGEQGPSGASGPAGPR-1112-1141	2	13	14	14	13	14	0	0	0	0
GPPGSAGAPGKDGLNGLPGPIGPPGPR-1142-1168	0	0	0	3	29	3	3	0	0	0	0		GPPGSAGAPGKDGLNGLPGPIGPPGPR-1142-1168	0	0	0	11	29	10	6	0	0	0	0		GPPGSAGAPGKDGLNGLPGPIGPPGPR-1142-1168	0	0	0	2	11	0	6	0	0	0	0		GPPGSAGAPGKDGLNGLPGPIGPPGPR-1142-1168	0	0	0	5	13	2	5	0	0	0
_x000D_	_x000D_	_x000D_	_x000D_	_x000D_	_x000D_	_x000D_	_x000D_	_x000D_	_x000D_	_x000D_	_x000D_		_x000D_	_x000D_	_x000D_	_x000D_	_x000D_	_x000D_	_x000D_	_x000D_	_x000D_	_x000D_	_x000D_	_x000D_		_x000D_	_x000D_	_x000D_	_x000D_	_x000D_	_x000D_	_x000D_	_x000D_	_x000D_	_x000D_	_x000D_	_x000D_		_x000D_	_x000D_	_x000D_	_x000D_	_x000D_	_x000D_	_x000D_	_x000D_	_x000D_	_x000D_	_x000D_
Liver-1	0	1	2	3	4	5	6	7	8	9	10		CRLM-1	0	1	2	3	4	5	6	7	8	9	10		Colon-11	0	1	2	3	4	5	6	7	8	9	10		CRC-11	0	1	2	3	4	5	6	7	8	9
GFSGLDGAK-269-277	0	0	0	0	0	0	0	0	0	0	0		GFSGLDGAK-269-277	0	0	0	0	0	0	0	0	0	0	0		GFSGLDGAK-269-277	0	1	0	0	0	0	0	0	0	0	0		GFSGLDGAK-269-277	0	1	0	0	0	0	0	0	0	0
GNDGATGAAGPPGPTGPAGPPGFPGAVGAK-323-352	0	0	2	3	4	0	0	0	0	0	0		GNDGATGAAGPPGPTGPAGPPGFPGAVGAK-323-352	0	0	0	3	4	0	0	0	0	0	0		GNDGATGAAGPPGPTGPAGPPGFPGAVGAK-323-352	0	0	2	3	4	0	0	0	0	0	0		GNDGATGAAGPPGPTGPAGPPGFPGAVGAK-323-352	0	0	2	3	4	0	0	0	0	0
GNDGATGAAGPPGPTGPAGPPGFPGAVGAKGEAGPQGPR-323-361	0	0	0	0	4	5	0	0	0	0	0		GNDGATGAAGPPGPTGPAGPPGFPGAVGAKGEAGPQGPR-323-361	0	0	0	0	4	0	0	0	0	0	0		GNDGATGAAGPPGPTGPAGPPGFPGAVGAKGEAGPQGPR-323-361	0	0	0	3	4	5	6	0	0	0	0		GNDGATGAAGPPGPTGPAGPPGFPGAVGAKGEAGPQGPR-323-361	0	0	0	3	4	5	0	0	0	0
GSEGPQGVRGEPGPPGPAGAAGPAGNPGADGQPGAK-362-397	0	0	0	3	4	5	0	0	0	0	0		GSEGPQGVRGEPGPPGPAGAAGPAGNPGADGQPGAK-362-397	0	0	0	3	4	5	0	0	0	0	0		GSEGPQGVRGEPGPPGPAGAAGPAGNPGADGQPGAK-362-397	0	0	0	0	0	5	0	0	0	0	0		GSEGPQGVRGEPGPPGPAGAAGPAGNPGADGQPGAK-362-397	0	0	2	0	0	0	0	0	0	0
GEPGPPGPAGAAGPAGNPGADGQPGAK-371-397	0	0	0	3	4	5	0	0	0	0	0		GEPGPPGPAGAAGPAGNPGADGQPGAK-371-397	0	0	0	0	4	5	0	0	0	0	0		GEPGPPGPAGAAGPAGNPGADGQPGAK-371-397	0	0	0	3	4	5	6	0	0	0	0		GEPGPPGPAGAAGPAGNPGADGQPGAK-371-397	0	0	2	3	4	5	6	0	0	0
GANGAPGIAGAPGFPGAR-398-415	0	0	0	3	0	0	0	0	0	0	0		GANGAPGIAGAPGFPGAR-398-415	0	0	0	3	0	0	0	0	0	0	0		GANGAPGIAGAPGFPGAR-398-415	0	0	0	3	0	0	0	0	0	0	0		GANGAPGIAGAPGFPGAR-398-415	0	0	0	3	0	0	0	0	0	0
GPSGPQGPGGPPGPK-416-430	0	1	2	0	0	0	0	0	0	0	0		GPSGPQGPGGPPGPK-416-430	0	1	2	3	0	0	0	0	0	0	0		GPSGPQGPGGPPGPK-416-430	0	1	2	3	4	0	0	0	0	0	0		GPSGPQGPGGPPGPK-416-430	0	1	2	3	4	0	0	0	0	0
GDTGAKGEPGPVGVQGPPGPAGEEGK-443-468	0	0	0	3	0	0	0	0	0	0	0		GDTGAKGEPGPVGVQGPPGPAGEEGK-443-468	0	0	0	3	0	0	0	0	0	0	0		GDTGAKGEPGPVGVQGPPGPAGEEGK-443-468	0	0	2	3	0	0	0	0	0	0	0		GDTGAKGEPGPVGVQGPPGPAGEEGK-443-468	0	0	2	3	0	0	0	0	0	0
GDTGAKGEPGPVGVQGPPGPAGEEGKR-443-469	0	0	0	3	0	0	0	0	0	0	0		GDTGAKGEPGPVGVQGPPGPAGEEGKR-443-469	0	0	0	3	0	0	0	0	0	0	0		GDTGAKGEPGPVGVQGPPGPAGEEGKR-443-469	0	0	2	3	4	0	0	0	0	0	0		GDTGAKGEPGPVGVQGPPGPAGEEGKR-443-469	0	0	2	3	0	0	0	0	0	0
GEPGPVGVQGPPGPAGEEGK-449-468	0	0	2	0	0	0	0	0	0	0	0		GEPGPVGVQGPPGPAGEEGK-449-468	0	0	0	0	0	0	0	0	0	0	0		GEPGPVGVQGPPGPAGEEGK-449-468	0	0	2	3	0	0	0	0	0	0	0		GEPGPVGVQGPPGPAGEEGK-449-468	0	0	2	0	0	0	0	0	0	0
GEPGPTGLPGPPGER-473-487	0	0	0	3	0	0	0	0	0	0	0		GEPGPTGLPGPPGER-473-487	0	0	0	3	0	0	0	0	0	0	0		GEPGPTGLPGPPGER-473-487	0	0	0	3	4	0	0	0	0	0	0		GEPGPTGLPGPPGER-473-487	0	0	0	3	4	0	0	0	0	0
GFPGADGVAGPK-494-505	0	1	0	0	0	0	0	0	0	0	0		GFPGADGVAGPK-494-505	0	1	0	0	0	0	0	0	0	0	0		GFPGADGVAGPK-494-505	0	1	2	0	0	0	0	0	0	0	0		GFPGADGVAGPK-494-505	0	1	2	0	0	0	0	0	0	0
GLTGSPGSPGPDGK-539-552	0	1	2	0	0	0	0	0	0	0	0		GLTGSPGSPGPDGK-539-552	0	1	2	0	0	0	0	0	0	0	0		GLTGSPGSPGPDGK-539-552	0	1	2	0	0	0	0	0	0	0	0		GLTGSPGSPGPDGK-539-552	0	1	2	0	0	0	0	0	0	0
TGPPGPAGQDGRPGPPGPPGAR-553-574	0	0	0	0	4	5	6	0	0	0	0		TGPPGPAGQDGRPGPPGPPGAR-553-574	0	0	2	0	4	5	0	0	0	0	0		TGPPGPAGQDGRPGPPGPPGAR-553-574	0	0	0	0	4	0	6	0	0	0	0		TGPPGPAGQDGRPGPPGPPGAR-553-574	0	0	0	0	4	5	6	0	0	0
GVPGPPGAVGPAGK-599-612	0	0	2	0	0	0	0	0	0	0	0		GVPGPPGAVGPAGK-599-612	0	1	2	0	0	0	0	0	0	0	0		GVPGPPGAVGPAGK-599-612	0	1	2	0	0	0	0	0	0	0	0		GVPGPPGAVGPAGK-599-612	0	1	2	0	0	0	0	0	0	0
GVPGPPGAVGPAGKDGEAGAQGPPGPAGPAGER-599-631	0	0	0	3	0	0	0	0	0	0	0		GVPGPPGAVGPAGKDGEAGAQGPPGPAGPAGER-599-631	0	1	2	3	0	0	0	0	0	0	0		GVPGPPGAVGPAGKDGEAGAQGPPGPAGPAGER-599-631	0	1	2	3	4	0	0	0	0	0	0		GVPGPPGAVGPAGKDGEAGAQGPPGPAGPAGER-599-631	0	1	2	3	0	0	0	0	0	0
DGEAGAQGPPGPAGPAGER-613-631	0	1	0	0	0	0	0	0	0	0	0		DGEAGAQGPPGPAGPAGER-613-631	0	1	2	0	0	0	0	0	0	0	0		DGEAGAQGPPGPAGPAGER-613-631	0	1	2	0	0	0	0	0	0	0	0		DGEAGAQGPPGPAGPAGER-613-631	0	1	2	0	0	0	0	0	0	0
GVQGPPGPAGPR-686-697	0	1	0	0	0	0	0	0	0	0	0		GVQGPPGPAGPR-686-697	0	1	2	0	0	0	0	0	0	0	0		GVQGPPGPAGPR-686-697	0	1	0	0	0	0	0	0	0	0	0		GVQGPPGPAGPR-686-697	0	1	0	0	0	0	0	0	0	0
GLTGPIGPPGPAGAPGDK-764-781	0	0	0	0	0	0	0	0	0	0	0		GLTGPIGPPGPAGAPGDK-764-781	0	0	2	3	0	0	0	0	0	0	0		GLTGPIGPPGPAGAPGDK-764-781	0	0	2	3	0	0	0	0	0	0	0		GLTGPIGPPGPAGAPGDK-764-781	0	0	2	3	0	0	0	0	0	0
GLTGPIGPPGPAGAPGDKGESGPSGPAGPTGAR-764-796	0	1	2	3	4	0	0	0	0	0	0		GLTGPIGPPGPAGAPGDKGESGPSGPAGPTGAR-764-796	0	1	0	3	0	0	0	0	0	0	0		GLTGPIGPPGPAGAPGDKGESGPSGPAGPTGAR-764-796	0	0	2	3	4	0	0	0	0	0	0		GLTGPIGPPGPAGAPGDKGESGPSGPAGPTGAR-764-796	0	1	2	3	4	0	0	0	0	0
GESGPSGPAGPTGAR-782-796	0	0	0	0	0	0	0	0	0	0	0		GESGPSGPAGPTGAR-782-796	0	0	0	0	0	0	0	0	0	0	0		GESGPSGPAGPTGAR-782-796	0	0	0	0	0	0	0	0	0	0	0		GESGPSGPAGPTGAR-782-796	0	0	0	0	0	0	0	0	0	0
GAPGDRGEPGPPGPAGFAGPPGADGQPGAK-797-826	0	0	0	0	4	5	0	0	0	0	0		GAPGDRGEPGPPGPAGFAGPPGADGQPGAK-797-826	0	0	0	0	4	5	6	0	0	0	0		GAPGDRGEPGPPGPAGFAGPPGADGQPGAK-797-826	0	0	0	0	4	5	0	0	0	0	0		GAPGDRGEPGPPGPAGFAGPPGADGQPGAK-797-826	0	0	0	0	4	5	6	0	0	0
GEPGDAGAKGDAGPPGPAGPAGPPGPIGNVGAPGAK-827-862	0	0	0	0	4	5	6	0	0	0	0		GEPGDAGAKGDAGPPGPAGPAGPPGPIGNVGAPGAK-827-862	0	0	0	0	4	5	6	0	0	0	0		GEPGDAGAKGDAGPPGPAGPAGPPGPIGNVGAPGAK-827-862	0	0	0	0	0	0	0	0	0	0	0		GEPGDAGAKGDAGPPGPAGPAGPPGPIGNVGAPGAK-827-862	0	0	0	0	4	5	6	0	0	0
GDAGPPGPAGPAGPPGPIGNVGAPGAK-836-862	0	0	2	3	4	5	0	0	0	0	0		GDAGPPGPAGPAGPPGPIGNVGAPGAK-836-862	0	0	2	3	4	0	0	0	0	0	0		GDAGPPGPAGPAGPPGPIGNVGAPGAK-836-862	0	0	0	3	4	0	0	0	0	0	0		GDAGPPGPAGPAGPPGPIGNVGAPGAK-836-862	0	0	0	3	4	0	0	0	0	0
GDAGPPGPAGPAGPPGPIGNVGAPGAKGAR-836-865	0	0	0	0	4	0	0	0	0	0	0		GDAGPPGPAGPAGPPGPIGNVGAPGAKGAR-836-865	0	0	0	3	4	0	0	0	0	0	0		GDAGPPGPAGPAGPPGPIGNVGAPGAKGAR-836-865	0	0	0	0	4	0	0	0	0	0	0		GDAGPPGPAGPAGPPGPIGNVGAPGAKGAR-836-865	0	0	0	3	4	0	0	0	0	0
GSAGPPGATGFPGAAGR-866-882	0	0	2	3	0	0	0	0	0	0	0		GSAGPPGATGFPGAAGR-866-882	0	0	2	3	0	0	0	0	0	0	0		GSAGPPGATGFPGAAGR-866-882	0	0	2	0	0	0	0	0	0	0	0		GSAGPPGATGFPGAAGR-866-882	0	0	2	0	0	0	0	0	0	0
VGPPGPSGNAGPPGPPGPAGK-883-903	0	0	0	0	4	0	6	0	0	0	0		VGPPGPSGNAGPPGPPGPAGK-883-903	0	0	0	3	4	0	0	0	0	0	0		VGPPGPSGNAGPPGPPGPAGK-883-903	0	0	0	3	4	5	0	0	0	0	0		VGPPGPSGNAGPPGPPGPAGK-883-903	0	0	0	3	4	5	6	0	0	0
GETGPAGRPGEVGPPGPPGPAGEK-911-934	0	0	2	3	0	5	0	0	0	0	0		GETGPAGRPGEVGPPGPPGPAGEK-911-934	0	0	2	3	4	5	0	0	0	0	0		GETGPAGRPGEVGPPGPPGPAGEK-911-934	0	0	2	3	4	5	6	0	0	0	0		GETGPAGRPGEVGPPGPPGPAGEK-911-934	0	0	2	3	4	0	0	0	0	0
GETGPAGRPGEVGPPGPPGPAGEKGSPGADGPAGAPGTPGPQGIAGQR-911-958	0	0	0	0	0	0	6	0	0	0	0		GETGPAGRPGEVGPPGPPGPAGEKGSPGADGPAGAPGTPGPQGIAGQR-911-958	0	0	0	0	4	0	6	0	8	0	0		GETGPAGRPGEVGPPGPPGPAGEKGSPGADGPAGAPGTPGPQGIAGQR-911-958	0	0	0	0	0	5	6	7	8	9	0		GETGPAGRPGEVGPPGPPGPAGEKGSPGADGPAGAPGTPGPQGIAGQR-911-958	0	0	0	0	0	5	6	7	0	0
GSPGADGPAGAPGTPGPQGIAGQR-935-958	0	0	2	3	0	0	0	0	0	0	0		GSPGADGPAGAPGTPGPQGIAGQR-935-958	0	1	2	3	0	0	0	0	0	0	0		GSPGADGPAGAPGTPGPQGIAGQR-935-958	0	1	2	3	4	0	0	0	0	0	0		GSPGADGPAGAPGTPGPQGIAGQR-935-958	0	1	2	3	4	0	0	0	0	0
GVVGLPGQR-959-967	0	0	0	0	0	0	0	0	0	0	0		GVVGLPGQR-959-967	0	1	0	0	0	0	0	0	0	0	0		GVVGLPGQR-959-967	0	1	0	0	0	0	0	0	0	0	0		GVVGLPGQR-959-967	0	1	0	0	0	0	0	0	0	0
GFPGLPGPSGEPGK-971-984	0	0	2	3	0	0	0	0	0	0	0		GFPGLPGPSGEPGK-971-984	0	1	2	3	0	0	0	0	0	0	0		GFPGLPGPSGEPGK-971-984	0	1	2	3	0	0	0	0	0	0	0		GFPGLPGPSGEPGK-971-984	0	1	2	3	0	0	0	0	0	0
GDRGETGPAGPPGAPGAPGAPGPVGPAGK-1034-1062	0	0	2	3	4	0	0	0	0	0	0		GDRGETGPAGPPGAPGAPGAPGPVGPAGK-1034-1062	0	1	0	3	4	0	0	0	0	0	0		GDRGETGPAGPPGAPGAPGAPGPVGPAGK-1034-1062	0	0	2	3	4	5	0	0	0	0	0		GDRGETGPAGPPGAPGAPGAPGPVGPAGK-1034-1062	0	1	2	3	4	0	0	0	0	0
GETGPAGPPGAPGAPGAPGPVGPAGK-1037-1062	0	0	0	0	4	0	0	0	0	0	0		GETGPAGPPGAPGAPGAPGPVGPAGK-1037-1062	0	1	2	0	4	0	0	0	0	0	0		GETGPAGPPGAPGAPGAPGPVGPAGK-1037-1062	0	0	0	3	4	0	0	0	0	0	0		GETGPAGPPGAPGAPGAPGPVGPAGK-1037-1062	0	1	0	3	4	0	0	0	0	0
GFSGLQGPPGPPGSPGEQGPSGASGPAGPR-1112-1141	0	0	2	3	4	5	0	0	0	0	0		GFSGLQGPPGPPGSPGEQGPSGASGPAGPR-1112-1141	0	1	2	3	4	5	0	0	0	0	0		GFSGLQGPPGPPGSPGEQGPSGASGPAGPR-1112-1141	0	1	2	3	4	5	0	0	0	0	0		GFSGLQGPPGPPGSPGEQGPSGASGPAGPR-1112-1141	0	1	2	3	4	5	0	0	0	0
GPPGSAGAPGKDGLNGLPGPIGPPGPR-1142-1168	0	0	0	0	4	0	0	0	0	0	0		GPPGSAGAPGKDGLNGLPGPIGPPGPR-1142-1168	0	0	0	3	4	0	6	0	0	0	0		GPPGSAGAPGKDGLNGLPGPIGPPGPR-1142-1168	0	0	0	0	4	0	6	0	0	0	0		GPPGSAGAPGKDGLNGLPGPIGPPGPR-1142-1168	0	0	0	3	4	0	0	0	0	0
_x000D_	_x000D_	_x000D_	_x000D_	_x000D_	_x000D_	_x000D_	_x000D_	_x000D_	_x000D_	_x000D_	_x000D_		_x000D_	_x000D_	_x000D_	_x000D_	_x000D_	_x000D_	_x000D_	_x000D_	_x000D_	_x000D_	_x000D_	_x000D_		_x000D_	_x000D_	_x000D_	_x000D_	_x000D_	_x000D_	_x000D_	_x000D_	_x000D_	_x000D_	_x000D_	_x000D_		_x000D_	_x000D_	_x000D_	_x000D_	_x000D_	_x000D_	_x000D_	_x000D_	_x000D_	_x000D_	_x000D_
Liver-10	0	1	2	3	4	5	6	7	8	9	10		CRLM-10	0	1	2	3	4	5	6	7	8	9	10		Colon-13	0	1	2	3	4	5	6	7	8	9	10		CRC-13	0	1	2	3	4	5	6	7	8	9
GFSGLDGAK-269-277	0	0	0	0	0	0	0	0	0	0	0		GFSGLDGAK-269-277	0	0	0	0	0	0	0	0	0	0	0		GFSGLDGAK-269-277	0	1	0	0	0	0	0	0	0	0	0		GFSGLDGAK-269-277	0	1	0	0	0	0	0	0	0	0
GNDGATGAAGPPGPTGPAGPPGFPGAVGAK-323-352	0	0	0	3	4	0	0	0	0	0	0		GNDGATGAAGPPGPTGPAGPPGFPGAVGAK-323-352	0	0	0	0	0	0	0	0	0	0	0		GNDGATGAAGPPGPTGPAGPPGFPGAVGAK-323-352	0	0	0	3	0	5	0	0	0	0	0		GNDGATGAAGPPGPTGPAGPPGFPGAVGAK-323-352	0	0	2	3	4	0	0	0	0	0
GNDGATGAAGPPGPTGPAGPPGFPGAVGAKGEAGPQGPR-323-361	0	0	0	0	4	5	0	0	0	0	0		GNDGATGAAGPPGPTGPAGPPGFPGAVGAKGEAGPQGPR-323-361	0	0	0	0	0	0	0	0	0	0	0		GNDGATGAAGPPGPTGPAGPPGFPGAVGAKGEAGPQGPR-323-361	0	0	2	3	4	5	0	0	0	0	0		GNDGATGAAGPPGPTGPAGPPGFPGAVGAKGEAGPQGPR-323-361	0	0	0	3	4	0	0	0	0	0
GSEGPQGVRGEPGPPGPAGAAGPAGNPGADGQPGAK-362-397	0	0	0	0	0	5	0	0	0	0	0		GSEGPQGVRGEPGPPGPAGAAGPAGNPGADGQPGAK-362-397	0	0	0	0	0	0	0	0	0	0	0		GSEGPQGVRGEPGPPGPAGAAGPAGNPGADGQPGAK-362-397	0	0	0	0	0	5	0	0	0	0	0		GSEGPQGVRGEPGPPGPAGAAGPAGNPGADGQPGAK-362-397	0	0	0	0	0	0	0	0	0	0
GEPGPPGPAGAAGPAGNPGADGQPGAK-371-397	0	0	0	0	4	5	0	0	0	0	0		GEPGPPGPAGAAGPAGNPGADGQPGAK-371-397	0	0	0	0	4	5	0	0	0	0	0		GEPGPPGPAGAAGPAGNPGADGQPGAK-371-397	0	0	0	3	4	5	6	0	0	0	0		GEPGPPGPAGAAGPAGNPGADGQPGAK-371-397	0	0	0	3	4	5	6	0	0	0
GANGAPGIAGAPGFPGAR-398-415	0	0	0	3	0	0	0	0	0	0	0		GANGAPGIAGAPGFPGAR-398-415	0	0	0	3	0	0	0	0	0	0	0		GANGAPGIAGAPGFPGAR-398-415	0	0	0	3	0	0	0	0	0	0	0		GANGAPGIAGAPGFPGAR-398-415	0	0	0	3	0	0	0	0	0	0
GPSGPQGPGGPPGPK-416-430	0	1	2	3	0	0	0	0	0	0	0		GPSGPQGPGGPPGPK-416-430	0	1	2	0	0	0	0	0	0	0	0		GPSGPQGPGGPPGPK-416-430	0	1	2	3	4	0	6	0	0	0	0		GPSGPQGPGGPPGPK-416-430	0	1	2	3	0	0	0	0	0	0
GDTGAKGEPGPVGVQGPPGPAGEEGK-443-468	0	0	0	3	0	0	0	0	0	0	0		GDTGAKGEPGPVGVQGPPGPAGEEGK-443-468	0	0	0	3	0	0	0	0	0	0	0		GDTGAKGEPGPVGVQGPPGPAGEEGK-443-468	0	0	2	3	0	0	0	0	0	0	0		GDTGAKGEPGPVGVQGPPGPAGEEGK-443-468	0	0	2	3	0	0	0	0	0	0
GDTGAKGEPGPVGVQGPPGPAGEEGKR-443-469	0	0	2	0	0	0	0	0	0	0	0		GDTGAKGEPGPVGVQGPPGPAGEEGKR-443-469	0	0	0	0	0	0	0	0	0	0	0		GDTGAKGEPGPVGVQGPPGPAGEEGKR-443-469	0	0	2	3	0	0	0	0	0	0	0		GDTGAKGEPGPVGVQGPPGPAGEEGKR-443-469	0	0	2	3	0	0	0	0	0	0
GEPGPVGVQGPPGPAGEEGK-449-468	0	0	2	0	0	0	0	0	0	0	0		GEPGPVGVQGPPGPAGEEGK-449-468	0	0	2	0	0	0	0	0	0	0	0		GEPGPVGVQGPPGPAGEEGK-449-468	0	0	2	3	0	0	0	0	0	0	0		GEPGPVGVQGPPGPAGEEGK-449-468	0	0	2	0	0	0	0	0	0	0
GEPGPTGLPGPPGER-473-487	0	0	0	3	0	0	0	0	0	0	0		GEPGPTGLPGPPGER-473-487	0	0	0	0	0	0	0	0	0	0	0		GEPGPTGLPGPPGER-473-487	0	0	0	3	4	0	0	0	0	0	0		GEPGPTGLPGPPGER-473-487	0	0	0	3	0	0	0	0	0	0
GFPGADGVAGPK-494-505	0	0	0	0	0	0	0	0	0	0	0		GFPGADGVAGPK-494-505	0	0	0	0	0	0	0	0	0	0	0		GFPGADGVAGPK-494-505	0	1	2	0	0	0	0	0	0	0	0		GFPGADGVAGPK-494-505	0	1	2	0	0	0	0	0	0	0
GLTGSPGSPGPDGK-539-552	0	0	2	0	0	0	0	0	0	0	0		GLTGSPGSPGPDGK-539-552	0	1	0	0	0	0	0	0	0	0	0		GLTGSPGSPGPDGK-539-552	0	1	2	0	0	0	0	0	0	0	0		GLTGSPGSPGPDGK-539-552	0	1	2	0	0	0	0	0	0	0
TGPPGPAGQDGRPGPPGPPGAR-553-574	0	0	0	0	4	5	6	0	0	0	0		TGPPGPAGQDGRPGPPGPPGAR-553-574	0	0	0	0	0	0	0	0	0	0	0		TGPPGPAGQDGRPGPPGPPGAR-553-574	0	0	0	3	4	0	6	0	0	0	0		TGPPGPAGQDGRPGPPGPPGAR-553-574	0	0	0	0	4	0	6	0	0	0
GVPGPPGAVGPAGK-599-612	0	0	2	0	0	0	0	0	0	0	0		GVPGPPGAVGPAGK-599-612	0	0	0	0	0	0	0	0	0	0	0		GVPGPPGAVGPAGK-599-612	0	1	2	3	0	0	0	0	0	0	0		GVPGPPGAVGPAGK-599-612	0	1	2	0	0	0	0	0	0	0
GVPGPPGAVGPAGKDGEAGAQGPPGPAGPAGER-599-631	0	0	0	3	0	0	0	0	0	0	0		GVPGPPGAVGPAGKDGEAGAQGPPGPAGPAGER-599-631	0	0	0	0	0	0	0	0	0	0	0		GVPGPPGAVGPAGKDGEAGAQGPPGPAGPAGER-599-631	0	1	2	3	4	0	0	0	0	0	0		GVPGPPGAVGPAGKDGEAGAQGPPGPAGPAGER-599-631	0	1	2	3	0	0	0	0	0	0
DGEAGAQGPPGPAGPAGER-613-631	0	1	2	0	0	0	0	0	0	0	0		DGEAGAQGPPGPAGPAGER-613-631	0	1	0	0	0	0	0	0	0	0	0		DGEAGAQGPPGPAGPAGER-613-631	0	1	2	0	0	0	0	0	0	0	0		DGEAGAQGPPGPAGPAGER-613-631	0	1	0	0	0	0	0	0	0	0
GVQGPPGPAGPR-686-697	0	1	2	0	0	0	0	0	0	0	0		GVQGPPGPAGPR-686-697	0	0	0	0	0	0	0	0	0	0	0		GVQGPPGPAGPR-686-697	0	1	2	0	0	0	0	0	0	0	0		GVQGPPGPAGPR-686-697	0	1	0	0	0	0	0	0	0	0
GLTGPIGPPGPAGAPGDK-764-781	0	1	2	0	0	0	0	0	0	0	0		GLTGPIGPPGPAGAPGDK-764-781	0	0	2	0	0	0	0	0	0	0	0		GLTGPIGPPGPAGAPGDK-764-781	0	0	2	3	0	0	0	0	0	0	0		GLTGPIGPPGPAGAPGDK-764-781	0	1	2	0	0	0	0	0	0	0
GLTGPIGPPGPAGAPGDKGESGPSGPAGPTGAR-764-796	0	1	2	3	0	0	0	0	0	0	0		GLTGPIGPPGPAGAPGDKGESGPSGPAGPTGAR-764-796	0	1	2	3	0	0	0	0	0	0	0		GLTGPIGPPGPAGAPGDKGESGPSGPAGPTGAR-764-796	0	1	2	3	4	0	0	0	0	0	0		GLTGPIGPPGPAGAPGDKGESGPSGPAGPTGAR-764-796	0	1	2	3	4	0	0	0	0	0
GESGPSGPAGPTGAR-782-796	0	0	0	0	0	0	0	0	0	0	0		GESGPSGPAGPTGAR-782-796	0	0	0	0	0	0	0	0	0	0	0		GESGPSGPAGPTGAR-782-796	0	1	0	0	0	0	0	0	0	0	0		GESGPSGPAGPTGAR-782-796	0	0	0	0	0	0	0	0	0	0
GAPGDRGEPGPPGPAGFAGPPGADGQPGAK-797-826	0	0	0	0	4	5	0	0	0	0	0		GAPGDRGEPGPPGPAGFAGPPGADGQPGAK-797-826	0	0	0	0	0	5	0	0	0	0	0		GAPGDRGEPGPPGPAGFAGPPGADGQPGAK-797-826	0	0	0	3	4	5	6	7	0	0	0		GAPGDRGEPGPPGPAGFAGPPGADGQPGAK-797-826	0	0	0	0	4	5	0	0	0	0
GEPGDAGAKGDAGPPGPAGPAGPPGPIGNVGAPGAK-827-862	0	0	0	0	4	0	0	0	0	0	0		GEPGDAGAKGDAGPPGPAGPAGPPGPIGNVGAPGAK-827-862	0	0	0	0	0	0	0	0	0	0	0		GEPGDAGAKGDAGPPGPAGPAGPPGPIGNVGAPGAK-827-862	0	0	0	0	0	5	6	0	0	0	0		GEPGDAGAKGDAGPPGPAGPAGPPGPIGNVGAPGAK-827-862	0	0	0	0	4	0	6	0	0	0
GDAGPPGPAGPAGPPGPIGNVGAPGAK-836-862	0	0	2	0	4	5	0	0	0	0	0		GDAGPPGPAGPAGPPGPIGNVGAPGAK-836-862	0	0	0	0	4	0	0	0	0	0	0		GDAGPPGPAGPAGPPGPIGNVGAPGAK-836-862	0	0	0	3	4	5	0	0	0	0	0		GDAGPPGPAGPAGPPGPIGNVGAPGAK-836-862	0	0	0	3	4	0	0	0	0	0
GDAGPPGPAGPAGPPGPIGNVGAPGAKGAR-836-865	0	0	0	0	4	0	0	0	0	0	0		GDAGPPGPAGPAGPPGPIGNVGAPGAKGAR-836-865	0	0	0	0	0	0	0	0	0	0	0		GDAGPPGPAGPAGPPGPIGNVGAPGAKGAR-836-865	0	0	0	0	0	0	0	0	0	0	0		GDAGPPGPAGPAGPPGPIGNVGAPGAKGAR-836-865	0	0	0	3	4	0	0	0	0	0
GSAGPPGATGFPGAAGR-866-882	0	0	2	3	0	0	0	0	0	0	0		GSAGPPGATGFPGAAGR-866-882	0	0	2	0	0	0	0	0	0	0	0		GSAGPPGATGFPGAAGR-866-882	0	0	2	0	0	0	0	0	0	0	0		GSAGPPGATGFPGAAGR-866-882	0	0	2	0	0	0	0	0	0	0
VGPPGPSGNAGPPGPPGPAGK-883-903	0	0	0	3	0	5	0	0	0	0	0		VGPPGPSGNAGPPGPPGPAGK-883-903	0	0	0	0	0	0	0	0	0	0	0		VGPPGPSGNAGPPGPPGPAGK-883-903	0	0	0	3	4	5	6	0	0	0	0		VGPPGPSGNAGPPGPPGPAGK-883-903	0	0	0	3	4	5	6	0	0	0
GETGPAGRPGEVGPPGPPGPAGEK-911-934	0	0	0	3	4	5	0	0	0	0	0		GETGPAGRPGEVGPPGPPGPAGEK-911-934	0	0	0	0	4	0	0	0	0	0	0		GETGPAGRPGEVGPPGPPGPAGEK-911-934	0	0	2	3	4	5	6	0	0	0	0		GETGPAGRPGEVGPPGPPGPAGEK-911-934	0	0	2	3	4	0	0	0	0	0
GETGPAGRPGEVGPPGPPGPAGEKGSPGADGPAGAPGTPGPQGIAGQR-911-958	0	0	0	0	0	0	6	7	0	0	0		GETGPAGRPGEVGPPGPPGPAGEKGSPGADGPAGAPGTPGPQGIAGQR-911-958	0	0	0	0	0	0	0	0	0	0	0		GETGPAGRPGEVGPPGPPGPAGEKGSPGADGPAGAPGTPGPQGIAGQR-911-958	0	0	0	0	4	0	6	7	8	9	0		GETGPAGRPGEVGPPGPPGPAGEKGSPGADGPAGAPGTPGPQGIAGQR-911-958	0	0	0	0	4	5	6	7	8	0
GSPGADGPAGAPGTPGPQGIAGQR-935-958	0	0	0	3	0	0	0	0	0	0	0		GSPGADGPAGAPGTPGPQGIAGQR-935-958	0	0	0	0	0	0	0	0	0	0	0		GSPGADGPAGAPGTPGPQGIAGQR-935-958	0	1	2	3	4	0	0	0	0	0	0		GSPGADGPAGAPGTPGPQGIAGQR-935-958	0	1	2	3	0	0	0	0	0	0
GVVGLPGQR-959-967	0	1	0	0	0	0	0	0	0	0	0		GVVGLPGQR-959-967	0	1	0	0	0	0	0	0	0	0	0		GVVGLPGQR-959-967	0	1	0	0	0	0	0	0	0	0	0		GVVGLPGQR-959-967	0	1	0	0	0	0	0	0	0	0
GFPGLPGPSGEPGK-971-984	0	0	2	0	0	0	0	0	0	0	0		GFPGLPGPSGEPGK-971-984	0	0	0	0	0	0	0	0	0	0	0		GFPGLPGPSGEPGK-971-984	0	1	2	3	0	0	0	0	0	0	0		GFPGLPGPSGEPGK-971-984	0	1	2	3	0	0	0	0	0	0
GDRGETGPAGPPGAPGAPGAPGPVGPAGK-1034-1062	0	1	0	3	4	0	0	0	0	0	0		GDRGETGPAGPPGAPGAPGAPGPVGPAGK-1034-1062	0	0	0	0	4	0	0	0	0	0	0		GDRGETGPAGPPGAPGAPGAPGPVGPAGK-1034-1062	0	1	2	3	4	5	0	0	0	0	0		GDRGETGPAGPPGAPGAPGAPGPVGPAGK-1034-1062	0	1	0	3	4	0	0	0	0	0
GETGPAGPPGAPGAPGAPGPVGPAGK-1037-1062	0	0	0	3	4	0	0	0	0	0	0		GETGPAGPPGAPGAPGAPGPVGPAGK-1037-1062	0	0	0	0	0	0	0	0	0	0	0		GETGPAGPPGAPGAPGAPGPVGPAGK-1037-1062	0	0	2	3	4	0	0	0	0	0	0		GETGPAGPPGAPGAPGAPGPVGPAGK-1037-1062	0	0	2	3	4	0	0	0	0	0
GFSGLQGPPGPPGSPGEQGPSGASGPAGPR-1112-1141	0	1	2	3	4	5	0	0	0	0	0		GFSGLQGPPGPPGSPGEQGPSGASGPAGPR-1112-1141	0	0	2	0	4	0	0	0	0	0	0		GFSGLQGPPGPPGSPGEQGPSGASGPAGPR-1112-1141	0	1	2	3	4	5	0	0	0	0	0		GFSGLQGPPGPPGSPGEQGPSGASGPAGPR-1112-1141	0	1	2	3	4	5	0	0	0	0
GPPGSAGAPGKDGLNGLPGPIGPPGPR-1142-1168	0	0	0	0	4	0	0	0	0	0	0		GPPGSAGAPGKDGLNGLPGPIGPPGPR-1142-1168	0	0	0	0	0	0	0	0	0	0	0		GPPGSAGAPGKDGLNGLPGPIGPPGPR-1142-1168	0	0	0	0	4	0	0	0	0	0	0		GPPGSAGAPGKDGLNGLPGPIGPPGPR-1142-1168	0	0	0	0	4	0	0	0	0	0
_x000D_	_x000D_	_x000D_	_x000D_	_x000D_	_x000D_	_x000D_	_x000D_	_x000D_	_x000D_	_x000D_	_x000D_		_x000D_	_x000D_	_x000D_	_x000D_	_x000D_	_x000D_	_x000D_	_x000D_	_x000D_	_x000D_	_x000D_	_x000D_		_x000D_	_x000D_	_x000D_	_x000D_	_x000D_	_x000D_	_x000D_	_x000D_	_x000D_	_x000D_	_x000D_	_x000D_		_x000D_	_x000D_	_x000D_	_x000D_	_x000D_	_x000D_	_x000D_	_x000D_	_x000D_	_x000D_	_x000D_
Liver-11	0	1	2	3	4	5	6	7	8	9	10		CRLM-11	0	1	2	3	4	5	6	7	8	9	10		Colon-15	0	1	2	3	4	5	6	7	8	9	10		CRC-15	0	1	2	3	4	5	6	7	8	9
GFSGLDGAK-269-277	0	0	0	0	0	0	0	0	0	0	0		GFSGLDGAK-269-277	0	1	0	0	0	0	0	0	0	0	0		GFSGLDGAK-269-277	0	1	0	0	0	0	0	0	0	0	0		GFSGLDGAK-269-277	0	1	0	0	0	0	0	0	0	0
GNDGATGAAGPPGPTGPAGPPGFPGAVGAK-323-352	0	0	0	3	4	0	0	0	0	0	0		GNDGATGAAGPPGPTGPAGPPGFPGAVGAK-323-352	0	0	2	3	4	5	0	0	0	0	0		GNDGATGAAGPPGPTGPAGPPGFPGAVGAK-323-352	0	0	2	0	4	0	0	0	0	0	0		GNDGATGAAGPPGPTGPAGPPGFPGAVGAK-323-352	0	0	2	3	4	0	0	0	0	0
GNDGATGAAGPPGPTGPAGPPGFPGAVGAKGEAGPQGPR-323-361	0	0	0	0	0	5	0	0	0	0	0		GNDGATGAAGPPGPTGPAGPPGFPGAVGAKGEAGPQGPR-323-361	0	0	0	3	0	5	0	0	0	0	0		GNDGATGAAGPPGPTGPAGPPGFPGAVGAKGEAGPQGPR-323-361	0	0	0	3	4	0	0	0	0	0	0		GNDGATGAAGPPGPTGPAGPPGFPGAVGAKGEAGPQGPR-323-361	0	0	0	3	4	0	0	0	0	0
GSEGPQGVRGEPGPPGPAGAAGPAGNPGADGQPGAK-362-397	0	0	0	0	0	5	0	0	0	0	0		GSEGPQGVRGEPGPPGPAGAAGPAGNPGADGQPGAK-362-397	0	0	0	0	4	5	0	0	0	0	0		GSEGPQGVRGEPGPPGPAGAAGPAGNPGADGQPGAK-362-397	0	0	0	3	0	5	0	0	0	0	0		GSEGPQGVRGEPGPPGPAGAAGPAGNPGADGQPGAK-362-397	0	0	0	3	0	5	0	0	0	0
GEPGPPGPAGAAGPAGNPGADGQPGAK-371-397	0	0	0	0	4	5	6	0	0	0	0		GEPGPPGPAGAAGPAGNPGADGQPGAK-371-397	0	0	0	3	4	5	0	0	0	0	0		GEPGPPGPAGAAGPAGNPGADGQPGAK-371-397	0	0	0	3	4	5	6	0	0	0	0		GEPGPPGPAGAAGPAGNPGADGQPGAK-371-397	0	0	2	3	4	5	6	0	0	0
GANGAPGIAGAPGFPGAR-398-415	0	0	0	3	0	0	0	0	0	0	0		GANGAPGIAGAPGFPGAR-398-415	0	0	0	3	0	0	0	0	0	0	0		GANGAPGIAGAPGFPGAR-398-415	0	0	0	3	0	0	0	0	0	0	0		GANGAPGIAGAPGFPGAR-398-415	0	0	0	3	0	0	0	0	0	0
GPSGPQGPGGPPGPK-416-430	0	1	2	3	0	0	0	0	0	0	0		GPSGPQGPGGPPGPK-416-430	0	1	2	3	0	0	0	0	0	0	0		GPSGPQGPGGPPGPK-416-430	0	1	2	3	4	0	0	0	0	0	0		GPSGPQGPGGPPGPK-416-430	0	1	2	3	0	0	0	0	0	0
GDTGAKGEPGPVGVQGPPGPAGEEGK-443-468	0	0	0	3	0	0	0	0	0	0	0		GDTGAKGEPGPVGVQGPPGPAGEEGK-443-468	0	0	0	3	0	0	0	0	0	0	0		GDTGAKGEPGPVGVQGPPGPAGEEGK-443-468	0	0	2	3	0	0	0	0	0	0	0		GDTGAKGEPGPVGVQGPPGPAGEEGK-443-468	0	0	2	3	0	0	0	0	0	0
GDTGAKGEPGPVGVQGPPGPAGEEGKR-443-469	0	0	0	0	0	0	0	0	0	0	0		GDTGAKGEPGPVGVQGPPGPAGEEGKR-443-469	0	0	0	3	4	0	0	0	0	0	0		GDTGAKGEPGPVGVQGPPGPAGEEGKR-443-469	0	0	2	3	0	0	0	0	0	0	0		GDTGAKGEPGPVGVQGPPGPAGEEGKR-443-469	0	0	2	3	0	0	0	0	0	0
GEPGPVGVQGPPGPAGEEGK-449-468	0	0	2	3	0	0	0	0	0	0	0		GEPGPVGVQGPPGPAGEEGK-449-468	0	0	2	3	0	0	0	0	0	0	0		GEPGPVGVQGPPGPAGEEGK-449-468	0	0	2	0	0	0	0	0	0	0	0		GEPGPVGVQGPPGPAGEEGK-449-468	0	0	2	0	0	0	0	0	0	0
GEPGPTGLPGPPGER-473-487	0	0	0	3	4	0	0	0	0	0	0		GEPGPTGLPGPPGER-473-487	0	0	0	3	4	0	0	0	0	0	0		GEPGPTGLPGPPGER-473-487	0	0	2	3	0	0	0	0	0	0	0		GEPGPTGLPGPPGER-473-487	0	0	0	3	0	0	0	0	0	0
GFPGADGVAGPK-494-505	0	1	0	0	0	0	0	0	0	0	0		GFPGADGVAGPK-494-505	0	1	2	0	0	0	0	0	0	0	0		GFPGADGVAGPK-494-505	0	1	0	0	0	0	0	0	0	0	0		GFPGADGVAGPK-494-505	0	1	0	0	0	0	0	0	0	0
GLTGSPGSPGPDGK-539-552	0	1	2	0	0	0	0	0	0	0	0		GLTGSPGSPGPDGK-539-552	0	1	2	0	0	0	0	0	0	0	0		GLTGSPGSPGPDGK-539-552	0	1	2	0	0	0	0	0	0	0	0		GLTGSPGSPGPDGK-539-552	0	1	2	0	0	0	0	0	0	0
TGPPGPAGQDGRPGPPGPPGAR-553-574	0	0	0	0	4	5	6	0	0	0	0		TGPPGPAGQDGRPGPPGPPGAR-553-574	0	0	0	3	4	5	6	0	0	0	0		TGPPGPAGQDGRPGPPGPPGAR-553-574	0	0	0	3	4	0	6	0	0	0	0		TGPPGPAGQDGRPGPPGPPGAR-553-574	0	0	0	0	4	5	0	0	0	0
GVPGPPGAVGPAGK-599-612	0	0	2	0	0	0	0	0	0	0	0		GVPGPPGAVGPAGK-599-612	0	1	2	0	0	0	0	0	0	0	0		GVPGPPGAVGPAGK-599-612	0	1	2	0	0	0	0	0	0	0	0		GVPGPPGAVGPAGK-599-612	0	1	2	0	0	0	0	0	0	0
GVPGPPGAVGPAGKDGEAGAQGPPGPAGPAGER-599-631	0	0	0	3	0	0	0	0	0	0	0		GVPGPPGAVGPAGKDGEAGAQGPPGPAGPAGER-599-631	0	1	2	3	0	0	0	0	0	0	0		GVPGPPGAVGPAGKDGEAGAQGPPGPAGPAGER-599-631	0	1	2	3	0	0	0	0	0	0	0		GVPGPPGAVGPAGKDGEAGAQGPPGPAGPAGER-599-631	0	1	2	3	0	0	0	0	0	0
DGEAGAQGPPGPAGPAGER-613-631	0	1	2	0	0	0	0	0	0	0	0		DGEAGAQGPPGPAGPAGER-613-631	0	1	2	0	0	0	0	0	0	0	0		DGEAGAQGPPGPAGPAGER-613-631	0	1	2	0	0	0	0	0	0	0	0		DGEAGAQGPPGPAGPAGER-613-631	0	1	2	0	0	0	0	0	0	0
GVQGPPGPAGPR-686-697	0	1	2	0	0	0	0	0	0	0	0		GVQGPPGPAGPR-686-697	0	1	0	0	0	0	0	0	0	0	0		GVQGPPGPAGPR-686-697	0	1	0	0	0	0	0	0	0	0	0		GVQGPPGPAGPR-686-697	0	1	2	0	0	0	0	0	0	0
GLTGPIGPPGPAGAPGDK-764-781	0	0	2	3	0	0	0	0	0	0	0		GLTGPIGPPGPAGAPGDK-764-781	0	0	2	3	0	0	0	0	0	0	0		GLTGPIGPPGPAGAPGDK-764-781	0	1	2	3	0	0	0	0	0	0	0		GLTGPIGPPGPAGAPGDK-764-781	0	1	2	3	0	0	0	0	0	0
GLTGPIGPPGPAGAPGDKGESGPSGPAGPTGAR-764-796	0	1	2	3	4	0	0	0	0	0	0		GLTGPIGPPGPAGAPGDKGESGPSGPAGPTGAR-764-796	0	1	2	3	0	0	0	0	0	0	0		GLTGPIGPPGPAGAPGDKGESGPSGPAGPTGAR-764-796	0	1	2	3	0	0	0	0	0	0	0		GLTGPIGPPGPAGAPGDKGESGPSGPAGPTGAR-764-796	0	1	2	3	4	0	0	0	0	0
GESGPSGPAGPTGAR-782-796	0	0	0	0	0	0	0	0	0	0	0		GESGPSGPAGPTGAR-782-796	0	0	0	0	0	0	0	0	0	0	0		GESGPSGPAGPTGAR-782-796	0	1	0	0	0	0	0	0	0	0	0		GESGPSGPAGPTGAR-782-796	0	0	0	0	0	0	0	0	0	0
GAPGDRGEPGPPGPAGFAGPPGADGQPGAK-797-826	0	0	0	0	4	5	6	0	0	0	0		GAPGDRGEPGPPGPAGFAGPPGADGQPGAK-797-826	0	0	0	0	4	5	6	0	0	0	0		GAPGDRGEPGPPGPAGFAGPPGADGQPGAK-797-826	0	0	0	0	4	5	0	0	0	0	0		GAPGDRGEPGPPGPAGFAGPPGADGQPGAK-797-826	0	0	0	3	4	5	0	0	0	0
GEPGDAGAKGDAGPPGPAGPAGPPGPIGNVGAPGAK-827-862	0	0	0	0	4	5	0	0	0	0	0		GEPGDAGAKGDAGPPGPAGPAGPPGPIGNVGAPGAK-827-862	0	0	0	0	4	5	6	0	0	0	0		GEPGDAGAKGDAGPPGPAGPAGPPGPIGNVGAPGAK-827-862	0	0	0	3	0	5	0	0	0	0	0		GEPGDAGAKGDAGPPGPAGPAGPPGPIGNVGAPGAK-827-862	0	0	0	3	4	5	6	0	0	0
GDAGPPGPAGPAGPPGPIGNVGAPGAK-836-862	0	0	2	3	4	5	0	0	0	0	0		GDAGPPGPAGPAGPPGPIGNVGAPGAK-836-862	0	0	2	3	4	0	0	0	0	0	0		GDAGPPGPAGPAGPPGPIGNVGAPGAK-836-862	0	0	2	3	4	0	0	0	0	0	0		GDAGPPGPAGPAGPPGPIGNVGAPGAK-836-862	0	0	2	3	4	0	0	0	0	0
GDAGPPGPAGPAGPPGPIGNVGAPGAKGAR-836-865	0	0	0	0	4	0	0	0	0	0	0		GDAGPPGPAGPAGPPGPIGNVGAPGAKGAR-836-865	0	0	0	3	4	0	0	0	0	0	0		GDAGPPGPAGPAGPPGPIGNVGAPGAKGAR-836-865	0	0	0	3	4	0	0	0	0	0	0		GDAGPPGPAGPAGPPGPIGNVGAPGAKGAR-836-865	0	0	0	0	4	0	0	0	0	0
GSAGPPGATGFPGAAGR-866-882	0	0	2	3	0	0	0	0	0	0	0		GSAGPPGATGFPGAAGR-866-882	0	0	2	3	0	0	0	0	0	0	0		GSAGPPGATGFPGAAGR-866-882	0	0	2	0	0	0	0	0	0	0	0		GSAGPPGATGFPGAAGR-866-882	0	0	2	0	0	0	0	0	0	0
VGPPGPSGNAGPPGPPGPAGK-883-903	0	0	0	3	4	5	6	0	0	0	0		VGPPGPSGNAGPPGPPGPAGK-883-903	0	0	0	3	4	5	6	0	0	0	0		VGPPGPSGNAGPPGPPGPAGK-883-903	0	0	0	3	4	5	6	0	0	0	0		VGPPGPSGNAGPPGPPGPAGK-883-903	0	0	0	3	4	5	0	0	0	0
GETGPAGRPGEVGPPGPPGPAGEK-911-934	0	0	0	3	4	5	0	0	0	0	0		GETGPAGRPGEVGPPGPPGPAGEK-911-934	0	0	2	3	4	5	0	0	0	0	0		GETGPAGRPGEVGPPGPPGPAGEK-911-934	0	0	2	3	4	5	0	0	0	0	0		GETGPAGRPGEVGPPGPPGPAGEK-911-934	0	0	2	3	4	0	0	0	0	0
GETGPAGRPGEVGPPGPPGPAGEKGSPGADGPAGAPGTPGPQGIAGQR-911-958	0	0	0	0	0	0	0	7	8	0	0		GETGPAGRPGEVGPPGPPGPAGEKGSPGADGPAGAPGTPGPQGIAGQR-911-958	0	0	0	0	0	0	6	0	0	0	0		GETGPAGRPGEVGPPGPPGPAGEKGSPGADGPAGAPGTPGPQGIAGQR-911-958	0	0	0	0	0	0	6	7	8	0	0		GETGPAGRPGEVGPPGPPGPAGEKGSPGADGPAGAPGTPGPQGIAGQR-911-958	0	0	0	0	4	5	6	7	0	0
GSPGADGPAGAPGTPGPQGIAGQR-935-958	0	1	2	3	0	0	0	0	0	0	0		GSPGADGPAGAPGTPGPQGIAGQR-935-958	0	1	2	3	0	0	0	0	0	0	0		GSPGADGPAGAPGTPGPQGIAGQR-935-958	0	1	2	3	4	0	0	0	0	0	0		GSPGADGPAGAPGTPGPQGIAGQR-935-958	0	1	2	3	4	0	0	0	0	0
GVVGLPGQR-959-967	0	1	0	0	0	0	0	0	0	0	0		GVVGLPGQR-959-967	0	1	0	0	0	0	0	0	0	0	0		GVVGLPGQR-959-967	0	1	0	0	0	0	0	0	0	0	0		GVVGLPGQR-959-967	0	1	0	0	0	0	0	0	0	0
GFPGLPGPSGEPGK-971-984	0	1	2	3	0	0	0	0	0	0	0		GFPGLPGPSGEPGK-971-984	0	1	2	3	0	0	0	0	0	0	0		GFPGLPGPSGEPGK-971-984	0	1	2	3	0	0	0	0	0	0	0		GFPGLPGPSGEPGK-971-984	0	1	2	3	0	0	0	0	0	0
GDRGETGPAGPPGAPGAPGAPGPVGPAGK-1034-1062	0	1	0	3	4	0	0	0	0	0	0		GDRGETGPAGPPGAPGAPGAPGPVGPAGK-1034-1062	0	1	0	3	4	0	0	0	0	0	0		GDRGETGPAGPPGAPGAPGAPGPVGPAGK-1034-1062	0	0	2	3	4	0	0	0	0	0	0		GDRGETGPAGPPGAPGAPGAPGPVGPAGK-1034-1062	0	1	2	3	4	0	0	0	0	0
GETGPAGPPGAPGAPGAPGPVGPAGK-1037-1062	0	0	0	3	4	0	0	0	0	0	0		GETGPAGPPGAPGAPGAPGPVGPAGK-1037-1062	0	1	0	0	4	0	0	0	0	0	0		GETGPAGPPGAPGAPGAPGPVGPAGK-1037-1062	0	0	2	3	4	0	0	0	0	0	0		GETGPAGPPGAPGAPGAPGPVGPAGK-1037-1062	0	1	2	3	4	0	0	0	0	0
GFSGLQGPPGPPGSPGEQGPSGASGPAGPR-1112-1141	0	1	2	3	4	5	0	0	0	0	0		GFSGLQGPPGPPGSPGEQGPSGASGPAGPR-1112-1141	0	1	2	3	4	5	0	0	0	0	0		GFSGLQGPPGPPGSPGEQGPSGASGPAGPR-1112-1141	0	1	2	3	4	5	0	0	0	0	0		GFSGLQGPPGPPGSPGEQGPSGASGPAGPR-1112-1141	0	1	2	3	4	5	0	0	0	0
GPPGSAGAPGKDGLNGLPGPIGPPGPR-1142-1168	0	0	0	0	4	0	0	0	0	0	0		GPPGSAGAPGKDGLNGLPGPIGPPGPR-1142-1168	0	0	0	0	4	0	0	0	0	0	0		GPPGSAGAPGKDGLNGLPGPIGPPGPR-1142-1168	0	0	0	3	4	0	0	0	0	0	0		GPPGSAGAPGKDGLNGLPGPIGPPGPR-1142-1168	0	0	0	3	4	0	0	0	0	0
_x000D_	_x000D_	_x000D_	_x000D_	_x000D_	_x000D_	_x000D_	_x000D_	_x000D_	_x000D_	_x000D_	_x000D_		_x000D_	_x000D_	_x000D_	_x000D_	_x000D_	_x000D_	_x000D_	_x000D_	_x000D_	_x000D_	_x000D_	_x000D_		_x000D_	_x000D_	_x000D_	_x000D_	_x000D_	_x000D_	_x000D_	_x000D_	_x000D_	_x000D_	_x000D_	_x000D_		_x000D_	_x000D_	_x000D_	_x000D_	_x000D_	_x000D_	_x000D_	_x000D_	_x000D_	_x000D_	_x000D_
Liver-12	0	1	2	3	4	5	6	7	8	9	10		CRLM-12	0	1	2	3	4	5	6	7	8	9	10		Colon-16	0	1	2	3	4	5	6	7	8	9	10		CRC-16	0	1	2	3	4	5	6	7	8	9
GFSGLDGAK-269-277	0	0	0	0	0	0	0	0	0	0	0		GFSGLDGAK-269-277	0	0	0	0	0	0	0	0	0	0	0		GFSGLDGAK-269-277	0	1	0	0	0	0	0	0	0	0	0		GFSGLDGAK-269-277	0	0	0	0	0	0	0	0	0	0
GNDGATGAAGPPGPTGPAGPPGFPGAVGAK-323-352	0	0	2	3	4	5	0	0	0	0	0		GNDGATGAAGPPGPTGPAGPPGFPGAVGAK-323-352	0	0	0	3	4	0	0	0	0	0	0		GNDGATGAAGPPGPTGPAGPPGFPGAVGAK-323-352	0	0	2	3	4	0	0	0	0	0	0		GNDGATGAAGPPGPTGPAGPPGFPGAVGAK-323-352	0	0	0	3	4	0	0	0	0	0
GNDGATGAAGPPGPTGPAGPPGFPGAVGAKGEAGPQGPR-323-361	0	0	0	0	0	5	0	0	0	0	0		GNDGATGAAGPPGPTGPAGPPGFPGAVGAKGEAGPQGPR-323-361	0	0	0	3	4	5	0	0	0	0	0		GNDGATGAAGPPGPTGPAGPPGFPGAVGAKGEAGPQGPR-323-361	0	0	0	3	4	5	0	0	0	0	0		GNDGATGAAGPPGPTGPAGPPGFPGAVGAKGEAGPQGPR-323-361	0	0	0	0	4	5	6	0	0	0
GSEGPQGVRGEPGPPGPAGAAGPAGNPGADGQPGAK-362-397	0	0	0	0	0	5	0	0	0	0	0		GSEGPQGVRGEPGPPGPAGAAGPAGNPGADGQPGAK-362-397	0	0	0	0	0	5	0	0	0	0	0		GSEGPQGVRGEPGPPGPAGAAGPAGNPGADGQPGAK-362-397	0	0	0	3	0	5	0	0	0	0	0		GSEGPQGVRGEPGPPGPAGAAGPAGNPGADGQPGAK-362-397	0	0	0	3	0	5	0	0	0	0
GEPGPPGPAGAAGPAGNPGADGQPGAK-371-397	0	0	0	0	4	5	0	0	0	0	0		GEPGPPGPAGAAGPAGNPGADGQPGAK-371-397	0	0	0	0	4	5	6	0	0	0	0		GEPGPPGPAGAAGPAGNPGADGQPGAK-371-397	0	0	0	0	4	5	6	0	0	0	0		GEPGPPGPAGAAGPAGNPGADGQPGAK-371-397	0	0	0	0	4	5	6	0	0	0
GANGAPGIAGAPGFPGAR-398-415	0	0	0	3	0	0	0	0	0	0	0		GANGAPGIAGAPGFPGAR-398-415	0	0	0	3	0	0	0	0	0	0	0		GANGAPGIAGAPGFPGAR-398-415	0	0	0	3	0	0	0	0	0	0	0		GANGAPGIAGAPGFPGAR-398-415	0	0	0	3	0	0	0	0	0	0
GPSGPQGPGGPPGPK-416-430	0	1	2	3	0	0	0	0	0	0	0		GPSGPQGPGGPPGPK-416-430	0	1	2	3	0	0	0	0	0	0	0		GPSGPQGPGGPPGPK-416-430	0	1	2	3	4	0	0	0	0	0	0		GPSGPQGPGGPPGPK-416-430	0	1	2	3	0	0	0	0	0	0
GDTGAKGEPGPVGVQGPPGPAGEEGK-443-468	0	0	0	3	0	0	0	0	0	0	0		GDTGAKGEPGPVGVQGPPGPAGEEGK-443-468	0	0	0	3	0	0	0	0	0	0	0		GDTGAKGEPGPVGVQGPPGPAGEEGK-443-468	0	0	2	3	0	0	0	0	0	0	0		GDTGAKGEPGPVGVQGPPGPAGEEGK-443-468	0	0	2	3	0	0	0	0	0	0
GDTGAKGEPGPVGVQGPPGPAGEEGKR-443-469	0	0	2	0	0	0	0	0	0	0	0		GDTGAKGEPGPVGVQGPPGPAGEEGKR-443-469	0	0	0	3	0	0	0	0	0	0	0		GDTGAKGEPGPVGVQGPPGPAGEEGKR-443-469	0	0	2	3	0	0	0	0	0	0	0		GDTGAKGEPGPVGVQGPPGPAGEEGKR-443-469	0	0	2	3	0	0	0	0	0	0
GEPGPVGVQGPPGPAGEEGK-449-468	0	0	2	0	0	0	0	0	0	0	0		GEPGPVGVQGPPGPAGEEGK-449-468	0	0	2	0	0	0	0	0	0	0	0		GEPGPVGVQGPPGPAGEEGK-449-468	0	0	2	0	0	0	0	0	0	0	0		GEPGPVGVQGPPGPAGEEGK-449-468	0	0	2	0	0	0	0	0	0	0
GEPGPTGLPGPPGER-473-487	0	0	0	3	0	0	0	0	0	0	0		GEPGPTGLPGPPGER-473-487	0	0	0	3	0	0	0	0	0	0	0		GEPGPTGLPGPPGER-473-487	0	0	0	3	0	0	0	0	0	0	0		GEPGPTGLPGPPGER-473-487	0	0	0	3	4	0	0	0	0	0
GFPGADGVAGPK-494-505	0	1	0	0	0	0	0	0	0	0	0		GFPGADGVAGPK-494-505	0	1	0	0	0	0	0	0	0	0	0		GFPGADGVAGPK-494-505	0	1	0	0	0	0	0	0	0	0	0		GFPGADGVAGPK-494-505	0	1	2	0	0	0	0	0	0	0
GLTGSPGSPGPDGK-539-552	0	0	2	0	0	0	0	0	0	0	0		GLTGSPGSPGPDGK-539-552	0	1	2	0	0	0	0	0	0	0	0		GLTGSPGSPGPDGK-539-552	0	1	2	0	0	0	0	0	0	0	0		GLTGSPGSPGPDGK-539-552	0	1	2	0	0	0	0	0	0	0
TGPPGPAGQDGRPGPPGPPGAR-553-574	0	0	0	0	4	5	6	0	0	0	0		TGPPGPAGQDGRPGPPGPPGAR-553-574	0	0	0	0	4	5	0	0	0	0	0		TGPPGPAGQDGRPGPPGPPGAR-553-574	0	0	0	0	4	5	6	0	0	0	0		TGPPGPAGQDGRPGPPGPPGAR-553-574	0	0	0	0	4	0	6	0	0	0
GVPGPPGAVGPAGK-599-612	0	0	2	0	0	0	0	0	0	0	0		GVPGPPGAVGPAGK-599-612	0	0	2	0	0	0	0	0	0	0	0		GVPGPPGAVGPAGK-599-612	0	1	2	0	0	0	0	0	0	0	0		GVPGPPGAVGPAGK-599-612	0	1	2	0	0	0	0	0	0	0
GVPGPPGAVGPAGKDGEAGAQGPPGPAGPAGER-599-631	0	0	0	3	0	0	0	0	0	0	0		GVPGPPGAVGPAGKDGEAGAQGPPGPAGPAGER-599-631	0	0	2	3	0	0	0	0	0	0	0		GVPGPPGAVGPAGKDGEAGAQGPPGPAGPAGER-599-631	0	1	2	3	0	0	0	0	0	0	0		GVPGPPGAVGPAGKDGEAGAQGPPGPAGPAGER-599-631	0	1	2	3	4	0	0	0	0	0
DGEAGAQGPPGPAGPAGER-613-631	0	1	2	0	0	0	0	0	0	0	0		DGEAGAQGPPGPAGPAGER-613-631	0	1	2	0	0	0	0	0	0	0	0		DGEAGAQGPPGPAGPAGER-613-631	0	1	2	0	0	0	0	0	0	0	0		DGEAGAQGPPGPAGPAGER-613-631	0	1	2	0	0	0	0	0	0	0
GVQGPPGPAGPR-686-697	0	1	0	0	0	0	0	0	0	0	0		GVQGPPGPAGPR-686-697	0	1	0	0	0	0	0	0	0	0	0		GVQGPPGPAGPR-686-697	0	1	2	0	0	0	0	0	0	0	0		GVQGPPGPAGPR-686-697	0	1	0	0	0	0	0	0	0	0
GLTGPIGPPGPAGAPGDK-764-781	0	0	2	0	0	0	0	0	0	0	0		GLTGPIGPPGPAGAPGDK-764-781	0	0	2	3	0	0	0	0	0	0	0		GLTGPIGPPGPAGAPGDK-764-781	0	0	2	3	0	0	0	0	0	0	0		GLTGPIGPPGPAGAPGDK-764-781	0	0	2	3	0	0	0	0	0	0
GLTGPIGPPGPAGAPGDKGESGPSGPAGPTGAR-764-796	0	0	0	3	4	0	0	0	0	0	0		GLTGPIGPPGPAGAPGDKGESGPSGPAGPTGAR-764-796	0	1	2	3	4	0	0	0	0	0	0		GLTGPIGPPGPAGAPGDKGESGPSGPAGPTGAR-764-796	0	1	2	3	4	0	0	0	0	0	0		GLTGPIGPPGPAGAPGDKGESGPSGPAGPTGAR-764-796	0	0	2	3	4	0	0	0	0	0
GESGPSGPAGPTGAR-782-796	0	0	0	0	0	0	0	0	0	0	0		GESGPSGPAGPTGAR-782-796	0	0	0	0	0	0	0	0	0	0	0		GESGPSGPAGPTGAR-782-796	0	0	0	0	0	0	0	0	0	0	0		GESGPSGPAGPTGAR-782-796	0	0	0	0	0	0	0	0	0	0
GAPGDRGEPGPPGPAGFAGPPGADGQPGAK-797-826	0	0	0	0	4	5	0	0	0	0	0		GAPGDRGEPGPPGPAGFAGPPGADGQPGAK-797-826	0	0	0	3	4	5	6	0	0	0	0		GAPGDRGEPGPPGPAGFAGPPGADGQPGAK-797-826	0	0	0	0	4	5	0	0	0	0	0		GAPGDRGEPGPPGPAGFAGPPGADGQPGAK-797-826	0	0	0	0	4	5	6	7	0	0
GEPGDAGAKGDAGPPGPAGPAGPPGPIGNVGAPGAK-827-862	0	0	0	3	4	5	0	0	0	0	0		GEPGDAGAKGDAGPPGPAGPAGPPGPIGNVGAPGAK-827-862	0	0	0	0	4	0	6	0	0	0	0		GEPGDAGAKGDAGPPGPAGPAGPPGPIGNVGAPGAK-827-862	0	0	0	0	0	5	0	0	0	0	0		GEPGDAGAKGDAGPPGPAGPAGPPGPIGNVGAPGAK-827-862	0	0	0	0	0	5	6	0	0	0
GDAGPPGPAGPAGPPGPIGNVGAPGAK-836-862	0	0	2	3	0	5	0	0	0	0	0		GDAGPPGPAGPAGPPGPIGNVGAPGAK-836-862	0	0	2	3	4	5	0	0	0	0	0		GDAGPPGPAGPAGPPGPIGNVGAPGAK-836-862	0	0	2	3	4	0	0	0	0	0	0		GDAGPPGPAGPAGPPGPIGNVGAPGAK-836-862	0	0	2	3	4	5	0	0	0	0
GDAGPPGPAGPAGPPGPIGNVGAPGAKGAR-836-865	0	0	0	0	0	0	0	0	0	0	0		GDAGPPGPAGPAGPPGPIGNVGAPGAKGAR-836-865	0	0	0	3	4	0	0	0	0	0	0		GDAGPPGPAGPAGPPGPIGNVGAPGAKGAR-836-865	0	0	0	0	4	0	0	0	0	0	0		GDAGPPGPAGPAGPPGPIGNVGAPGAKGAR-836-865	0	0	0	0	4	0	0	0	0	0
GSAGPPGATGFPGAAGR-866-882	0	0	2	3	0	0	0	0	0	0	0		GSAGPPGATGFPGAAGR-866-882	0	0	2	0	0	0	0	0	0	0	0		GSAGPPGATGFPGAAGR-866-882	0	0	2	0	0	0	0	0	0	0	0		GSAGPPGATGFPGAAGR-866-882	0	0	2	3	0	0	0	0	0	0
VGPPGPSGNAGPPGPPGPAGK-883-903	0	0	0	3	4	5	6	0	0	0	0		VGPPGPSGNAGPPGPPGPAGK-883-903	0	0	0	3	4	5	0	0	0	0	0		VGPPGPSGNAGPPGPPGPAGK-883-903	0	0	0	3	4	5	6	0	0	0	0		VGPPGPSGNAGPPGPPGPAGK-883-903	0	0	0	3	4	5	6	0	0	0
GETGPAGRPGEVGPPGPPGPAGEK-911-934	0	0	2	3	4	5	0	0	0	0	0		GETGPAGRPGEVGPPGPPGPAGEK-911-934	0	0	2	3	4	5	0	0	0	0	0		GETGPAGRPGEVGPPGPPGPAGEK-911-934	0	0	2	3	4	5	0	0	0	0	0		GETGPAGRPGEVGPPGPPGPAGEK-911-934	0	0	2	3	4	0	0	0	0	0
GETGPAGRPGEVGPPGPPGPAGEKGSPGADGPAGAPGTPGPQGIAGQR-911-958	0	0	0	0	0	0	6	0	0	0	0		GETGPAGRPGEVGPPGPPGPAGEKGSPGADGPAGAPGTPGPQGIAGQR-911-958	0	0	0	0	0	0	6	7	0	0	0		GETGPAGRPGEVGPPGPPGPAGEKGSPGADGPAGAPGTPGPQGIAGQR-911-958	0	0	0	0	0	0	6	0	0	0	0		GETGPAGRPGEVGPPGPPGPAGEKGSPGADGPAGAPGTPGPQGIAGQR-911-958	0	0	0	0	0	5	6	7	0	0
GSPGADGPAGAPGTPGPQGIAGQR-935-958	0	1	2	3	0	0	0	0	0	0	0		GSPGADGPAGAPGTPGPQGIAGQR-935-958	0	1	2	3	0	0	0	0	0	0	0		GSPGADGPAGAPGTPGPQGIAGQR-935-958	0	1	2	3	4	0	0	0	0	0	0		GSPGADGPAGAPGTPGPQGIAGQR-935-958	0	1	2	3	4	0	0	0	0	0
GVVGLPGQR-959-967	0	1	0	0	0	0	0	0	0	0	0		GVVGLPGQR-959-967	0	1	0	0	0	0	0	0	0	0	0		GVVGLPGQR-959-967	0	1	0	0	0	0	0	0	0	0	0		GVVGLPGQR-959-967	0	1	0	0	0	0	0	0	0	0
GFPGLPGPSGEPGK-971-984	0	0	2	3	0	0	0	0	0	0	0		GFPGLPGPSGEPGK-971-984	0	1	2	3	0	0	0	0	0	0	0		GFPGLPGPSGEPGK-971-984	0	1	2	3	0	0	0	0	0	0	0		GFPGLPGPSGEPGK-971-984	0	1	2	3	0	0	0	0	0	0
GDRGETGPAGPPGAPGAPGAPGPVGPAGK-1034-1062	0	0	2	3	4	0	0	0	0	0	0		GDRGETGPAGPPGAPGAPGAPGPVGPAGK-1034-1062	0	1	0	3	4	0	0	0	0	0	0		GDRGETGPAGPPGAPGAPGAPGPVGPAGK-1034-1062	0	1	2	3	4	0	0	0	0	0	0		GDRGETGPAGPPGAPGAPGAPGPVGPAGK-1034-1062	0	1	2	3	4	5	0	0	0	0
GETGPAGPPGAPGAPGAPGPVGPAGK-1037-1062	0	0	0	3	4	0	0	0	0	0	0		GETGPAGPPGAPGAPGAPGPVGPAGK-1037-1062	0	1	2	3	0	0	0	0	0	0	0		GETGPAGPPGAPGAPGAPGPVGPAGK-1037-1062	0	0	2	0	4	5	0	0	0	0	0		GETGPAGPPGAPGAPGAPGPVGPAGK-1037-1062	0	0	2	3	4	0	0	0	0	0
GFSGLQGPPGPPGSPGEQGPSGASGPAGPR-1112-1141	0	1	2	3	4	5	0	0	0	0	0		GFSGLQGPPGPPGSPGEQGPSGASGPAGPR-1112-1141	0	1	2	3	0	5	0	0	0	0	0		GFSGLQGPPGPPGSPGEQGPSGASGPAGPR-1112-1141	0	1	2	3	4	5	0	0	0	0	0		GFSGLQGPPGPPGSPGEQGPSGASGPAGPR-1112-1141	0	1	2	3	4	5	0	0	0	0
GPPGSAGAPGKDGLNGLPGPIGPPGPR-1142-1168	0	0	0	0	4	0	0	0	0	0	0		GPPGSAGAPGKDGLNGLPGPIGPPGPR-1142-1168	0	0	0	0	4	0	0	0	0	0	0		GPPGSAGAPGKDGLNGLPGPIGPPGPR-1142-1168	0	0	0	0	0	0	6	0	0	0	0		GPPGSAGAPGKDGLNGLPGPIGPPGPR-1142-1168	0	0	0	0	4	5	6	0	0	0
_x000D_	_x000D_	_x000D_	_x000D_	_x000D_	_x000D_	_x000D_	_x000D_	_x000D_	_x000D_	_x000D_	_x000D_		_x000D_	_x000D_	_x000D_	_x000D_	_x000D_	_x000D_	_x000D_	_x000D_	_x000D_	_x000D_	_x000D_	_x000D_		_x000D_	_x000D_	_x000D_	_x000D_	_x000D_	_x000D_	_x000D_	_x000D_	_x000D_	_x000D_	_x000D_	_x000D_		_x000D_	_x000D_	_x000D_	_x000D_	_x000D_	_x000D_	_x000D_	_x000D_	_x000D_	_x000D_	_x000D_
Liver-13	0	1	2	3	4	5	6	7	8	9	10		CRLM-13	0	1	2	3	4	5	6	7	8	9	10		Colon-19	0	1	2	3	4	5	6	7	8	9	10		CRC-19	0	1	2	3	4	5	6	7	8	9
GFSGLDGAK-269-277	0	0	0	0	0	0	0	0	0	0	0		GFSGLDGAK-269-277	0	1	0	0	0	0	0	0	0	0	0		GFSGLDGAK-269-277	0	1	0	0	0	0	0	0	0	0	0		GFSGLDGAK-269-277	0	0	0	0	0	0	0	0	0	0
GNDGATGAAGPPGPTGPAGPPGFPGAVGAK-323-352	0	0	0	3	4	0	0	0	0	0	0		GNDGATGAAGPPGPTGPAGPPGFPGAVGAK-323-352	0	0	2	3	4	0	0	0	0	0	0		GNDGATGAAGPPGPTGPAGPPGFPGAVGAK-323-352	0	0	2	3	4	0	0	0	0	0	0		GNDGATGAAGPPGPTGPAGPPGFPGAVGAK-323-352	0	0	0	3	4	0	0	0	0	0
GNDGATGAAGPPGPTGPAGPPGFPGAVGAKGEAGPQGPR-323-361	0	0	0	0	4	5	0	0	0	0	0		GNDGATGAAGPPGPTGPAGPPGFPGAVGAKGEAGPQGPR-323-361	0	0	0	0	4	5	0	0	0	0	0		GNDGATGAAGPPGPTGPAGPPGFPGAVGAKGEAGPQGPR-323-361	0	0	0	3	4	5	0	0	0	0	0		GNDGATGAAGPPGPTGPAGPPGFPGAVGAKGEAGPQGPR-323-361	0	0	0	0	4	0	0	0	0	0
GSEGPQGVRGEPGPPGPAGAAGPAGNPGADGQPGAK-362-397	0	0	0	0	4	0	0	0	0	0	0		GSEGPQGVRGEPGPPGPAGAAGPAGNPGADGQPGAK-362-397	0	0	0	0	4	5	0	0	0	0	0		GSEGPQGVRGEPGPPGPAGAAGPAGNPGADGQPGAK-362-397	0	0	0	0	4	5	0	0	0	0	0		GSEGPQGVRGEPGPPGPAGAAGPAGNPGADGQPGAK-362-397	0	0	0	0	0	0	0	0	0	0
GEPGPPGPAGAAGPAGNPGADGQPGAK-371-397	0	0	0	0	4	5	0	0	0	0	0		GEPGPPGPAGAAGPAGNPGADGQPGAK-371-397	0	0	0	3	4	5	0	0	0	0	0		GEPGPPGPAGAAGPAGNPGADGQPGAK-371-397	0	0	0	0	4	5	6	0	0	0	0		GEPGPPGPAGAAGPAGNPGADGQPGAK-371-397	0	0	0	0	4	5	6	0	0	0
GANGAPGIAGAPGFPGAR-398-415	0	0	0	3	0	0	0	0	0	0	0		GANGAPGIAGAPGFPGAR-398-415	0	0	0	3	0	0	0	0	0	0	0		GANGAPGIAGAPGFPGAR-398-415	0	0	0	3	0	0	0	0	0	0	0		GANGAPGIAGAPGFPGAR-398-415	0	0	0	3	0	0	0	0	0	0
GPSGPQGPGGPPGPK-416-430	0	1	2	3	0	0	0	0	0	0	0		GPSGPQGPGGPPGPK-416-430	0	1	2	3	0	0	0	0	0	0	0		GPSGPQGPGGPPGPK-416-430	0	1	2	3	4	0	0	0	0	0	0		GPSGPQGPGGPPGPK-416-430	0	1	2	3	0	0	0	0	0	0
GDTGAKGEPGPVGVQGPPGPAGEEGK-443-468	0	0	0	3	0	0	0	0	0	0	0		GDTGAKGEPGPVGVQGPPGPAGEEGK-443-468	0	0	0	3	0	0	0	0	0	0	0		GDTGAKGEPGPVGVQGPPGPAGEEGK-443-468	0	0	2	3	0	0	0	0	0	0	0		GDTGAKGEPGPVGVQGPPGPAGEEGK-443-468	0	0	0	3	0	0	0	0	0	0
GDTGAKGEPGPVGVQGPPGPAGEEGKR-443-469	0	0	0	0	0	0	0	0	0	0	0		GDTGAKGEPGPVGVQGPPGPAGEEGKR-443-469	0	0	2	3	0	0	0	0	0	0	0		GDTGAKGEPGPVGVQGPPGPAGEEGKR-443-469	0	0	2	3	4	0	0	0	0	0	0		GDTGAKGEPGPVGVQGPPGPAGEEGKR-443-469	0	0	0	3	0	0	0	0	0	0
GEPGPVGVQGPPGPAGEEGK-449-468	0	0	2	0	0	0	0	0	0	0	0		GEPGPVGVQGPPGPAGEEGK-449-468	0	0	2	0	0	0	0	0	0	0	0		GEPGPVGVQGPPGPAGEEGK-449-468	0	0	2	3	0	0	0	0	0	0	0		GEPGPVGVQGPPGPAGEEGK-449-468	0	0	2	0	0	0	0	0	0	0
GEPGPTGLPGPPGER-473-487	0	0	0	3	0	0	0	0	0	0	0		GEPGPTGLPGPPGER-473-487	0	0	0	3	0	0	0	0	0	0	0		GEPGPTGLPGPPGER-473-487	0	0	0	3	4	0	0	0	0	0	0		GEPGPTGLPGPPGER-473-487	0	0	0	3	0	0	0	0	0	0
GFPGADGVAGPK-494-505	0	0	0	0	0	0	0	0	0	0	0		GFPGADGVAGPK-494-505	0	1	2	0	0	0	0	0	0	0	0		GFPGADGVAGPK-494-505	0	1	0	0	0	0	0	0	0	0	0		GFPGADGVAGPK-494-505	0	1	0	0	0	0	0	0	0	0
GLTGSPGSPGPDGK-539-552	0	0	2	0	0	0	0	0	0	0	0		GLTGSPGSPGPDGK-539-552	0	1	2	0	0	0	0	0	0	0	0		GLTGSPGSPGPDGK-539-552	0	1	2	0	0	0	0	0	0	0	0		GLTGSPGSPGPDGK-539-552	0	1	2	0	0	0	0	0	0	0
TGPPGPAGQDGRPGPPGPPGAR-553-574	0	0	0	0	4	5	6	0	0	0	0		TGPPGPAGQDGRPGPPGPPGAR-553-574	0	0	2	3	4	5	0	0	0	0	0		TGPPGPAGQDGRPGPPGPPGAR-553-574	0	0	0	0	4	0	6	0	0	0	0		TGPPGPAGQDGRPGPPGPPGAR-553-574	0	0	0	0	0	5	0	0	0	0
GVPGPPGAVGPAGK-599-612	0	1	2	0	0	0	0	0	0	0	0		GVPGPPGAVGPAGK-599-612	0	1	2	0	0	0	0	0	0	0	0		GVPGPPGAVGPAGK-599-612	0	1	2	0	0	0	0	0	0	0	0		GVPGPPGAVGPAGK-599-612	0	1	2	0	0	0	0	0	0	0
GVPGPPGAVGPAGKDGEAGAQGPPGPAGPAGER-599-631	0	0	2	3	0	0	0	0	0	0	0		GVPGPPGAVGPAGKDGEAGAQGPPGPAGPAGER-599-631	0	0	2	3	0	0	0	0	0	0	0		GVPGPPGAVGPAGKDGEAGAQGPPGPAGPAGER-599-631	0	0	2	3	0	0	0	0	0	0	0		GVPGPPGAVGPAGKDGEAGAQGPPGPAGPAGER-599-631	0	0	0	3	0	0	0	0	0	0
DGEAGAQGPPGPAGPAGER-613-631	0	1	2	0	0	0	0	0	0	0	0		DGEAGAQGPPGPAGPAGER-613-631	0	1	0	0	0	0	0	0	0	0	0		DGEAGAQGPPGPAGPAGER-613-631	0	1	2	0	0	0	0	0	0	0	0		DGEAGAQGPPGPAGPAGER-613-631	0	1	0	0	0	0	0	0	0	0
GVQGPPGPAGPR-686-697	0	1	0	0	0	0	0	0	0	0	0		GVQGPPGPAGPR-686-697	0	1	2	0	0	0	0	0	0	0	0		GVQGPPGPAGPR-686-697	0	1	0	0	0	0	0	0	0	0	0		GVQGPPGPAGPR-686-697	0	1	0	0	0	0	0	0	0	0
GLTGPIGPPGPAGAPGDK-764-781	0	0	2	0	0	0	0	0	0	0	0		GLTGPIGPPGPAGAPGDK-764-781	0	1	2	3	0	0	0	0	0	0	0		GLTGPIGPPGPAGAPGDK-764-781	0	1	2	3	0	0	0	0	0	0	0		GLTGPIGPPGPAGAPGDK-764-781	0	1	2	0	0	0	0	0	0	0
GLTGPIGPPGPAGAPGDKGESGPSGPAGPTGAR-764-796	0	1	2	3	4	0	0	0	0	0	0		GLTGPIGPPGPAGAPGDKGESGPSGPAGPTGAR-764-796	0	1	2	3	0	0	0	0	0	0	0		GLTGPIGPPGPAGAPGDKGESGPSGPAGPTGAR-764-796	0	1	2	3	4	0	0	0	0	0	0		GLTGPIGPPGPAGAPGDKGESGPSGPAGPTGAR-764-796	0	1	2	3	4	0	0	0	0	0
GESGPSGPAGPTGAR-782-796	0	0	0	0	0	0	0	0	0	0	0		GESGPSGPAGPTGAR-782-796	0	0	0	0	0	0	0	0	0	0	0		GESGPSGPAGPTGAR-782-796	0	1	0	0	0	0	0	0	0	0	0		GESGPSGPAGPTGAR-782-796	0	1	0	0	0	0	0	0	0	0
GAPGDRGEPGPPGPAGFAGPPGADGQPGAK-797-826	0	0	0	0	4	5	0	0	0	0	0		GAPGDRGEPGPPGPAGFAGPPGADGQPGAK-797-826	0	0	0	0	4	5	6	0	0	0	0		GAPGDRGEPGPPGPAGFAGPPGADGQPGAK-797-826	0	0	0	0	4	5	0	7	0	0	0		GAPGDRGEPGPPGPAGFAGPPGADGQPGAK-797-826	0	0	0	0	4	5	0	0	0	0
GEPGDAGAKGDAGPPGPAGPAGPPGPIGNVGAPGAK-827-862	0	0	0	0	4	0	6	0	0	0	0		GEPGDAGAKGDAGPPGPAGPAGPPGPIGNVGAPGAK-827-862	0	0	0	0	0	5	6	0	0	0	0		GEPGDAGAKGDAGPPGPAGPAGPPGPIGNVGAPGAK-827-862	0	0	0	0	4	5	6	0	0	0	0		GEPGDAGAKGDAGPPGPAGPAGPPGPIGNVGAPGAK-827-862	0	0	0	0	0	0	0	0	0	0
GDAGPPGPAGPAGPPGPIGNVGAPGAK-836-862	0	0	0	3	4	5	0	0	0	0	0		GDAGPPGPAGPAGPPGPIGNVGAPGAK-836-862	0	0	2	3	4	0	0	0	0	0	0		GDAGPPGPAGPAGPPGPIGNVGAPGAK-836-862	0	0	0	3	4	5	0	0	0	0	0		GDAGPPGPAGPAGPPGPIGNVGAPGAK-836-862	0	0	2	0	4	0	0	0	0	0
GDAGPPGPAGPAGPPGPIGNVGAPGAKGAR-836-865	0	0	0	0	4	0	0	0	0	0	0		GDAGPPGPAGPAGPPGPIGNVGAPGAKGAR-836-865	0	0	0	3	4	0	0	0	0	0	0		GDAGPPGPAGPAGPPGPIGNVGAPGAKGAR-836-865	0	0	0	0	4	0	0	0	0	0	0		GDAGPPGPAGPAGPPGPIGNVGAPGAKGAR-836-865	0	0	0	0	4	0	0	0	0	0
GSAGPPGATGFPGAAGR-866-882	0	0	2	3	0	0	0	0	0	0	0		GSAGPPGATGFPGAAGR-866-882	0	0	2	0	0	0	0	0	0	0	0		GSAGPPGATGFPGAAGR-866-882	0	0	2	3	0	0	0	0	0	0	0		GSAGPPGATGFPGAAGR-866-882	0	0	2	0	0	0	0	0	0	0
VGPPGPSGNAGPPGPPGPAGK-883-903	0	0	0	0	4	0	6	0	0	0	0		VGPPGPSGNAGPPGPPGPAGK-883-903	0	0	0	3	4	0	0	0	0	0	0		VGPPGPSGNAGPPGPPGPAGK-883-903	0	0	0	3	4	5	6	7	0	0	0		VGPPGPSGNAGPPGPPGPAGK-883-903	0	0	0	3	4	5	0	0	0	0
GETGPAGRPGEVGPPGPPGPAGEK-911-934	0	0	2	3	4	5	0	0	0	0	0		GETGPAGRPGEVGPPGPPGPAGEK-911-934	0	0	2	3	4	0	0	0	0	0	0		GETGPAGRPGEVGPPGPPGPAGEK-911-934	0	0	2	3	4	5	6	0	0	0	0		GETGPAGRPGEVGPPGPPGPAGEK-911-934	0	0	2	3	4	0	0	0	0	0
GETGPAGRPGEVGPPGPPGPAGEKGSPGADGPAGAPGTPGPQGIAGQR-911-958	0	0	0	0	4	0	6	7	8	0	0		GETGPAGRPGEVGPPGPPGPAGEKGSPGADGPAGAPGTPGPQGIAGQR-911-958	0	0	0	0	4	0	6	7	0	0	0		GETGPAGRPGEVGPPGPPGPAGEKGSPGADGPAGAPGTPGPQGIAGQR-911-958	0	0	0	0	0	5	6	7	0	9	10		GETGPAGRPGEVGPPGPPGPAGEKGSPGADGPAGAPGTPGPQGIAGQR-911-958	0	0	0	0	0	0	6	0	8	0
GSPGADGPAGAPGTPGPQGIAGQR-935-958	0	1	2	3	0	0	0	0	0	0	0		GSPGADGPAGAPGTPGPQGIAGQR-935-958	0	1	2	0	0	0	0	0	0	0	0		GSPGADGPAGAPGTPGPQGIAGQR-935-958	0	1	2	3	4	0	0	0	0	0	0		GSPGADGPAGAPGTPGPQGIAGQR-935-958	0	1	2	3	4	0	0	0	0	0
GVVGLPGQR-959-967	0	1	0	0	0	0	0	0	0	0	0		GVVGLPGQR-959-967	0	1	0	0	0	0	0	0	0	0	0		GVVGLPGQR-959-967	0	1	0	0	0	0	0	0	0	0	0		GVVGLPGQR-959-967	0	1	0	0	0	0	0	0	0	0
GFPGLPGPSGEPGK-971-984	0	1	2	3	0	0	0	0	0	0	0		GFPGLPGPSGEPGK-971-984	0	1	2	3	0	0	0	0	0	0	0		GFPGLPGPSGEPGK-971-984	0	0	2	3	0	0	0	0	0	0	0		GFPGLPGPSGEPGK-971-984	0	0	2	3	0	0	0	0	0	0
GDRGETGPAGPPGAPGAPGAPGPVGPAGK-1034-1062	0	0	0	0	4	0	0	0	0	0	0		GDRGETGPAGPPGAPGAPGAPGPVGPAGK-1034-1062	0	1	2	3	4	0	0	0	0	0	0		GDRGETGPAGPPGAPGAPGAPGPVGPAGK-1034-1062	0	1	2	3	4	5	0	0	0	0	0		GDRGETGPAGPPGAPGAPGAPGPVGPAGK-1034-1062	0	0	0	3	4	0	0	0	0	0
GETGPAGPPGAPGAPGAPGPVGPAGK-1037-1062	0	0	0	3	4	0	0	0	0	0	0		GETGPAGPPGAPGAPGAPGPVGPAGK-1037-1062	0	1	2	3	0	0	0	0	0	0	0		GETGPAGPPGAPGAPGAPGPVGPAGK-1037-1062	0	0	2	3	4	5	0	0	0	0	0		GETGPAGPPGAPGAPGAPGPVGPAGK-1037-1062	0	0	0	3	4	0	0	0	0	0
GFSGLQGPPGPPGSPGEQGPSGASGPAGPR-1112-1141	0	0	2	3	0	5	0	0	0	0	0		GFSGLQGPPGPPGSPGEQGPSGASGPAGPR-1112-1141	0	1	2	3	0	0	0	0	0	0	0		GFSGLQGPPGPPGSPGEQGPSGASGPAGPR-1112-1141	0	1	2	3	4	5	0	0	0	0	0		GFSGLQGPPGPPGSPGEQGPSGASGPAGPR-1112-1141	0	0	2	3	4	5	0	0	0	0
GPPGSAGAPGKDGLNGLPGPIGPPGPR-1142-1168	0	0	0	0	4	0	0	0	0	0	0		GPPGSAGAPGKDGLNGLPGPIGPPGPR-1142-1168	0	0	0	0	4	0	0	0	0	0	0		GPPGSAGAPGKDGLNGLPGPIGPPGPR-1142-1168	0	0	0	0	4	0	6	0	0	0	0		GPPGSAGAPGKDGLNGLPGPIGPPGPR-1142-1168	0	0	0	0	4	0	0	0	0	0
_x000D_	_x000D_	_x000D_	_x000D_	_x000D_	_x000D_	_x000D_	_x000D_	_x000D_	_x000D_	_x000D_	_x000D_		_x000D_	_x000D_	_x000D_	_x000D_	_x000D_	_x000D_	_x000D_	_x000D_	_x000D_	_x000D_	_x000D_	_x000D_		_x000D_	_x000D_	_x000D_	_x000D_	_x000D_	_x000D_	_x000D_	_x000D_	_x000D_	_x000D_	_x000D_	_x000D_		_x000D_	_x000D_	_x000D_	_x000D_	_x000D_	_x000D_	_x000D_	_x000D_	_x000D_	_x000D_	_x000D_
Liver-14	0	1	2	3	4	5	6	7	8	9	10		CRLM-14	0	1	2	3	4	5	6	7	8	9	10		Colon-1	0	1	2	3	4	5	6	7	8	9	10		CRC-1	0	1	2	3	4	5	6	7	8	9
GFSGLDGAK-269-277	0	0	0	0	0	0	0	0	0	0	0		GFSGLDGAK-269-277	0	0	0	0	0	0	0	0	0	0	0		GFSGLDGAK-269-277	0	1	0	0	0	0	0	0	0	0	0		GFSGLDGAK-269-277	0	1	0	0	0	0	0	0	0	0
GNDGATGAAGPPGPTGPAGPPGFPGAVGAK-323-352	0	0	2	3	4	0	0	0	0	0	0		GNDGATGAAGPPGPTGPAGPPGFPGAVGAK-323-352	0	0	2	3	4	0	0	0	0	0	0		GNDGATGAAGPPGPTGPAGPPGFPGAVGAK-323-352	0	0	2	3	4	0	0	0	0	0	0		GNDGATGAAGPPGPTGPAGPPGFPGAVGAK-323-352	0	0	0	3	4	0	0	0	0	0
GNDGATGAAGPPGPTGPAGPPGFPGAVGAKGEAGPQGPR-323-361	0	0	0	0	0	0	0	0	0	0	0		GNDGATGAAGPPGPTGPAGPPGFPGAVGAKGEAGPQGPR-323-361	0	0	0	3	4	0	0	0	0	0	0		GNDGATGAAGPPGPTGPAGPPGFPGAVGAKGEAGPQGPR-323-361	0	0	0	0	4	5	6	0	0	0	0		GNDGATGAAGPPGPTGPAGPPGFPGAVGAKGEAGPQGPR-323-361	0	0	2	3	4	0	0	0	0	0
GSEGPQGVRGEPGPPGPAGAAGPAGNPGADGQPGAK-362-397	0	0	0	3	4	5	0	0	0	0	0		GSEGPQGVRGEPGPPGPAGAAGPAGNPGADGQPGAK-362-397	0	0	0	0	0	5	0	0	0	0	0		GSEGPQGVRGEPGPPGPAGAAGPAGNPGADGQPGAK-362-397	0	0	0	3	0	5	0	0	0	0	0		GSEGPQGVRGEPGPPGPAGAAGPAGNPGADGQPGAK-362-397	0	0	0	0	4	5	0	0	0	0
GEPGPPGPAGAAGPAGNPGADGQPGAK-371-397	0	0	0	3	4	5	0	0	0	0	0		GEPGPPGPAGAAGPAGNPGADGQPGAK-371-397	0	0	0	3	4	5	0	0	0	0	0		GEPGPPGPAGAAGPAGNPGADGQPGAK-371-397	0	0	0	3	4	5	6	0	0	0	0		GEPGPPGPAGAAGPAGNPGADGQPGAK-371-397	0	0	0	3	4	5	6	0	0	0
GANGAPGIAGAPGFPGAR-398-415	0	0	0	3	0	0	0	0	0	0	0		GANGAPGIAGAPGFPGAR-398-415	0	0	0	3	0	0	0	0	0	0	0		GANGAPGIAGAPGFPGAR-398-415	0	0	0	3	0	0	0	0	0	0	0		GANGAPGIAGAPGFPGAR-398-415	0	0	0	3	0	0	0	0	0	0
GPSGPQGPGGPPGPK-416-430	0	1	2	3	0	0	0	0	0	0	0		GPSGPQGPGGPPGPK-416-430	0	1	2	3	0	0	0	0	0	0	0		GPSGPQGPGGPPGPK-416-430	0	1	2	3	4	0	0	0	0	0	0		GPSGPQGPGGPPGPK-416-430	0	1	2	3	0	0	0	0	0	0
GDTGAKGEPGPVGVQGPPGPAGEEGK-443-468	0	0	2	0	0	0	0	0	0	0	0		GDTGAKGEPGPVGVQGPPGPAGEEGK-443-468	0	0	0	0	0	0	0	0	0	0	0		GDTGAKGEPGPVGVQGPPGPAGEEGK-443-468	0	0	2	3	0	0	0	0	0	0	0		GDTGAKGEPGPVGVQGPPGPAGEEGK-443-468	0	0	2	3	0	0	0	0	0	0
GDTGAKGEPGPVGVQGPPGPAGEEGKR-443-469	0	0	0	0	0	0	0	0	0	0	0		GDTGAKGEPGPVGVQGPPGPAGEEGKR-443-469	0	0	2	3	0	0	0	0	0	0	0		GDTGAKGEPGPVGVQGPPGPAGEEGKR-443-469	0	0	2	3	4	0	0	0	0	0	0		GDTGAKGEPGPVGVQGPPGPAGEEGKR-443-469	0	0	2	3	0	0	0	0	0	0
GEPGPVGVQGPPGPAGEEGK-449-468	0	0	0	0	0	0	0	0	0	0	0		GEPGPVGVQGPPGPAGEEGK-449-468	0	0	2	0	0	0	0	0	0	0	0		GEPGPVGVQGPPGPAGEEGK-449-468	0	0	2	3	0	0	0	0	0	0	0		GEPGPVGVQGPPGPAGEEGK-449-468	0	0	2	0	0	0	0	0	0	0
GEPGPTGLPGPPGER-473-487	0	0	0	3	0	0	0	0	0	0	0		GEPGPTGLPGPPGER-473-487	0	0	0	3	0	0	0	0	0	0	0		GEPGPTGLPGPPGER-473-487	0	0	0	3	4	0	0	0	0	0	0		GEPGPTGLPGPPGER-473-487	0	0	2	3	0	0	0	0	0	0
GFPGADGVAGPK-494-505	0	1	0	0	0	0	0	0	0	0	0		GFPGADGVAGPK-494-505	0	1	2	0	0	0	0	0	0	0	0		GFPGADGVAGPK-494-505	0	1	2	0	0	0	0	0	0	0	0		GFPGADGVAGPK-494-505	0	1	0	0	0	0	0	0	0	0
GLTGSPGSPGPDGK-539-552	0	1	2	0	0	0	0	0	0	0	0		GLTGSPGSPGPDGK-539-552	0	1	2	0	0	0	0	0	0	0	0		GLTGSPGSPGPDGK-539-552	0	1	2	0	0	0	0	0	0	0	0		GLTGSPGSPGPDGK-539-552	0	1	2	0	0	0	0	0	0	0
TGPPGPAGQDGRPGPPGPPGAR-553-574	0	0	0	0	4	5	0	0	0	0	0		TGPPGPAGQDGRPGPPGPPGAR-553-574	0	0	0	3	4	5	0	0	0	0	0		TGPPGPAGQDGRPGPPGPPGAR-553-574	0	0	0	0	4	0	6	0	0	0	0		TGPPGPAGQDGRPGPPGPPGAR-553-574	0	0	0	0	4	0	0	0	0	0
GVPGPPGAVGPAGK-599-612	0	1	2	0	0	0	0	0	0	0	0		GVPGPPGAVGPAGK-599-612	0	1	2	0	0	0	0	0	0	0	0		GVPGPPGAVGPAGK-599-612	0	1	2	0	0	0	0	0	0	0	0		GVPGPPGAVGPAGK-599-612	0	1	2	0	0	0	0	0	0	0
GVPGPPGAVGPAGKDGEAGAQGPPGPAGPAGER-599-631	0	0	2	3	0	0	0	0	0	0	0		GVPGPPGAVGPAGKDGEAGAQGPPGPAGPAGER-599-631	0	0	2	3	0	0	0	0	0	0	0		GVPGPPGAVGPAGKDGEAGAQGPPGPAGPAGER-599-631	0	1	2	3	0	0	0	0	0	0	0		GVPGPPGAVGPAGKDGEAGAQGPPGPAGPAGER-599-631	0	1	2	3	0	0	0	0	0	0
DGEAGAQGPPGPAGPAGER-613-631	0	1	2	0	0	0	0	0	0	0	0		DGEAGAQGPPGPAGPAGER-613-631	0	1	2	0	0	0	0	0	0	0	0		DGEAGAQGPPGPAGPAGER-613-631	0	1	2	0	0	0	0	0	0	0	0		DGEAGAQGPPGPAGPAGER-613-631	0	1	2	0	0	0	0	0	0	0
GVQGPPGPAGPR-686-697	0	1	2	0	0	0	0	0	0	0	0		GVQGPPGPAGPR-686-697	0	1	0	0	0	0	0	0	0	0	0		GVQGPPGPAGPR-686-697	0	1	2	0	0	0	0	0	0	0	0		GVQGPPGPAGPR-686-697	0	1	0	0	0	0	0	0	0	0
GLTGPIGPPGPAGAPGDK-764-781	0	0	2	0	0	0	0	0	0	0	0		GLTGPIGPPGPAGAPGDK-764-781	0	1	2	0	0	0	0	0	0	0	0		GLTGPIGPPGPAGAPGDK-764-781	0	0	2	0	0	0	0	0	0	0	0		GLTGPIGPPGPAGAPGDK-764-781	0	0	2	3	0	0	0	0	0	0
GLTGPIGPPGPAGAPGDKGESGPSGPAGPTGAR-764-796	0	1	2	3	4	0	0	0	0	0	0		GLTGPIGPPGPAGAPGDKGESGPSGPAGPTGAR-764-796	0	1	2	3	4	0	0	0	0	0	0		GLTGPIGPPGPAGAPGDKGESGPSGPAGPTGAR-764-796	0	1	2	3	4	5	0	0	0	0	0		GLTGPIGPPGPAGAPGDKGESGPSGPAGPTGAR-764-796	0	1	2	3	0	0	0	0	0	0
GESGPSGPAGPTGAR-782-796	0	0	0	0	0	0	0	0	0	0	0		GESGPSGPAGPTGAR-782-796	0	0	0	0	0	0	0	0	0	0	0		GESGPSGPAGPTGAR-782-796	0	1	0	0	0	0	0	0	0	0	0		GESGPSGPAGPTGAR-782-796	0	1	0	0	0	0	0	0	0	0
GAPGDRGEPGPPGPAGFAGPPGADGQPGAK-797-826	0	0	0	0	4	5	0	0	0	0	0		GAPGDRGEPGPPGPAGFAGPPGADGQPGAK-797-826	0	0	0	0	4	5	0	0	0	0	0		GAPGDRGEPGPPGPAGFAGPPGADGQPGAK-797-826	0	0	0	0	4	5	0	7	0	0	0		GAPGDRGEPGPPGPAGFAGPPGADGQPGAK-797-826	0	0	0	3	4	5	6	0	0	0
GEPGDAGAKGDAGPPGPAGPAGPPGPIGNVGAPGAK-827-862	0	0	0	3	4	5	0	0	0	0	0		GEPGDAGAKGDAGPPGPAGPAGPPGPIGNVGAPGAK-827-862	0	0	0	0	4	0	6	0	0	0	0		GEPGDAGAKGDAGPPGPAGPAGPPGPIGNVGAPGAK-827-862	0	0	0	0	0	5	0	0	0	0	0		GEPGDAGAKGDAGPPGPAGPAGPPGPIGNVGAPGAK-827-862	0	0	0	0	0	0	6	0	0	0
GDAGPPGPAGPAGPPGPIGNVGAPGAK-836-862	0	0	2	3	4	0	0	0	0	0	0		GDAGPPGPAGPAGPPGPIGNVGAPGAK-836-862	0	0	2	3	0	0	0	0	0	0	0		GDAGPPGPAGPAGPPGPIGNVGAPGAK-836-862	0	0	2	3	4	0	0	0	0	0	0		GDAGPPGPAGPAGPPGPIGNVGAPGAK-836-862	0	0	0	3	4	0	0	0	0	0
GDAGPPGPAGPAGPPGPIGNVGAPGAKGAR-836-865	0	0	0	3	4	0	0	0	0	0	0		GDAGPPGPAGPAGPPGPIGNVGAPGAKGAR-836-865	0	0	0	3	4	0	0	0	0	0	0		GDAGPPGPAGPAGPPGPIGNVGAPGAKGAR-836-865	0	0	0	3	4	0	0	0	0	0	0		GDAGPPGPAGPAGPPGPIGNVGAPGAKGAR-836-865	0	0	0	0	4	0	0	0	0	0
GSAGPPGATGFPGAAGR-866-882	0	0	2	3	0	0	0	0	0	0	0		GSAGPPGATGFPGAAGR-866-882	0	0	2	0	0	0	0	0	0	0	0		GSAGPPGATGFPGAAGR-866-882	0	0	2	0	0	0	0	0	0	0	0		GSAGPPGATGFPGAAGR-866-882	0	0	2	0	0	0	0	0	0	0
VGPPGPSGNAGPPGPPGPAGK-883-903	0	0	0	0	4	0	0	0	0	0	0		VGPPGPSGNAGPPGPPGPAGK-883-903	0	0	0	3	4	0	0	0	0	0	0		VGPPGPSGNAGPPGPPGPAGK-883-903	0	0	0	3	4	5	6	0	0	0	0		VGPPGPSGNAGPPGPPGPAGK-883-903	0	0	0	3	4	0	6	0	0	0
GETGPAGRPGEVGPPGPPGPAGEK-911-934	0	0	2	3	4	0	0	0	0	0	0		GETGPAGRPGEVGPPGPPGPAGEK-911-934	0	0	2	3	0	0	0	0	0	0	0		GETGPAGRPGEVGPPGPPGPAGEK-911-934	0	0	2	3	4	5	6	0	0	0	0		GETGPAGRPGEVGPPGPPGPAGEK-911-934	0	0	2	3	4	0	0	0	0	0
GETGPAGRPGEVGPPGPPGPAGEKGSPGADGPAGAPGTPGPQGIAGQR-911-958	0	0	0	0	4	5	6	0	8	0	0		GETGPAGRPGEVGPPGPPGPAGEKGSPGADGPAGAPGTPGPQGIAGQR-911-958	0	0	0	0	0	0	6	7	0	0	0		GETGPAGRPGEVGPPGPPGPAGEKGSPGADGPAGAPGTPGPQGIAGQR-911-958	0	0	0	0	0	0	6	0	8	0	0		GETGPAGRPGEVGPPGPPGPAGEKGSPGADGPAGAPGTPGPQGIAGQR-911-958	0	0	0	0	0	5	6	7	0	0
GSPGADGPAGAPGTPGPQGIAGQR-935-958	0	1	2	0	4	0	0	0	0	0	0		GSPGADGPAGAPGTPGPQGIAGQR-935-958	0	1	2	3	0	0	0	0	0	0	0		GSPGADGPAGAPGTPGPQGIAGQR-935-958	0	1	2	3	4	0	0	0	0	0	0		GSPGADGPAGAPGTPGPQGIAGQR-935-958	0	1	2	3	4	0	0	0	0	0
GVVGLPGQR-959-967	0	1	0	0	0	0	0	0	0	0	0		GVVGLPGQR-959-967	0	1	0	0	0	0	0	0	0	0	0		GVVGLPGQR-959-967	0	1	0	0	0	0	0	0	0	0	0		GVVGLPGQR-959-967	0	1	0	0	0	0	0	0	0	0
GFPGLPGPSGEPGK-971-984	0	1	2	3	0	0	0	0	0	0	0		GFPGLPGPSGEPGK-971-984	0	1	2	3	0	0	0	0	0	0	0		GFPGLPGPSGEPGK-971-984	0	1	2	3	0	0	0	0	0	0	0		GFPGLPGPSGEPGK-971-984	0	1	2	3	0	0	0	0	0	0
GDRGETGPAGPPGAPGAPGAPGPVGPAGK-1034-1062	0	0	2	3	4	0	0	0	0	0	0		GDRGETGPAGPPGAPGAPGAPGPVGPAGK-1034-1062	0	0	2	3	4	0	0	0	0	0	0		GDRGETGPAGPPGAPGAPGAPGPVGPAGK-1034-1062	0	1	2	3	4	5	0	0	0	0	0		GDRGETGPAGPPGAPGAPGAPGPVGPAGK-1034-1062	0	1	2	3	4	0	0	0	0	0
GETGPAGPPGAPGAPGAPGPVGPAGK-1037-1062	0	0	0	0	4	0	0	0	0	0	0		GETGPAGPPGAPGAPGAPGPVGPAGK-1037-1062	0	0	2	3	4	0	0	0	0	0	0		GETGPAGPPGAPGAPGAPGPVGPAGK-1037-1062	0	0	2	3	4	0	0	0	0	0	0		GETGPAGPPGAPGAPGAPGPVGPAGK-1037-1062	0	1	2	3	4	5	0	0	0	0
GFSGLQGPPGPPGSPGEQGPSGASGPAGPR-1112-1141	0	0	2	3	4	5	6	0	0	0	0		GFSGLQGPPGPPGSPGEQGPSGASGPAGPR-1112-1141	0	1	2	3	4	5	0	0	0	0	0		GFSGLQGPPGPPGSPGEQGPSGASGPAGPR-1112-1141	0	1	2	3	4	5	0	0	0	0	0		GFSGLQGPPGPPGSPGEQGPSGASGPAGPR-1112-1141	0	1	2	3	0	5	0	0	0	0
GPPGSAGAPGKDGLNGLPGPIGPPGPR-1142-1168	0	0	0	0	4	0	0	0	0	0	0		GPPGSAGAPGKDGLNGLPGPIGPPGPR-1142-1168	0	0	0	0	4	5	0	0	0	0	0		GPPGSAGAPGKDGLNGLPGPIGPPGPR-1142-1168	0	0	0	0	4	0	6	0	0	0	0		GPPGSAGAPGKDGLNGLPGPIGPPGPR-1142-1168	0	0	0	0	4	0	6	0	0	0
_x000D_	_x000D_	_x000D_	_x000D_	_x000D_	_x000D_	_x000D_	_x000D_	_x000D_	_x000D_	_x000D_	_x000D_		_x000D_	_x000D_	_x000D_	_x000D_	_x000D_	_x000D_	_x000D_	_x000D_	_x000D_	_x000D_	_x000D_	_x000D_		_x000D_	_x000D_	_x000D_	_x000D_	_x000D_	_x000D_	_x000D_	_x000D_	_x000D_	_x000D_	_x000D_	_x000D_		_x000D_	_x000D_	_x000D_	_x000D_	_x000D_	_x000D_	_x000D_	_x000D_	_x000D_	_x000D_	_x000D_
Liver-15	0	1	2	3	4	5	6	7	8	9	10		CRLM-15	0	1	2	3	4	5	6	7	8	9	10		Colon-20	0	1	2	3	4	5	6	7	8	9	10		CRC-20	0	1	2	3	4	5	6	7	8	9
GFSGLDGAK-269-277	0	0	0	0	0	0	0	0	0	0	0		GFSGLDGAK-269-277	0	0	0	0	0	0	0	0	0	0	0		GFSGLDGAK-269-277	0	1	0	0	0	0	0	0	0	0	0		GFSGLDGAK-269-277	0	1	0	0	0	0	0	0	0	0
GNDGATGAAGPPGPTGPAGPPGFPGAVGAK-323-352	0	0	0	0	4	5	0	0	0	0	0		GNDGATGAAGPPGPTGPAGPPGFPGAVGAK-323-352	0	0	2	3	4	0	0	0	0	0	0		GNDGATGAAGPPGPTGPAGPPGFPGAVGAK-323-352	0	0	2	3	4	0	0	0	0	0	0		GNDGATGAAGPPGPTGPAGPPGFPGAVGAK-323-352	0	0	0	3	4	0	0	0	0	0
GNDGATGAAGPPGPTGPAGPPGFPGAVGAKGEAGPQGPR-323-361	0	0	0	0	0	5	0	0	0	0	0		GNDGATGAAGPPGPTGPAGPPGFPGAVGAKGEAGPQGPR-323-361	0	0	0	3	4	5	6	0	0	0	0		GNDGATGAAGPPGPTGPAGPPGFPGAVGAKGEAGPQGPR-323-361	0	0	0	3	4	0	0	0	0	0	0		GNDGATGAAGPPGPTGPAGPPGFPGAVGAKGEAGPQGPR-323-361	0	0	0	3	4	0	0	0	0	0
GSEGPQGVRGEPGPPGPAGAAGPAGNPGADGQPGAK-362-397	0	0	0	0	4	5	0	0	0	0	0		GSEGPQGVRGEPGPPGPAGAAGPAGNPGADGQPGAK-362-397	0	0	0	3	4	5	0	0	0	0	0		GSEGPQGVRGEPGPPGPAGAAGPAGNPGADGQPGAK-362-397	0	0	0	3	4	5	0	0	0	0	0		GSEGPQGVRGEPGPPGPAGAAGPAGNPGADGQPGAK-362-397	0	0	0	0	4	5	0	0	0	0
GEPGPPGPAGAAGPAGNPGADGQPGAK-371-397	0	0	0	3	0	5	0	7	0	0	0		GEPGPPGPAGAAGPAGNPGADGQPGAK-371-397	0	0	0	0	4	5	0	0	0	0	0		GEPGPPGPAGAAGPAGNPGADGQPGAK-371-397	0	0	0	3	4	5	6	0	0	0	0		GEPGPPGPAGAAGPAGNPGADGQPGAK-371-397	0	0	0	3	4	5	6	0	0	0
GANGAPGIAGAPGFPGAR-398-415	0	0	0	3	0	0	0	0	0	0	0		GANGAPGIAGAPGFPGAR-398-415	0	0	0	3	0	0	0	0	0	0	0		GANGAPGIAGAPGFPGAR-398-415	0	0	0	3	0	0	0	0	0	0	0		GANGAPGIAGAPGFPGAR-398-415	0	0	0	3	0	0	0	0	0	0
GPSGPQGPGGPPGPK-416-430	0	1	2	0	0	0	0	0	0	0	0		GPSGPQGPGGPPGPK-416-430	0	1	2	3	0	0	0	0	0	0	0		GPSGPQGPGGPPGPK-416-430	0	1	2	3	4	0	0	0	0	0	0		GPSGPQGPGGPPGPK-416-430	0	1	2	3	4	0	0	0	0	0
GDTGAKGEPGPVGVQGPPGPAGEEGK-443-468	0	0	0	3	0	0	0	0	0	0	0		GDTGAKGEPGPVGVQGPPGPAGEEGK-443-468	0	0	2	3	0	0	0	0	0	0	0		GDTGAKGEPGPVGVQGPPGPAGEEGK-443-468	0	0	2	3	0	0	0	0	0	0	0		GDTGAKGEPGPVGVQGPPGPAGEEGK-443-468	0	0	2	3	0	0	0	0	0	0
GDTGAKGEPGPVGVQGPPGPAGEEGKR-443-469	0	0	0	0	0	0	0	0	0	0	0		GDTGAKGEPGPVGVQGPPGPAGEEGKR-443-469	0	0	2	3	0	0	0	0	0	0	0		GDTGAKGEPGPVGVQGPPGPAGEEGKR-443-469	0	0	2	3	4	0	0	0	0	0	0		GDTGAKGEPGPVGVQGPPGPAGEEGKR-443-469	0	0	2	3	0	0	0	0	0	0
GEPGPVGVQGPPGPAGEEGK-449-468	0	0	2	0	0	0	0	0	0	0	0		GEPGPVGVQGPPGPAGEEGK-449-468	0	0	2	0	0	0	0	0	0	0	0		GEPGPVGVQGPPGPAGEEGK-449-468	0	0	2	3	0	0	0	0	0	0	0		GEPGPVGVQGPPGPAGEEGK-449-468	0	0	2	0	0	0	0	0	0	0
GEPGPTGLPGPPGER-473-487	0	0	0	3	0	0	0	0	0	0	0		GEPGPTGLPGPPGER-473-487	0	0	0	3	0	0	0	0	0	0	0		GEPGPTGLPGPPGER-473-487	0	0	0	3	4	0	0	0	0	0	0		GEPGPTGLPGPPGER-473-487	0	0	0	3	0	0	0	0	0	0
GFPGADGVAGPK-494-505	0	1	0	0	0	0	0	0	0	0	0		GFPGADGVAGPK-494-505	0	1	0	0	0	0	0	0	0	0	0		GFPGADGVAGPK-494-505	0	1	2	0	0	0	0	0	0	0	0		GFPGADGVAGPK-494-505	0	1	2	0	0	0	0	0	0	0
GLTGSPGSPGPDGK-539-552	0	0	2	0	0	0	0	0	0	0	0		GLTGSPGSPGPDGK-539-552	0	0	2	0	0	0	0	0	0	0	0		GLTGSPGSPGPDGK-539-552	0	1	2	0	0	0	0	0	0	0	0		GLTGSPGSPGPDGK-539-552	0	1	2	0	0	0	0	0	0	0
TGPPGPAGQDGRPGPPGPPGAR-553-574	0	0	0	0	4	5	6	0	0	0	0		TGPPGPAGQDGRPGPPGPPGAR-553-574	0	0	2	0	4	5	0	0	0	0	0		TGPPGPAGQDGRPGPPGPPGAR-553-574	0	0	0	0	4	5	6	0	0	0	0		TGPPGPAGQDGRPGPPGPPGAR-553-574	0	0	0	0	4	5	0	0	0	0
GVPGPPGAVGPAGK-599-612	0	0	2	0	0	0	0	0	0	0	0		GVPGPPGAVGPAGK-599-612	0	1	2	0	0	0	0	0	0	0	0		GVPGPPGAVGPAGK-599-612	0	1	2	0	0	0	0	0	0	0	0		GVPGPPGAVGPAGK-599-612	0	1	2	0	0	0	0	0	0	0
GVPGPPGAVGPAGKDGEAGAQGPPGPAGPAGER-599-631	0	0	0	3	0	0	0	0	0	0	0		GVPGPPGAVGPAGKDGEAGAQGPPGPAGPAGER-599-631	0	1	2	3	0	0	0	0	0	0	0		GVPGPPGAVGPAGKDGEAGAQGPPGPAGPAGER-599-631	0	0	2	3	0	0	0	0	0	0	0		GVPGPPGAVGPAGKDGEAGAQGPPGPAGPAGER-599-631	0	1	2	3	0	0	0	0	0	0
DGEAGAQGPPGPAGPAGER-613-631	0	1	2	0	0	0	0	0	0	0	0		DGEAGAQGPPGPAGPAGER-613-631	0	1	2	0	0	0	0	0	0	0	0		DGEAGAQGPPGPAGPAGER-613-631	0	1	2	0	0	0	0	0	0	0	0		DGEAGAQGPPGPAGPAGER-613-631	0	1	2	0	0	0	0	0	0	0
GVQGPPGPAGPR-686-697	0	0	2	0	0	0	0	0	0	0	0		GVQGPPGPAGPR-686-697	0	1	2	0	0	0	0	0	0	0	0		GVQGPPGPAGPR-686-697	0	1	2	0	0	0	0	0	0	0	0		GVQGPPGPAGPR-686-697	0	1	2	0	0	0	0	0	0	0
GLTGPIGPPGPAGAPGDK-764-781	0	0	2	0	0	0	0	0	0	0	0		GLTGPIGPPGPAGAPGDK-764-781	0	1	0	0	0	0	0	0	0	0	0		GLTGPIGPPGPAGAPGDK-764-781	0	0	2	0	0	0	0	0	0	0	0		GLTGPIGPPGPAGAPGDK-764-781	0	0	2	0	0	0	0	0	0	0
GLTGPIGPPGPAGAPGDKGESGPSGPAGPTGAR-764-796	0	0	2	3	4	0	0	0	0	0	0		GLTGPIGPPGPAGAPGDKGESGPSGPAGPTGAR-764-796	0	1	2	3	4	0	0	0	0	0	0		GLTGPIGPPGPAGAPGDKGESGPSGPAGPTGAR-764-796	0	1	2	3	4	0	0	0	0	0	0		GLTGPIGPPGPAGAPGDKGESGPSGPAGPTGAR-764-796	0	1	2	3	4	0	0	0	0	0
GESGPSGPAGPTGAR-782-796	0	0	0	0	0	0	0	0	0	0	0		GESGPSGPAGPTGAR-782-796	0	0	0	0	0	0	0	0	0	0	0		GESGPSGPAGPTGAR-782-796	0	1	0	0	0	0	0	0	0	0	0		GESGPSGPAGPTGAR-782-796	0	0	0	0	0	0	0	0	0	0
GAPGDRGEPGPPGPAGFAGPPGADGQPGAK-797-826	0	0	0	0	4	5	0	0	0	0	0		GAPGDRGEPGPPGPAGFAGPPGADGQPGAK-797-826	0	0	0	3	4	5	6	0	0	0	0		GAPGDRGEPGPPGPAGFAGPPGADGQPGAK-797-826	0	0	0	3	4	5	6	7	0	0	0		GAPGDRGEPGPPGPAGFAGPPGADGQPGAK-797-826	0	0	0	3	4	5	6	0	0	0
GEPGDAGAKGDAGPPGPAGPAGPPGPIGNVGAPGAK-827-862	0	0	0	0	0	5	0	0	0	0	0		GEPGDAGAKGDAGPPGPAGPAGPPGPIGNVGAPGAK-827-862	0	0	0	3	4	5	6	0	0	0	0		GEPGDAGAKGDAGPPGPAGPAGPPGPIGNVGAPGAK-827-862	0	0	0	3	0	0	6	0	0	0	0		GEPGDAGAKGDAGPPGPAGPAGPPGPIGNVGAPGAK-827-862	0	0	0	0	4	5	6	0	0	0
GDAGPPGPAGPAGPPGPIGNVGAPGAK-836-862	0	0	2	3	0	5	0	0	0	0	0		GDAGPPGPAGPAGPPGPIGNVGAPGAK-836-862	0	1	2	3	4	0	0	0	0	0	0		GDAGPPGPAGPAGPPGPIGNVGAPGAK-836-862	0	0	2	3	4	0	0	0	0	0	0		GDAGPPGPAGPAGPPGPIGNVGAPGAK-836-862	0	0	2	3	4	0	0	0	0	0
GDAGPPGPAGPAGPPGPIGNVGAPGAKGAR-836-865	0	0	0	0	4	0	0	0	0	0	0		GDAGPPGPAGPAGPPGPIGNVGAPGAKGAR-836-865	0	0	0	3	4	0	0	0	0	0	0		GDAGPPGPAGPAGPPGPIGNVGAPGAKGAR-836-865	0	0	0	3	4	0	0	0	0	0	0		GDAGPPGPAGPAGPPGPIGNVGAPGAKGAR-836-865	0	0	0	0	4	0	0	0	0	0
GSAGPPGATGFPGAAGR-866-882	0	0	2	0	0	0	0	0	0	0	0		GSAGPPGATGFPGAAGR-866-882	0	0	2	0	0	0	0	0	0	0	0		GSAGPPGATGFPGAAGR-866-882	0	0	2	0	0	0	0	0	0	0	0		GSAGPPGATGFPGAAGR-866-882	0	0	2	0	0	0	0	0	0	0
VGPPGPSGNAGPPGPPGPAGK-883-903	0	0	0	0	4	0	0	0	0	0	0		VGPPGPSGNAGPPGPPGPAGK-883-903	0	0	0	3	4	5	0	0	0	0	0		VGPPGPSGNAGPPGPPGPAGK-883-903	0	0	0	3	4	5	6	0	0	0	0		VGPPGPSGNAGPPGPPGPAGK-883-903	0	0	0	3	4	5	6	0	0	0
GETGPAGRPGEVGPPGPPGPAGEK-911-934	0	0	2	3	0	5	0	0	0	0	0		GETGPAGRPGEVGPPGPPGPAGEK-911-934	0	0	2	3	0	0	0	0	0	0	0		GETGPAGRPGEVGPPGPPGPAGEK-911-934	0	0	2	3	4	5	6	0	0	0	0		GETGPAGRPGEVGPPGPPGPAGEK-911-934	0	0	2	3	4	0	0	0	0	0
GETGPAGRPGEVGPPGPPGPAGEKGSPGADGPAGAPGTPGPQGIAGQR-911-958	0	0	0	0	0	5	6	0	0	0	0		GETGPAGRPGEVGPPGPPGPAGEKGSPGADGPAGAPGTPGPQGIAGQR-911-958	0	0	0	0	0	0	6	0	0	0	0		GETGPAGRPGEVGPPGPPGPAGEKGSPGADGPAGAPGTPGPQGIAGQR-911-958	0	0	0	0	4	0	6	0	8	0	0		GETGPAGRPGEVGPPGPPGPAGEKGSPGADGPAGAPGTPGPQGIAGQR-911-958	0	0	0	0	0	5	6	7	8	0
GSPGADGPAGAPGTPGPQGIAGQR-935-958	0	1	2	3	0	0	0	0	0	0	0		GSPGADGPAGAPGTPGPQGIAGQR-935-958	0	1	2	3	0	0	0	0	0	0	0		GSPGADGPAGAPGTPGPQGIAGQR-935-958	0	1	2	3	4	0	0	0	0	0	0		GSPGADGPAGAPGTPGPQGIAGQR-935-958	0	1	2	3	4	0	0	0	0	0
GVVGLPGQR-959-967	0	1	0	0	0	0	0	0	0	0	0		GVVGLPGQR-959-967	0	1	0	0	0	0	0	0	0	0	0		GVVGLPGQR-959-967	0	1	0	0	0	0	0	0	0	0	0		GVVGLPGQR-959-967	0	1	0	0	0	0	0	0	0	0
GFPGLPGPSGEPGK-971-984	0	0	0	3	0	0	0	0	0	0	0		GFPGLPGPSGEPGK-971-984	0	1	2	3	0	0	0	0	0	0	0		GFPGLPGPSGEPGK-971-984	0	1	2	3	0	0	0	0	0	0	0		GFPGLPGPSGEPGK-971-984	0	1	2	3	0	0	0	0	0	0
GDRGETGPAGPPGAPGAPGAPGPVGPAGK-1034-1062	0	0	2	0	4	0	0	0	0	0	0		GDRGETGPAGPPGAPGAPGAPGPVGPAGK-1034-1062	0	1	0	3	4	0	0	0	0	0	0		GDRGETGPAGPPGAPGAPGAPGPVGPAGK-1034-1062	0	1	0	3	4	5	0	0	0	0	0		GDRGETGPAGPPGAPGAPGAPGPVGPAGK-1034-1062	0	1	2	3	4	0	0	0	0	0
GETGPAGPPGAPGAPGAPGPVGPAGK-1037-1062	0	0	0	0	4	0	0	0	0	0	0		GETGPAGPPGAPGAPGAPGPVGPAGK-1037-1062	0	1	2	0	4	0	0	0	0	0	0		GETGPAGPPGAPGAPGAPGPVGPAGK-1037-1062	0	0	2	3	4	0	0	0	0	0	0		GETGPAGPPGAPGAPGAPGPVGPAGK-1037-1062	0	0	2	3	4	0	0	0	0	0
GFSGLQGPPGPPGSPGEQGPSGASGPAGPR-1112-1141	0	1	0	3	4	5	0	0	0	0	0		GFSGLQGPPGPPGSPGEQGPSGASGPAGPR-1112-1141	0	1	2	3	4	5	0	0	0	0	0		GFSGLQGPPGPPGSPGEQGPSGASGPAGPR-1112-1141	0	1	2	3	4	5	0	0	0	0	0		GFSGLQGPPGPPGSPGEQGPSGASGPAGPR-1112-1141	0	1	2	3	4	5	0	0	0	0
GPPGSAGAPGKDGLNGLPGPIGPPGPR-1142-1168	0	0	0	0	4	5	0	0	0	0	0		GPPGSAGAPGKDGLNGLPGPIGPPGPR-1142-1168	0	0	0	0	4	0	0	0	0	0	0		GPPGSAGAPGKDGLNGLPGPIGPPGPR-1142-1168	0	0	0	3	4	0	0	0	0	0	0		GPPGSAGAPGKDGLNGLPGPIGPPGPR-1142-1168	0	0	0	0	4	0	6	0	0	0
_x000D_	_x000D_	_x000D_	_x000D_	_x000D_	_x000D_	_x000D_	_x000D_	_x000D_	_x000D_	_x000D_	_x000D_		_x000D_	_x000D_	_x000D_	_x000D_	_x000D_	_x000D_	_x000D_	_x000D_	_x000D_	_x000D_	_x000D_	_x000D_		_x000D_	_x000D_	_x000D_	_x000D_	_x000D_	_x000D_	_x000D_	_x000D_	_x000D_	_x000D_	_x000D_	_x000D_		_x000D_	_x000D_	_x000D_	_x000D_	_x000D_	_x000D_	_x000D_	_x000D_	_x000D_	_x000D_	_x000D_
Liver-16	0	1	2	3	4	5	6	7	8	9	10		CRLM-16	0	1	2	3	4	5	6	7	8	9	10		Colon-21	0	1	2	3	4	5	6	7	8	9	10		CRC-21	0	1	2	3	4	5	6	7	8	9
GFSGLDGAK-269-277	0	0	0	0	0	0	0	0	0	0	0		GFSGLDGAK-269-277	0	0	0	0	0	0	0	0	0	0	0		GFSGLDGAK-269-277	0	1	0	0	0	0	0	0	0	0	0		GFSGLDGAK-269-277	0	1	0	0	0	0	0	0	0	0
GNDGATGAAGPPGPTGPAGPPGFPGAVGAK-323-352	0	0	2	3	4	0	0	0	0	0	0		GNDGATGAAGPPGPTGPAGPPGFPGAVGAK-323-352	0	0	2	3	0	0	0	0	0	0	0		GNDGATGAAGPPGPTGPAGPPGFPGAVGAK-323-352	0	0	2	3	4	0	0	0	0	0	0		GNDGATGAAGPPGPTGPAGPPGFPGAVGAK-323-352	0	0	0	3	4	0	0	0	0	0
GNDGATGAAGPPGPTGPAGPPGFPGAVGAKGEAGPQGPR-323-361	0	0	0	3	0	5	0	0	0	0	0		GNDGATGAAGPPGPTGPAGPPGFPGAVGAKGEAGPQGPR-323-361	0	0	0	3	4	5	0	0	0	0	0		GNDGATGAAGPPGPTGPAGPPGFPGAVGAKGEAGPQGPR-323-361	0	0	0	0	4	5	6	0	0	0	0		GNDGATGAAGPPGPTGPAGPPGFPGAVGAKGEAGPQGPR-323-361	0	0	0	3	4	5	0	0	0	0
GSEGPQGVRGEPGPPGPAGAAGPAGNPGADGQPGAK-362-397	0	0	0	0	0	5	6	0	0	0	0		GSEGPQGVRGEPGPPGPAGAAGPAGNPGADGQPGAK-362-397	0	0	0	3	4	5	6	0	0	0	0		GSEGPQGVRGEPGPPGPAGAAGPAGNPGADGQPGAK-362-397	0	0	0	0	0	5	0	0	0	0	0		GSEGPQGVRGEPGPPGPAGAAGPAGNPGADGQPGAK-362-397	0	0	0	0	0	5	0	0	0	0
GEPGPPGPAGAAGPAGNPGADGQPGAK-371-397	0	0	0	0	4	0	6	0	0	0	0		GEPGPPGPAGAAGPAGNPGADGQPGAK-371-397	0	0	0	3	4	5	6	0	0	0	0		GEPGPPGPAGAAGPAGNPGADGQPGAK-371-397	0	0	0	3	4	5	0	0	0	0	0		GEPGPPGPAGAAGPAGNPGADGQPGAK-371-397	0	0	0	3	4	5	6	0	0	0
GANGAPGIAGAPGFPGAR-398-415	0	0	0	3	0	0	0	0	0	0	0		GANGAPGIAGAPGFPGAR-398-415	0	0	0	3	0	0	0	0	0	0	0		GANGAPGIAGAPGFPGAR-398-415	0	0	0	0	0	0	0	0	0	0	0		GANGAPGIAGAPGFPGAR-398-415	0	0	0	3	0	0	0	0	0	0
GPSGPQGPGGPPGPK-416-430	0	1	2	3	0	0	0	0	0	0	0		GPSGPQGPGGPPGPK-416-430	0	1	2	3	0	0	0	0	0	0	0		GPSGPQGPGGPPGPK-416-430	0	1	2	3	4	0	0	0	0	0	0		GPSGPQGPGGPPGPK-416-430	0	1	2	3	4	0	0	0	0	0
GDTGAKGEPGPVGVQGPPGPAGEEGK-443-468	0	0	2	3	0	0	0	0	0	0	0		GDTGAKGEPGPVGVQGPPGPAGEEGK-443-468	0	0	0	0	0	0	0	0	0	0	0		GDTGAKGEPGPVGVQGPPGPAGEEGK-443-468	0	0	2	3	0	0	0	0	0	0	0		GDTGAKGEPGPVGVQGPPGPAGEEGK-443-468	0	0	2	3	0	0	0	0	0	0
GDTGAKGEPGPVGVQGPPGPAGEEGKR-443-469	0	0	0	3	4	0	0	0	0	0	0		GDTGAKGEPGPVGVQGPPGPAGEEGKR-443-469	0	0	2	3	0	0	0	0	0	0	0		GDTGAKGEPGPVGVQGPPGPAGEEGKR-443-469	0	0	2	3	0	0	0	0	0	0	0		GDTGAKGEPGPVGVQGPPGPAGEEGKR-443-469	0	0	2	3	0	0	0	0	0	0
GEPGPVGVQGPPGPAGEEGK-449-468	0	0	2	3	0	0	0	0	0	0	0		GEPGPVGVQGPPGPAGEEGK-449-468	0	0	2	0	0	0	0	0	0	0	0		GEPGPVGVQGPPGPAGEEGK-449-468	0	0	2	0	0	0	0	0	0	0	0		GEPGPVGVQGPPGPAGEEGK-449-468	0	0	2	0	0	0	0	0	0	0
GEPGPTGLPGPPGER-473-487	0	0	0	3	4	0	0	0	0	0	0		GEPGPTGLPGPPGER-473-487	0	0	0	3	4	0	0	0	0	0	0		GEPGPTGLPGPPGER-473-487	0	0	0	3	4	0	0	0	0	0	0		GEPGPTGLPGPPGER-473-487	0	0	2	3	4	0	0	0	0	0
GFPGADGVAGPK-494-505	0	1	0	0	0	0	0	0	0	0	0		GFPGADGVAGPK-494-505	0	1	0	0	0	0	0	0	0	0	0		GFPGADGVAGPK-494-505	0	1	2	0	0	0	0	0	0	0	0		GFPGADGVAGPK-494-505	0	1	2	0	0	0	0	0	0	0
GLTGSPGSPGPDGK-539-552	0	0	2	0	0	0	0	0	0	0	0		GLTGSPGSPGPDGK-539-552	0	1	2	0	0	0	0	0	0	0	0		GLTGSPGSPGPDGK-539-552	0	1	2	0	0	0	0	0	0	0	0		GLTGSPGSPGPDGK-539-552	0	1	2	0	0	0	0	0	0	0
TGPPGPAGQDGRPGPPGPPGAR-553-574	0	0	0	0	4	5	6	0	0	0	0		TGPPGPAGQDGRPGPPGPPGAR-553-574	0	0	0	3	4	5	6	0	0	0	0		TGPPGPAGQDGRPGPPGPPGAR-553-574	0	0	0	0	4	5	0	0	0	0	0		TGPPGPAGQDGRPGPPGPPGAR-553-574	0	0	0	0	4	5	6	0	0	0
GVPGPPGAVGPAGK-599-612	0	0	2	0	0	0	0	0	0	0	0		GVPGPPGAVGPAGK-599-612	0	1	2	0	0	0	0	0	0	0	0		GVPGPPGAVGPAGK-599-612	0	1	2	0	0	0	0	0	0	0	0		GVPGPPGAVGPAGK-599-612	0	1	2	0	0	0	0	0	0	0
GVPGPPGAVGPAGKDGEAGAQGPPGPAGPAGER-599-631	0	0	0	3	0	0	0	0	0	0	0		GVPGPPGAVGPAGKDGEAGAQGPPGPAGPAGER-599-631	0	0	2	3	0	0	0	0	0	0	0		GVPGPPGAVGPAGKDGEAGAQGPPGPAGPAGER-599-631	0	0	2	3	4	0	0	0	0	0	0		GVPGPPGAVGPAGKDGEAGAQGPPGPAGPAGER-599-631	0	1	2	3	0	0	0	0	0	0
DGEAGAQGPPGPAGPAGER-613-631	0	1	0	0	0	0	0	0	0	0	0		DGEAGAQGPPGPAGPAGER-613-631	0	1	0	0	0	0	0	0	0	0	0		DGEAGAQGPPGPAGPAGER-613-631	0	1	2	0	0	0	0	0	0	0	0		DGEAGAQGPPGPAGPAGER-613-631	0	1	2	0	0	0	0	0	0	0
GVQGPPGPAGPR-686-697	0	1	2	0	0	0	0	0	0	0	0		GVQGPPGPAGPR-686-697	0	1	0	0	0	0	0	0	0	0	0		GVQGPPGPAGPR-686-697	0	1	2	0	0	0	0	0	0	0	0		GVQGPPGPAGPR-686-697	0	1	0	0	0	0	0	0	0	0
GLTGPIGPPGPAGAPGDK-764-781	0	0	2	0	0	0	0	0	0	0	0		GLTGPIGPPGPAGAPGDK-764-781	0	0	2	3	0	0	0	0	0	0	0		GLTGPIGPPGPAGAPGDK-764-781	0	0	2	0	0	0	0	0	0	0	0		GLTGPIGPPGPAGAPGDK-764-781	0	1	2	3	0	0	0	0	0	0
GLTGPIGPPGPAGAPGDKGESGPSGPAGPTGAR-764-796	0	1	2	3	4	0	0	0	0	0	0		GLTGPIGPPGPAGAPGDKGESGPSGPAGPTGAR-764-796	0	1	2	3	4	0	0	0	0	0	0		GLTGPIGPPGPAGAPGDKGESGPSGPAGPTGAR-764-796	0	1	2	3	4	0	0	0	0	0	0		GLTGPIGPPGPAGAPGDKGESGPSGPAGPTGAR-764-796	0	1	2	3	0	0	0	0	0	0
GESGPSGPAGPTGAR-782-796	0	0	0	0	0	0	0	0	0	0	0		GESGPSGPAGPTGAR-782-796	0	0	0	0	0	0	0	0	0	0	0		GESGPSGPAGPTGAR-782-796	0	1	0	0	0	0	0	0	0	0	0		GESGPSGPAGPTGAR-782-796	0	0	0	0	0	0	0	0	0	0
GAPGDRGEPGPPGPAGFAGPPGADGQPGAK-797-826	0	0	0	0	0	5	6	0	0	0	0		GAPGDRGEPGPPGPAGFAGPPGADGQPGAK-797-826	0	0	0	0	4	5	0	0	0	0	0		GAPGDRGEPGPPGPAGFAGPPGADGQPGAK-797-826	0	0	0	0	4	5	6	0	0	0	0		GAPGDRGEPGPPGPAGFAGPPGADGQPGAK-797-826	0	0	0	0	4	5	6	0	0	0
GEPGDAGAKGDAGPPGPAGPAGPPGPIGNVGAPGAK-827-862	0	0	0	3	4	5	6	0	0	0	0		GEPGDAGAKGDAGPPGPAGPAGPPGPIGNVGAPGAK-827-862	0	0	0	3	4	5	6	0	0	0	0		GEPGDAGAKGDAGPPGPAGPAGPPGPIGNVGAPGAK-827-862	0	0	0	0	0	0	6	0	0	0	0		GEPGDAGAKGDAGPPGPAGPAGPPGPIGNVGAPGAK-827-862	0	0	0	0	0	0	6	0	0	0
GDAGPPGPAGPAGPPGPIGNVGAPGAK-836-862	0	0	2	0	0	5	0	0	0	0	0		GDAGPPGPAGPAGPPGPIGNVGAPGAK-836-862	0	0	2	3	4	0	0	0	0	0	0		GDAGPPGPAGPAGPPGPIGNVGAPGAK-836-862	0	0	2	3	4	5	0	0	0	0	0		GDAGPPGPAGPAGPPGPIGNVGAPGAK-836-862	0	0	2	3	4	5	0	0	0	0
GDAGPPGPAGPAGPPGPIGNVGAPGAKGAR-836-865	0	0	0	0	4	0	0	0	0	0	0		GDAGPPGPAGPAGPPGPIGNVGAPGAKGAR-836-865	0	0	0	0	4	0	0	0	0	0	0		GDAGPPGPAGPAGPPGPIGNVGAPGAKGAR-836-865	0	0	0	3	4	0	0	0	0	0	0		GDAGPPGPAGPAGPPGPIGNVGAPGAKGAR-836-865	0	0	0	3	4	0	0	0	0	0
GSAGPPGATGFPGAAGR-866-882	0	0	2	3	0	0	0	0	0	0	0		GSAGPPGATGFPGAAGR-866-882	0	0	2	3	0	0	0	0	0	0	0		GSAGPPGATGFPGAAGR-866-882	0	0	2	0	0	0	0	0	0	0	0		GSAGPPGATGFPGAAGR-866-882	0	0	2	0	0	0	0	0	0	0
VGPPGPSGNAGPPGPPGPAGK-883-903	0	0	0	3	4	5	0	0	0	0	0		VGPPGPSGNAGPPGPPGPAGK-883-903	0	0	0	3	4	0	0	0	0	0	0		VGPPGPSGNAGPPGPPGPAGK-883-903	0	0	0	3	4	5	0	0	0	0	0		VGPPGPSGNAGPPGPPGPAGK-883-903	0	0	0	3	4	5	6	0	0	0
GETGPAGRPGEVGPPGPPGPAGEK-911-934	0	0	2	3	0	5	0	0	0	0	0		GETGPAGRPGEVGPPGPPGPAGEK-911-934	0	0	0	3	4	5	0	0	0	0	0		GETGPAGRPGEVGPPGPPGPAGEK-911-934	0	0	2	3	4	0	0	0	0	0	0		GETGPAGRPGEVGPPGPPGPAGEK-911-934	0	0	2	3	4	0	0	0	0	0
GETGPAGRPGEVGPPGPPGPAGEKGSPGADGPAGAPGTPGPQGIAGQR-911-958	0	0	0	0	0	5	6	0	0	0	0		GETGPAGRPGEVGPPGPPGPAGEKGSPGADGPAGAPGTPGPQGIAGQR-911-958	0	0	0	0	4	0	6	7	0	0	0		GETGPAGRPGEVGPPGPPGPAGEKGSPGADGPAGAPGTPGPQGIAGQR-911-958	0	0	0	0	0	0	6	7	8	0	0		GETGPAGRPGEVGPPGPPGPAGEKGSPGADGPAGAPGTPGPQGIAGQR-911-958	0	0	0	0	4	5	6	0	0	0
GSPGADGPAGAPGTPGPQGIAGQR-935-958	0	1	2	3	0	0	0	0	0	0	0		GSPGADGPAGAPGTPGPQGIAGQR-935-958	0	1	2	0	0	0	0	0	0	0	0		GSPGADGPAGAPGTPGPQGIAGQR-935-958	0	1	2	3	4	0	0	0	0	0	0		GSPGADGPAGAPGTPGPQGIAGQR-935-958	0	1	2	3	4	0	0	0	0	0
GVVGLPGQR-959-967	0	1	0	0	0	0	0	0	0	0	0		GVVGLPGQR-959-967	0	1	0	0	0	0	0	0	0	0	0		GVVGLPGQR-959-967	0	1	0	0	0	0	0	0	0	0	0		GVVGLPGQR-959-967	0	1	0	0	0	0	0	0	0	0
GFPGLPGPSGEPGK-971-984	0	0	2	3	0	0	0	0	0	0	0		GFPGLPGPSGEPGK-971-984	0	1	2	3	0	0	0	0	0	0	0		GFPGLPGPSGEPGK-971-984	0	1	2	3	0	0	0	0	0	0	0		GFPGLPGPSGEPGK-971-984	0	1	2	3	0	0	0	0	0	0
GDRGETGPAGPPGAPGAPGAPGPVGPAGK-1034-1062	0	1	2	3	4	0	0	0	0	0	0		GDRGETGPAGPPGAPGAPGAPGPVGPAGK-1034-1062	0	1	2	3	4	0	0	0	0	0	0		GDRGETGPAGPPGAPGAPGAPGPVGPAGK-1034-1062	0	0	2	3	4	0	0	0	0	0	0		GDRGETGPAGPPGAPGAPGAPGPVGPAGK-1034-1062	0	1	2	3	4	0	0	0	0	0
GETGPAGPPGAPGAPGAPGPVGPAGK-1037-1062	0	0	0	3	4	0	0	0	0	0	0		GETGPAGPPGAPGAPGAPGPVGPAGK-1037-1062	0	0	2	0	4	0	0	0	0	0	0		GETGPAGPPGAPGAPGAPGPVGPAGK-1037-1062	0	0	2	0	4	0	0	0	0	0	0		GETGPAGPPGAPGAPGAPGPVGPAGK-1037-1062	0	1	2	3	4	0	0	0	0	0
GFSGLQGPPGPPGSPGEQGPSGASGPAGPR-1112-1141	0	0	2	3	4	5	0	0	0	0	0		GFSGLQGPPGPPGSPGEQGPSGASGPAGPR-1112-1141	0	1	2	3	4	0	0	0	0	0	0		GFSGLQGPPGPPGSPGEQGPSGASGPAGPR-1112-1141	0	1	2	3	4	5	0	0	0	0	0		GFSGLQGPPGPPGSPGEQGPSGASGPAGPR-1112-1141	0	1	2	3	4	5	0	0	0	0
GPPGSAGAPGKDGLNGLPGPIGPPGPR-1142-1168	0	0	0	0	4	0	0	0	0	0	0		GPPGSAGAPGKDGLNGLPGPIGPPGPR-1142-1168	0	0	0	0	4	5	0	0	0	0	0		GPPGSAGAPGKDGLNGLPGPIGPPGPR-1142-1168	0	0	0	0	0	0	6	0	0	0	0		GPPGSAGAPGKDGLNGLPGPIGPPGPR-1142-1168	0	0	0	0	4	0	6	0	0	0
_x000D_	_x000D_	_x000D_	_x000D_	_x000D_	_x000D_	_x000D_	_x000D_	_x000D_	_x000D_	_x000D_	_x000D_		_x000D_	_x000D_	_x000D_	_x000D_	_x000D_	_x000D_	_x000D_	_x000D_	_x000D_	_x000D_	_x000D_	_x000D_		_x000D_	_x000D_	_x000D_	_x000D_	_x000D_	_x000D_	_x000D_	_x000D_	_x000D_	_x000D_	_x000D_	_x000D_		_x000D_	_x000D_	_x000D_	_x000D_	_x000D_	_x000D_	_x000D_	_x000D_	_x000D_	_x000D_	_x000D_
Liver-17	0	1	2	3	4	5	6	7	8	9	10		CRLM-17	0	1	2	3	4	5	6	7	8	9	10		Colon-2	0	1	2	3	4	5	6	7	8	9	10		CRC-2	0	1	2	3	4	5	6	7	8	9
GFSGLDGAK-269-277	0	0	0	0	0	0	0	0	0	0	0		GFSGLDGAK-269-277	0	0	0	0	0	0	0	0	0	0	0		GFSGLDGAK-269-277	0	1	0	0	0	0	0	0	0	0	0		GFSGLDGAK-269-277	0	1	0	0	0	0	0	0	0	0
GNDGATGAAGPPGPTGPAGPPGFPGAVGAK-323-352	0	0	2	3	4	0	0	0	0	0	0		GNDGATGAAGPPGPTGPAGPPGFPGAVGAK-323-352	0	0	0	3	4	0	0	0	0	0	0		GNDGATGAAGPPGPTGPAGPPGFPGAVGAK-323-352	0	0	2	3	0	0	0	0	0	0	0		GNDGATGAAGPPGPTGPAGPPGFPGAVGAK-323-352	0	0	2	3	4	0	0	0	0	0
GNDGATGAAGPPGPTGPAGPPGFPGAVGAKGEAGPQGPR-323-361	0	0	0	0	0	5	0	0	0	0	0		GNDGATGAAGPPGPTGPAGPPGFPGAVGAKGEAGPQGPR-323-361	0	0	0	0	4	0	0	0	0	0	0		GNDGATGAAGPPGPTGPAGPPGFPGAVGAKGEAGPQGPR-323-361	0	0	2	0	4	0	0	0	0	0	0		GNDGATGAAGPPGPTGPAGPPGFPGAVGAKGEAGPQGPR-323-361	0	0	2	3	4	0	0	0	0	0
GSEGPQGVRGEPGPPGPAGAAGPAGNPGADGQPGAK-362-397	0	0	0	0	0	5	0	0	0	0	0		GSEGPQGVRGEPGPPGPAGAAGPAGNPGADGQPGAK-362-397	0	0	0	0	0	5	6	0	0	0	0		GSEGPQGVRGEPGPPGPAGAAGPAGNPGADGQPGAK-362-397	0	0	0	0	4	5	0	0	0	0	0		GSEGPQGVRGEPGPPGPAGAAGPAGNPGADGQPGAK-362-397	0	0	0	0	0	5	0	0	0	0
GEPGPPGPAGAAGPAGNPGADGQPGAK-371-397	0	0	0	3	4	5	0	0	0	0	0		GEPGPPGPAGAAGPAGNPGADGQPGAK-371-397	0	0	0	3	4	5	0	0	0	0	0		GEPGPPGPAGAAGPAGNPGADGQPGAK-371-397	0	0	2	3	4	5	6	0	0	0	0		GEPGPPGPAGAAGPAGNPGADGQPGAK-371-397	0	0	0	3	4	5	6	0	0	0
GANGAPGIAGAPGFPGAR-398-415	0	0	0	3	0	0	0	0	0	0	0		GANGAPGIAGAPGFPGAR-398-415	0	0	0	3	0	0	0	0	0	0	0		GANGAPGIAGAPGFPGAR-398-415	0	0	0	3	0	0	0	0	0	0	0		GANGAPGIAGAPGFPGAR-398-415	0	0	0	3	0	0	0	0	0	0
GPSGPQGPGGPPGPK-416-430	0	1	2	3	0	0	0	0	0	0	0		GPSGPQGPGGPPGPK-416-430	0	1	2	0	0	0	0	0	0	0	0		GPSGPQGPGGPPGPK-416-430	0	1	2	3	0	0	0	0	0	0	0		GPSGPQGPGGPPGPK-416-430	0	1	2	3	0	0	6	0	0	0
GDTGAKGEPGPVGVQGPPGPAGEEGK-443-468	0	0	0	3	0	0	0	0	0	0	0		GDTGAKGEPGPVGVQGPPGPAGEEGK-443-468	0	0	0	3	0	0	0	0	0	0	0		GDTGAKGEPGPVGVQGPPGPAGEEGK-443-468	0	0	2	3	0	0	0	0	0	0	0		GDTGAKGEPGPVGVQGPPGPAGEEGK-443-468	0	0	2	3	0	0	0	0	0	0
GDTGAKGEPGPVGVQGPPGPAGEEGKR-443-469	0	0	0	3	0	0	0	0	0	0	0		GDTGAKGEPGPVGVQGPPGPAGEEGKR-443-469	0	0	0	3	0	0	0	0	0	0	0		GDTGAKGEPGPVGVQGPPGPAGEEGKR-443-469	0	0	2	3	0	0	0	0	0	0	0		GDTGAKGEPGPVGVQGPPGPAGEEGKR-443-469	0	0	2	3	0	0	0	0	0	0
GEPGPVGVQGPPGPAGEEGK-449-468	0	0	2	0	0	0	0	0	0	0	0		GEPGPVGVQGPPGPAGEEGK-449-468	0	0	0	0	0	0	0	0	0	0	0		GEPGPVGVQGPPGPAGEEGK-449-468	0	0	2	0	0	0	0	0	0	0	0		GEPGPVGVQGPPGPAGEEGK-449-468	0	1	2	0	0	0	0	0	0	0
GEPGPTGLPGPPGER-473-487	0	0	0	3	4	0	0	0	0	0	0		GEPGPTGLPGPPGER-473-487	0	0	0	3	0	0	0	0	0	0	0		GEPGPTGLPGPPGER-473-487	0	0	2	3	0	0	0	0	0	0	0		GEPGPTGLPGPPGER-473-487	0	0	2	3	0	0	0	0	0	0
GFPGADGVAGPK-494-505	0	1	0	0	0	0	0	0	0	0	0		GFPGADGVAGPK-494-505	0	1	0	0	0	0	0	0	0	0	0		GFPGADGVAGPK-494-505	0	1	0	0	0	0	0	0	0	0	0		GFPGADGVAGPK-494-505	0	1	2	0	0	0	0	0	0	0
GLTGSPGSPGPDGK-539-552	0	0	2	0	0	0	0	0	0	0	0		GLTGSPGSPGPDGK-539-552	0	1	2	0	0	0	0	0	0	0	0		GLTGSPGSPGPDGK-539-552	0	1	2	0	0	0	0	0	0	0	0		GLTGSPGSPGPDGK-539-552	0	1	2	0	0	0	0	0	0	0
TGPPGPAGQDGRPGPPGPPGAR-553-574	0	0	0	0	4	5	6	0	0	0	0		TGPPGPAGQDGRPGPPGPPGAR-553-574	0	0	0	0	4	5	0	0	0	0	0		TGPPGPAGQDGRPGPPGPPGAR-553-574	0	0	0	0	4	0	6	0	0	0	0		TGPPGPAGQDGRPGPPGPPGAR-553-574	0	0	0	0	4	0	6	0	0	0
GVPGPPGAVGPAGK-599-612	0	0	2	0	0	0	0	0	0	0	0		GVPGPPGAVGPAGK-599-612	0	1	2	0	0	0	0	0	0	0	0		GVPGPPGAVGPAGK-599-612	0	1	2	0	0	0	0	0	0	0	0		GVPGPPGAVGPAGK-599-612	0	1	2	0	0	0	0	0	0	0
GVPGPPGAVGPAGKDGEAGAQGPPGPAGPAGER-599-631	0	0	0	3	0	0	0	0	0	0	0		GVPGPPGAVGPAGKDGEAGAQGPPGPAGPAGER-599-631	0	0	0	3	0	0	0	0	0	0	0		GVPGPPGAVGPAGKDGEAGAQGPPGPAGPAGER-599-631	0	1	2	3	0	0	0	0	0	0	0		GVPGPPGAVGPAGKDGEAGAQGPPGPAGPAGER-599-631	0	1	2	3	4	0	0	0	0	0
DGEAGAQGPPGPAGPAGER-613-631	0	1	0	0	0	0	0	0	0	0	0		DGEAGAQGPPGPAGPAGER-613-631	0	1	0	0	0	0	0	0	0	0	0		DGEAGAQGPPGPAGPAGER-613-631	0	1	2	0	0	0	0	0	0	0	0		DGEAGAQGPPGPAGPAGER-613-631	0	1	2	0	0	0	0	0	0	0
GVQGPPGPAGPR-686-697	0	0	0	0	0	0	0	0	0	0	0		GVQGPPGPAGPR-686-697	0	1	0	0	0	0	0	0	0	0	0		GVQGPPGPAGPR-686-697	0	1	0	0	0	0	0	0	0	0	0		GVQGPPGPAGPR-686-697	0	1	0	0	0	0	0	0	0	0
GLTGPIGPPGPAGAPGDK-764-781	0	0	2	0	0	0	0	0	0	0	0		GLTGPIGPPGPAGAPGDK-764-781	0	0	0	3	0	0	0	0	0	0	0		GLTGPIGPPGPAGAPGDK-764-781	0	1	2	0	0	0	0	0	0	0	0		GLTGPIGPPGPAGAPGDK-764-781	0	1	2	3	0	0	0	0	0	0
GLTGPIGPPGPAGAPGDKGESGPSGPAGPTGAR-764-796	0	1	2	3	4	0	0	0	0	0	0		GLTGPIGPPGPAGAPGDKGESGPSGPAGPTGAR-764-796	0	1	2	3	4	0	0	0	0	0	0		GLTGPIGPPGPAGAPGDKGESGPSGPAGPTGAR-764-796	0	1	2	3	0	0	0	0	0	0	0		GLTGPIGPPGPAGAPGDKGESGPSGPAGPTGAR-764-796	0	1	2	3	4	0	0	0	0	0
GESGPSGPAGPTGAR-782-796	0	0	0	0	0	0	0	0	0	0	0		GESGPSGPAGPTGAR-782-796	0	0	0	0	0	0	0	0	0	0	0		GESGPSGPAGPTGAR-782-796	0	1	0	0	0	0	0	0	0	0	0		GESGPSGPAGPTGAR-782-796	0	1	0	0	0	0	0	0	0	0
GAPGDRGEPGPPGPAGFAGPPGADGQPGAK-797-826	0	0	0	0	4	5	0	0	0	0	0		GAPGDRGEPGPPGPAGFAGPPGADGQPGAK-797-826	0	0	0	0	4	5	6	0	0	0	0		GAPGDRGEPGPPGPAGFAGPPGADGQPGAK-797-826	0	0	0	0	4	5	6	0	0	0	0		GAPGDRGEPGPPGPAGFAGPPGADGQPGAK-797-826	0	0	0	3	4	5	0	0	0	0
GEPGDAGAKGDAGPPGPAGPAGPPGPIGNVGAPGAK-827-862	0	0	0	0	0	5	6	0	0	0	0		GEPGDAGAKGDAGPPGPAGPAGPPGPIGNVGAPGAK-827-862	0	0	0	0	0	5	6	0	0	0	0		GEPGDAGAKGDAGPPGPAGPAGPPGPIGNVGAPGAK-827-862	0	0	0	0	4	0	6	0	0	0	0		GEPGDAGAKGDAGPPGPAGPAGPPGPIGNVGAPGAK-827-862	0	0	0	3	0	0	6	0	0	0
GDAGPPGPAGPAGPPGPIGNVGAPGAK-836-862	0	0	2	0	4	0	0	0	0	0	0		GDAGPPGPAGPAGPPGPIGNVGAPGAK-836-862	0	0	2	0	4	0	0	0	0	0	0		GDAGPPGPAGPAGPPGPIGNVGAPGAK-836-862	0	0	2	3	4	0	0	0	0	0	0		GDAGPPGPAGPAGPPGPIGNVGAPGAK-836-862	0	0	2	3	4	0	0	0	0	0
GDAGPPGPAGPAGPPGPIGNVGAPGAKGAR-836-865	0	0	0	0	0	0	0	0	0	0	0		GDAGPPGPAGPAGPPGPIGNVGAPGAKGAR-836-865	0	0	0	0	4	0	0	0	0	0	0		GDAGPPGPAGPAGPPGPIGNVGAPGAKGAR-836-865	0	0	0	3	4	0	0	0	0	0	0		GDAGPPGPAGPAGPPGPIGNVGAPGAKGAR-836-865	0	0	0	3	4	0	0	0	0	0
GSAGPPGATGFPGAAGR-866-882	0	0	2	3	0	0	0	0	0	0	0		GSAGPPGATGFPGAAGR-866-882	0	0	2	3	0	0	0	0	0	0	0		GSAGPPGATGFPGAAGR-866-882	0	0	2	0	0	0	0	0	0	0	0		GSAGPPGATGFPGAAGR-866-882	0	0	2	0	0	0	0	0	0	0
VGPPGPSGNAGPPGPPGPAGK-883-903	0	0	0	0	4	5	0	0	0	0	0		VGPPGPSGNAGPPGPPGPAGK-883-903	0	0	0	3	0	0	0	0	0	0	0		VGPPGPSGNAGPPGPPGPAGK-883-903	0	0	0	3	4	0	6	0	0	0	0		VGPPGPSGNAGPPGPPGPAGK-883-903	0	0	0	3	4	5	6	0	0	0
GETGPAGRPGEVGPPGPPGPAGEK-911-934	0	0	0	3	4	5	0	0	0	0	0		GETGPAGRPGEVGPPGPPGPAGEK-911-934	0	0	0	3	4	0	0	0	0	0	0		GETGPAGRPGEVGPPGPPGPAGEK-911-934	0	0	2	3	4	5	0	0	0	0	0		GETGPAGRPGEVGPPGPPGPAGEK-911-934	0	0	2	3	4	5	0	0	0	0
GETGPAGRPGEVGPPGPPGPAGEKGSPGADGPAGAPGTPGPQGIAGQR-911-958	0	0	0	0	0	0	0	0	0	9	0		GETGPAGRPGEVGPPGPPGPAGEKGSPGADGPAGAPGTPGPQGIAGQR-911-958	0	0	0	0	0	5	6	7	8	0	0		GETGPAGRPGEVGPPGPPGPAGEKGSPGADGPAGAPGTPGPQGIAGQR-911-958	0	0	0	0	4	5	6	7	0	0	0		GETGPAGRPGEVGPPGPPGPAGEKGSPGADGPAGAPGTPGPQGIAGQR-911-958	0	0	0	0	4	5	6	7	0	0
GSPGADGPAGAPGTPGPQGIAGQR-935-958	0	0	2	3	0	0	0	0	0	0	0		GSPGADGPAGAPGTPGPQGIAGQR-935-958	0	0	0	0	0	0	0	0	0	0	0		GSPGADGPAGAPGTPGPQGIAGQR-935-958	0	1	2	3	4	0	0	0	0	0	0		GSPGADGPAGAPGTPGPQGIAGQR-935-958	0	1	2	3	4	0	0	0	0	0
GVVGLPGQR-959-967	0	0	0	0	0	0	0	0	0	0	0		GVVGLPGQR-959-967	0	1	0	0	0	0	0	0	0	0	0		GVVGLPGQR-959-967	0	1	0	0	0	0	0	0	0	0	0		GVVGLPGQR-959-967	0	1	0	0	0	0	0	0	0	0
GFPGLPGPSGEPGK-971-984	0	1	2	3	0	0	0	0	0	0	0		GFPGLPGPSGEPGK-971-984	0	1	2	3	0	0	0	0	0	0	0		GFPGLPGPSGEPGK-971-984	0	1	2	3	0	0	0	0	0	0	0		GFPGLPGPSGEPGK-971-984	0	1	2	3	0	0	0	0	0	0
GDRGETGPAGPPGAPGAPGAPGPVGPAGK-1034-1062	0	0	2	0	4	0	0	0	0	0	0		GDRGETGPAGPPGAPGAPGAPGPVGPAGK-1034-1062	0	0	0	3	4	0	0	0	0	0	0		GDRGETGPAGPPGAPGAPGAPGPVGPAGK-1034-1062	0	1	2	3	4	0	0	0	0	0	0		GDRGETGPAGPPGAPGAPGAPGPVGPAGK-1034-1062	0	1	2	3	4	0	0	0	0	0
GETGPAGPPGAPGAPGAPGPVGPAGK-1037-1062	0	0	0	0	4	0	0	0	0	0	0		GETGPAGPPGAPGAPGAPGPVGPAGK-1037-1062	0	0	2	3	4	0	0	0	0	0	0		GETGPAGPPGAPGAPGAPGPVGPAGK-1037-1062	0	0	2	3	4	0	0	0	0	0	0		GETGPAGPPGAPGAPGAPGPVGPAGK-1037-1062	0	1	2	3	4	0	0	0	0	0
GFSGLQGPPGPPGSPGEQGPSGASGPAGPR-1112-1141	0	0	2	3	4	5	0	0	0	0	0		GFSGLQGPPGPPGSPGEQGPSGASGPAGPR-1112-1141	0	1	2	3	4	5	0	0	0	0	0		GFSGLQGPPGPPGSPGEQGPSGASGPAGPR-1112-1141	0	1	2	3	4	5	0	0	0	0	0		GFSGLQGPPGPPGSPGEQGPSGASGPAGPR-1112-1141	0	1	2	3	4	5	0	0	0	0
GPPGSAGAPGKDGLNGLPGPIGPPGPR-1142-1168	0	0	0	0	4	0	0	0	0	0	0		GPPGSAGAPGKDGLNGLPGPIGPPGPR-1142-1168	0	0	0	0	4	0	6	0	0	0	0		GPPGSAGAPGKDGLNGLPGPIGPPGPR-1142-1168	0	0	0	0	4	0	0	0	0	0	0		GPPGSAGAPGKDGLNGLPGPIGPPGPR-1142-1168	0	0	0	3	4	0	0	0	0	0
_x000D_	_x000D_	_x000D_	_x000D_	_x000D_	_x000D_	_x000D_	_x000D_	_x000D_	_x000D_	_x000D_	_x000D_		_x000D_	_x000D_	_x000D_	_x000D_	_x000D_	_x000D_	_x000D_	_x000D_	_x000D_	_x000D_	_x000D_	_x000D_		_x000D_	_x000D_	_x000D_	_x000D_	_x000D_	_x000D_	_x000D_	_x000D_	_x000D_	_x000D_	_x000D_	_x000D_		_x000D_	_x000D_	_x000D_	_x000D_	_x000D_	_x000D_	_x000D_	_x000D_	_x000D_	_x000D_	_x000D_
Liver-18	0	1	2	3	4	5	6	7	8	9	10		CRLM-18	0	1	2	3	4	5	6	7	8	9	10		Colon-4	0	1	2	3	4	5	6	7	8	9	10		CRC-4	0	1	2	3	4	5	6	7	8	9
GFSGLDGAK-269-277	0	0	0	0	0	0	0	0	0	0	0		GFSGLDGAK-269-277	0	0	0	0	0	0	0	0	0	0	0		GFSGLDGAK-269-277	0	1	0	0	0	0	0	0	0	0	0		GFSGLDGAK-269-277	0	1	0	0	0	0	0	0	0	0
GNDGATGAAGPPGPTGPAGPPGFPGAVGAK-323-352	0	0	2	3	0	0	0	0	0	0	0		GNDGATGAAGPPGPTGPAGPPGFPGAVGAK-323-352	0	0	2	3	4	0	0	0	0	0	0		GNDGATGAAGPPGPTGPAGPPGFPGAVGAK-323-352	0	0	0	3	4	0	0	0	0	0	0		GNDGATGAAGPPGPTGPAGPPGFPGAVGAK-323-352	0	0	2	3	4	0	0	0	0	0
GNDGATGAAGPPGPTGPAGPPGFPGAVGAKGEAGPQGPR-323-361	0	0	0	0	0	5	0	0	0	0	0		GNDGATGAAGPPGPTGPAGPPGFPGAVGAKGEAGPQGPR-323-361	0	0	0	3	0	5	0	0	0	0	0		GNDGATGAAGPPGPTGPAGPPGFPGAVGAKGEAGPQGPR-323-361	0	0	0	0	4	5	6	0	0	0	0		GNDGATGAAGPPGPTGPAGPPGFPGAVGAKGEAGPQGPR-323-361	0	0	0	3	4	5	0	0	0	0
GSEGPQGVRGEPGPPGPAGAAGPAGNPGADGQPGAK-362-397	0	0	0	3	4	5	6	0	0	0	0		GSEGPQGVRGEPGPPGPAGAAGPAGNPGADGQPGAK-362-397	0	0	0	0	4	5	0	0	0	0	0		GSEGPQGVRGEPGPPGPAGAAGPAGNPGADGQPGAK-362-397	0	0	0	3	0	5	0	0	0	0	0		GSEGPQGVRGEPGPPGPAGAAGPAGNPGADGQPGAK-362-397	0	0	0	0	0	5	0	0	0	0
GEPGPPGPAGAAGPAGNPGADGQPGAK-371-397	0	0	0	3	4	0	6	0	0	0	0		GEPGPPGPAGAAGPAGNPGADGQPGAK-371-397	0	0	0	0	4	0	0	0	0	0	0		GEPGPPGPAGAAGPAGNPGADGQPGAK-371-397	0	0	0	3	4	5	6	0	0	0	0		GEPGPPGPAGAAGPAGNPGADGQPGAK-371-397	0	0	0	3	4	5	6	0	0	0
GANGAPGIAGAPGFPGAR-398-415	0	0	0	0	0	0	0	0	0	0	0		GANGAPGIAGAPGFPGAR-398-415	0	0	0	3	0	0	0	0	0	0	0		GANGAPGIAGAPGFPGAR-398-415	0	0	0	3	0	0	0	0	0	0	0		GANGAPGIAGAPGFPGAR-398-415	0	0	2	3	0	0	0	0	0	0
GPSGPQGPGGPPGPK-416-430	0	1	2	0	0	0	0	0	0	0	0		GPSGPQGPGGPPGPK-416-430	0	1	2	3	0	0	0	0	0	0	0		GPSGPQGPGGPPGPK-416-430	0	1	2	3	4	0	0	0	0	0	0		GPSGPQGPGGPPGPK-416-430	0	1	2	3	0	0	0	0	0	0
GDTGAKGEPGPVGVQGPPGPAGEEGK-443-468	0	0	2	0	0	0	0	0	0	0	0		GDTGAKGEPGPVGVQGPPGPAGEEGK-443-468	0	0	2	0	0	0	0	0	0	0	0		GDTGAKGEPGPVGVQGPPGPAGEEGK-443-468	0	0	2	0	0	0	0	0	0	0	0		GDTGAKGEPGPVGVQGPPGPAGEEGK-443-468	0	0	2	3	0	0	0	0	0	0
GDTGAKGEPGPVGVQGPPGPAGEEGKR-443-469	0	0	2	0	0	0	0	0	0	0	0		GDTGAKGEPGPVGVQGPPGPAGEEGKR-443-469	0	0	2	3	0	0	0	0	0	0	0		GDTGAKGEPGPVGVQGPPGPAGEEGKR-443-469	0	0	2	3	4	0	0	0	0	0	0		GDTGAKGEPGPVGVQGPPGPAGEEGKR-443-469	0	0	2	3	0	0	0	0	0	0
GEPGPVGVQGPPGPAGEEGK-449-468	0	0	2	0	0	0	0	0	0	0	0		GEPGPVGVQGPPGPAGEEGK-449-468	0	0	2	0	0	0	0	0	0	0	0		GEPGPVGVQGPPGPAGEEGK-449-468	0	0	2	3	0	0	0	0	0	0	0		GEPGPVGVQGPPGPAGEEGK-449-468	0	0	2	0	0	0	0	0	0	0
GEPGPTGLPGPPGER-473-487	0	0	0	3	0	0	0	0	0	0	0		GEPGPTGLPGPPGER-473-487	0	0	0	3	0	0	0	0	0	0	0		GEPGPTGLPGPPGER-473-487	0	0	0	3	4	0	0	0	0	0	0		GEPGPTGLPGPPGER-473-487	0	0	2	3	0	0	0	0	0	0
GFPGADGVAGPK-494-505	0	1	0	0	0	0	0	0	0	0	0		GFPGADGVAGPK-494-505	0	1	0	0	0	0	0	0	0	0	0		GFPGADGVAGPK-494-505	0	1	2	0	0	0	0	0	0	0	0		GFPGADGVAGPK-494-505	0	1	2	0	0	0	0	0	0	0
GLTGSPGSPGPDGK-539-552	0	1	2	0	0	0	0	0	0	0	0		GLTGSPGSPGPDGK-539-552	0	1	2	0	0	0	0	0	0	0	0		GLTGSPGSPGPDGK-539-552	0	1	2	0	0	0	0	0	0	0	0		GLTGSPGSPGPDGK-539-552	0	1	2	0	0	0	0	0	0	0
TGPPGPAGQDGRPGPPGPPGAR-553-574	0	0	0	3	4	5	0	0	0	0	0		TGPPGPAGQDGRPGPPGPPGAR-553-574	0	0	0	3	4	0	0	0	0	0	0		TGPPGPAGQDGRPGPPGPPGAR-553-574	0	0	0	0	4	5	6	0	0	0	0		TGPPGPAGQDGRPGPPGPPGAR-553-574	0	0	0	0	4	0	6	0	0	0
GVPGPPGAVGPAGK-599-612	0	0	2	0	0	0	0	0	0	0	0		GVPGPPGAVGPAGK-599-612	0	1	2	0	0	0	0	0	0	0	0		GVPGPPGAVGPAGK-599-612	0	1	2	0	0	0	0	0	0	0	0		GVPGPPGAVGPAGK-599-612	0	1	2	0	0	0	0	0	0	0
GVPGPPGAVGPAGKDGEAGAQGPPGPAGPAGER-599-631	0	0	0	3	0	0	0	0	0	0	0		GVPGPPGAVGPAGKDGEAGAQGPPGPAGPAGER-599-631	0	0	2	3	0	0	0	0	0	0	0		GVPGPPGAVGPAGKDGEAGAQGPPGPAGPAGER-599-631	0	1	0	3	0	0	0	0	0	0	0		GVPGPPGAVGPAGKDGEAGAQGPPGPAGPAGER-599-631	0	1	2	3	0	0	0	0	0	0
DGEAGAQGPPGPAGPAGER-613-631	0	1	0	0	0	0	0	0	0	0	0		DGEAGAQGPPGPAGPAGER-613-631	0	1	0	0	0	0	0	0	0	0	0		DGEAGAQGPPGPAGPAGER-613-631	0	1	2	0	0	0	0	0	0	0	0		DGEAGAQGPPGPAGPAGER-613-631	0	1	0	0	0	0	0	0	0	0
GVQGPPGPAGPR-686-697	0	1	0	0	0	0	0	0	0	0	0		GVQGPPGPAGPR-686-697	0	1	0	0	0	0	0	0	0	0	0		GVQGPPGPAGPR-686-697	0	1	2	0	0	0	0	0	0	0	0		GVQGPPGPAGPR-686-697	0	1	0	0	0	0	0	0	0	0
GLTGPIGPPGPAGAPGDK-764-781	0	0	2	0	0	0	0	0	0	0	0		GLTGPIGPPGPAGAPGDK-764-781	0	0	2	3	0	0	0	0	0	0	0		GLTGPIGPPGPAGAPGDK-764-781	0	0	2	0	0	0	0	0	0	0	0		GLTGPIGPPGPAGAPGDK-764-781	0	0	2	3	0	0	0	0	0	0
GLTGPIGPPGPAGAPGDKGESGPSGPAGPTGAR-764-796	0	1	2	3	4	0	0	0	0	0	0		GLTGPIGPPGPAGAPGDKGESGPSGPAGPTGAR-764-796	0	1	2	3	4	0	0	0	0	0	0		GLTGPIGPPGPAGAPGDKGESGPSGPAGPTGAR-764-796	0	0	2	3	4	0	0	0	0	0	0		GLTGPIGPPGPAGAPGDKGESGPSGPAGPTGAR-764-796	0	1	2	3	4	0	0	0	0	0
GESGPSGPAGPTGAR-782-796	0	0	0	0	0	0	0	0	0	0	0		GESGPSGPAGPTGAR-782-796	0	0	0	0	0	0	0	0	0	0	0		GESGPSGPAGPTGAR-782-796	0	1	0	0	0	0	0	0	0	0	0		GESGPSGPAGPTGAR-782-796	0	0	0	0	0	0	0	0	0	0
GAPGDRGEPGPPGPAGFAGPPGADGQPGAK-797-826	0	0	0	0	4	5	0	0	0	0	0		GAPGDRGEPGPPGPAGFAGPPGADGQPGAK-797-826	0	0	0	0	4	5	6	0	0	0	0		GAPGDRGEPGPPGPAGFAGPPGADGQPGAK-797-826	0	0	0	0	4	5	0	0	0	0	0		GAPGDRGEPGPPGPAGFAGPPGADGQPGAK-797-826	0	0	0	0	4	5	6	0	0	0
GEPGDAGAKGDAGPPGPAGPAGPPGPIGNVGAPGAK-827-862	0	0	0	3	4	0	0	0	0	0	0		GEPGDAGAKGDAGPPGPAGPAGPPGPIGNVGAPGAK-827-862	0	0	0	3	4	5	6	0	0	0	0		GEPGDAGAKGDAGPPGPAGPAGPPGPIGNVGAPGAK-827-862	0	0	0	0	0	0	0	0	0	0	0		GEPGDAGAKGDAGPPGPAGPAGPPGPIGNVGAPGAK-827-862	0	0	0	0	0	0	0	0	0	0
GDAGPPGPAGPAGPPGPIGNVGAPGAK-836-862	0	0	0	0	4	0	0	0	0	0	0		GDAGPPGPAGPAGPPGPIGNVGAPGAK-836-862	0	0	0	3	4	0	0	0	0	0	0		GDAGPPGPAGPAGPPGPIGNVGAPGAK-836-862	0	0	0	0	4	0	0	0	0	0	0		GDAGPPGPAGPAGPPGPIGNVGAPGAK-836-862	0	0	2	3	4	0	0	0	0	0
GDAGPPGPAGPAGPPGPIGNVGAPGAKGAR-836-865	0	0	0	0	4	0	0	0	0	0	0		GDAGPPGPAGPAGPPGPIGNVGAPGAKGAR-836-865	0	0	0	3	4	0	0	0	0	0	0		GDAGPPGPAGPAGPPGPIGNVGAPGAKGAR-836-865	0	0	0	0	4	0	0	0	0	0	0		GDAGPPGPAGPAGPPGPIGNVGAPGAKGAR-836-865	0	0	0	0	4	0	0	0	0	0
GSAGPPGATGFPGAAGR-866-882	0	0	2	3	0	0	0	0	0	0	0		GSAGPPGATGFPGAAGR-866-882	0	0	2	3	0	0	0	0	0	0	0		GSAGPPGATGFPGAAGR-866-882	0	0	2	0	0	0	0	0	0	0	0		GSAGPPGATGFPGAAGR-866-882	0	0	2	0	0	0	0	0	0	0
VGPPGPSGNAGPPGPPGPAGK-883-903	0	0	0	3	4	5	6	0	0	0	0		VGPPGPSGNAGPPGPPGPAGK-883-903	0	0	0	0	4	0	0	0	0	0	0		VGPPGPSGNAGPPGPPGPAGK-883-903	0	0	0	3	4	5	6	0	0	0	0		VGPPGPSGNAGPPGPPGPAGK-883-903	0	0	0	3	4	5	6	0	0	0
GETGPAGRPGEVGPPGPPGPAGEK-911-934	0	0	0	3	4	5	0	0	0	0	0		GETGPAGRPGEVGPPGPPGPAGEK-911-934	0	0	0	3	4	5	0	0	0	0	0		GETGPAGRPGEVGPPGPPGPAGEK-911-934	0	0	2	3	4	5	6	0	0	0	0		GETGPAGRPGEVGPPGPPGPAGEK-911-934	0	0	2	3	4	5	0	0	0	0
GETGPAGRPGEVGPPGPPGPAGEKGSPGADGPAGAPGTPGPQGIAGQR-911-958	0	0	0	0	0	0	0	0	0	0	0		GETGPAGRPGEVGPPGPPGPAGEKGSPGADGPAGAPGTPGPQGIAGQR-911-958	0	0	0	0	0	0	6	0	0	0	0		GETGPAGRPGEVGPPGPPGPAGEKGSPGADGPAGAPGTPGPQGIAGQR-911-958	0	0	0	0	0	5	0	0	8	0	0		GETGPAGRPGEVGPPGPPGPAGEKGSPGADGPAGAPGTPGPQGIAGQR-911-958	0	0	0	0	4	0	6	7	0	0
GSPGADGPAGAPGTPGPQGIAGQR-935-958	0	1	2	3	4	0	0	0	0	0	0		GSPGADGPAGAPGTPGPQGIAGQR-935-958	0	1	2	0	0	0	0	0	0	0	0		GSPGADGPAGAPGTPGPQGIAGQR-935-958	0	1	2	3	4	0	0	0	0	0	0		GSPGADGPAGAPGTPGPQGIAGQR-935-958	0	1	2	3	4	0	0	0	0	0
GVVGLPGQR-959-967	0	1	0	0	0	0	0	0	0	0	0		GVVGLPGQR-959-967	0	1	0	0	0	0	0	0	0	0	0		GVVGLPGQR-959-967	0	1	0	0	0	0	0	0	0	0	0		GVVGLPGQR-959-967	0	1	0	0	0	0	0	0	0	0
GFPGLPGPSGEPGK-971-984	0	1	2	3	0	0	0	0	0	0	0		GFPGLPGPSGEPGK-971-984	0	0	2	3	0	0	0	0	0	0	0		GFPGLPGPSGEPGK-971-984	0	1	2	3	0	0	0	0	0	0	0		GFPGLPGPSGEPGK-971-984	0	1	2	3	0	0	0	0	0	0
GDRGETGPAGPPGAPGAPGAPGPVGPAGK-1034-1062	0	0	2	3	4	0	0	0	0	0	0		GDRGETGPAGPPGAPGAPGAPGPVGPAGK-1034-1062	0	1	0	3	4	0	0	0	0	0	0		GDRGETGPAGPPGAPGAPGAPGPVGPAGK-1034-1062	0	0	2	3	4	5	0	0	0	0	0		GDRGETGPAGPPGAPGAPGAPGPVGPAGK-1034-1062	0	0	2	3	4	0	0	0	0	0
GETGPAGPPGAPGAPGAPGPVGPAGK-1037-1062	0	0	0	0	4	0	0	0	0	0	0		GETGPAGPPGAPGAPGAPGPVGPAGK-1037-1062	0	0	0	3	4	0	0	0	0	0	0		GETGPAGPPGAPGAPGAPGPVGPAGK-1037-1062	0	0	2	0	4	0	0	0	0	0	0		GETGPAGPPGAPGAPGAPGPVGPAGK-1037-1062	0	0	2	3	4	0	0	0	0	0
GFSGLQGPPGPPGSPGEQGPSGASGPAGPR-1112-1141	0	0	0	3	4	5	0	0	0	0	0		GFSGLQGPPGPPGSPGEQGPSGASGPAGPR-1112-1141	0	1	2	3	4	5	0	0	0	0	0		GFSGLQGPPGPPGSPGEQGPSGASGPAGPR-1112-1141	0	0	2	3	4	5	0	0	0	0	0		GFSGLQGPPGPPGSPGEQGPSGASGPAGPR-1112-1141	0	1	2	3	4	5	0	0	0	0
GPPGSAGAPGKDGLNGLPGPIGPPGPR-1142-1168	0	0	0	0	4	0	0	0	0	0	0		GPPGSAGAPGKDGLNGLPGPIGPPGPR-1142-1168	0	0	0	0	4	0	6	0	0	0	0		GPPGSAGAPGKDGLNGLPGPIGPPGPR-1142-1168	0	0	0	0	4	0	0	0	0	0	0		GPPGSAGAPGKDGLNGLPGPIGPPGPR-1142-1168	0	0	0	0	4	0	0	0	0	0
_x000D_	_x000D_	_x000D_	_x000D_	_x000D_	_x000D_	_x000D_	_x000D_	_x000D_	_x000D_	_x000D_	_x000D_		_x000D_	_x000D_	_x000D_	_x000D_	_x000D_	_x000D_	_x000D_	_x000D_	_x000D_	_x000D_	_x000D_	_x000D_		_x000D_	_x000D_	_x000D_	_x000D_	_x000D_	_x000D_	_x000D_	_x000D_	_x000D_	_x000D_	_x000D_	_x000D_		_x000D_	_x000D_	_x000D_	_x000D_	_x000D_	_x000D_	_x000D_	_x000D_	_x000D_	_x000D_	_x000D_
Liver-19	0	1	2	3	4	5	6	7	8	9	10		CRLM-19	0	1	2	3	4	5	6	7	8	9	10		Colon-5	0	1	2	3	4	5	6	7	8	9	10		CRC-5	0	1	2	3	4	5	6	7	8	9
GFSGLDGAK-269-277	0	0	0	0	0	0	0	0	0	0	0		GFSGLDGAK-269-277	0	0	0	0	0	0	0	0	0	0	0		GFSGLDGAK-269-277	0	0	0	0	0	0	0	0	0	0	0		GFSGLDGAK-269-277	0	1	0	0	0	0	0	0	0	0
GNDGATGAAGPPGPTGPAGPPGFPGAVGAK-323-352	0	0	2	3	4	0	0	0	0	0	0		GNDGATGAAGPPGPTGPAGPPGFPGAVGAK-323-352	0	0	2	3	0	0	0	0	0	0	0		GNDGATGAAGPPGPTGPAGPPGFPGAVGAK-323-352	0	0	2	3	4	0	0	0	0	0	0		GNDGATGAAGPPGPTGPAGPPGFPGAVGAK-323-352	0	0	2	3	4	0	0	0	0	0
GNDGATGAAGPPGPTGPAGPPGFPGAVGAKGEAGPQGPR-323-361	0	0	0	0	4	5	0	0	0	0	0		GNDGATGAAGPPGPTGPAGPPGFPGAVGAKGEAGPQGPR-323-361	0	0	0	3	0	5	0	0	0	0	0		GNDGATGAAGPPGPTGPAGPPGFPGAVGAKGEAGPQGPR-323-361	0	0	0	3	4	5	0	0	0	0	0		GNDGATGAAGPPGPTGPAGPPGFPGAVGAKGEAGPQGPR-323-361	0	0	0	3	4	0	0	0	0	0
GSEGPQGVRGEPGPPGPAGAAGPAGNPGADGQPGAK-362-397	0	0	0	3	4	5	6	0	0	0	0		GSEGPQGVRGEPGPPGPAGAAGPAGNPGADGQPGAK-362-397	0	0	0	3	4	5	6	0	0	0	0		GSEGPQGVRGEPGPPGPAGAAGPAGNPGADGQPGAK-362-397	0	0	0	0	0	5	0	0	0	0	0		GSEGPQGVRGEPGPPGPAGAAGPAGNPGADGQPGAK-362-397	0	0	0	0	0	5	0	0	0	0
GEPGPPGPAGAAGPAGNPGADGQPGAK-371-397	0	0	0	0	0	5	0	0	0	0	0		GEPGPPGPAGAAGPAGNPGADGQPGAK-371-397	0	0	0	3	4	5	0	0	0	0	0		GEPGPPGPAGAAGPAGNPGADGQPGAK-371-397	0	0	0	3	4	5	6	7	0	0	0		GEPGPPGPAGAAGPAGNPGADGQPGAK-371-397	0	0	0	3	4	5	6	0	0	0
GANGAPGIAGAPGFPGAR-398-415	0	0	0	3	0	0	0	0	0	0	0		GANGAPGIAGAPGFPGAR-398-415	0	0	0	3	0	0	0	0	0	0	0		GANGAPGIAGAPGFPGAR-398-415	0	0	0	0	0	0	0	0	0	0	0		GANGAPGIAGAPGFPGAR-398-415	0	0	0	0	0	0	0	0	0	0
GPSGPQGPGGPPGPK-416-430	0	1	2	3	0	0	0	0	0	0	0		GPSGPQGPGGPPGPK-416-430	0	1	2	0	0	0	0	0	0	0	0		GPSGPQGPGGPPGPK-416-430	0	1	2	3	4	0	0	0	0	0	0		GPSGPQGPGGPPGPK-416-430	0	1	2	3	0	0	0	0	0	0
GDTGAKGEPGPVGVQGPPGPAGEEGK-443-468	0	0	2	0	0	0	0	0	0	0	0		GDTGAKGEPGPVGVQGPPGPAGEEGK-443-468	0	0	2	3	0	0	0	0	0	0	0		GDTGAKGEPGPVGVQGPPGPAGEEGK-443-468	0	0	2	3	0	0	0	0	0	0	0		GDTGAKGEPGPVGVQGPPGPAGEEGK-443-468	0	0	2	3	0	0	0	0	0	0
GDTGAKGEPGPVGVQGPPGPAGEEGKR-443-469	0	0	0	0	0	0	0	0	0	0	0		GDTGAKGEPGPVGVQGPPGPAGEEGKR-443-469	0	0	0	3	0	0	0	0	0	0	0		GDTGAKGEPGPVGVQGPPGPAGEEGKR-443-469	0	0	2	3	4	0	0	0	0	0	0		GDTGAKGEPGPVGVQGPPGPAGEEGKR-443-469	0	0	2	3	0	0	0	0	0	0
GEPGPVGVQGPPGPAGEEGK-449-468	0	0	2	0	0	0	0	0	0	0	0		GEPGPVGVQGPPGPAGEEGK-449-468	0	0	2	0	0	0	0	0	0	0	0		GEPGPVGVQGPPGPAGEEGK-449-468	0	0	2	3	0	0	0	0	0	0	0		GEPGPVGVQGPPGPAGEEGK-449-468	0	0	2	0	0	0	0	0	0	0
GEPGPTGLPGPPGER-473-487	0	0	0	3	4	0	0	0	0	0	0		GEPGPTGLPGPPGER-473-487	0	0	0	3	0	0	0	0	0	0	0		GEPGPTGLPGPPGER-473-487	0	0	0	3	4	0	0	0	0	0	0		GEPGPTGLPGPPGER-473-487	0	0	2	3	0	0	0	0	0	0
GFPGADGVAGPK-494-505	0	1	0	0	0	0	0	0	0	0	0		GFPGADGVAGPK-494-505	0	1	0	0	0	0	0	0	0	0	0		GFPGADGVAGPK-494-505	0	1	2	0	0	0	0	0	0	0	0		GFPGADGVAGPK-494-505	0	1	2	0	0	0	0	0	0	0
GLTGSPGSPGPDGK-539-552	0	0	2	0	0	0	0	0	0	0	0		GLTGSPGSPGPDGK-539-552	0	1	2	0	0	0	0	0	0	0	0		GLTGSPGSPGPDGK-539-552	0	1	2	0	0	0	0	0	0	0	0		GLTGSPGSPGPDGK-539-552	0	1	2	0	0	0	0	0	0	0
TGPPGPAGQDGRPGPPGPPGAR-553-574	0	0	0	0	4	5	6	0	0	0	0		TGPPGPAGQDGRPGPPGPPGAR-553-574	0	0	0	0	4	5	6	0	0	0	0		TGPPGPAGQDGRPGPPGPPGAR-553-574	0	0	0	0	4	5	6	0	0	0	0		TGPPGPAGQDGRPGPPGPPGAR-553-574	0	0	0	0	4	0	0	0	0	0
GVPGPPGAVGPAGK-599-612	0	0	2	0	0	0	0	0	0	0	0		GVPGPPGAVGPAGK-599-612	0	1	2	0	0	0	0	0	0	0	0		GVPGPPGAVGPAGK-599-612	0	1	2	3	0	0	0	0	0	0	0		GVPGPPGAVGPAGK-599-612	0	1	2	0	0	0	0	0	0	0
GVPGPPGAVGPAGKDGEAGAQGPPGPAGPAGER-599-631	0	0	0	3	0	0	0	0	0	0	0		GVPGPPGAVGPAGKDGEAGAQGPPGPAGPAGER-599-631	0	0	2	3	0	0	0	0	0	0	0		GVPGPPGAVGPAGKDGEAGAQGPPGPAGPAGER-599-631	0	0	2	3	4	0	0	0	0	0	0		GVPGPPGAVGPAGKDGEAGAQGPPGPAGPAGER-599-631	0	1	2	3	0	0	0	0	0	0
DGEAGAQGPPGPAGPAGER-613-631	0	1	2	0	0	0	0	0	0	0	0		DGEAGAQGPPGPAGPAGER-613-631	0	1	0	0	0	0	0	0	0	0	0		DGEAGAQGPPGPAGPAGER-613-631	0	1	2	0	0	0	0	0	0	0	0		DGEAGAQGPPGPAGPAGER-613-631	0	1	2	0	0	0	0	0	0	0
GVQGPPGPAGPR-686-697	0	1	2	0	0	0	0	0	0	0	0		GVQGPPGPAGPR-686-697	0	1	0	0	0	0	0	0	0	0	0		GVQGPPGPAGPR-686-697	0	1	2	0	0	0	0	0	0	0	0		GVQGPPGPAGPR-686-697	0	1	0	0	0	0	0	0	0	0
GLTGPIGPPGPAGAPGDK-764-781	0	0	2	0	0	0	0	0	0	0	0		GLTGPIGPPGPAGAPGDK-764-781	0	0	2	3	0	0	0	0	0	0	0		GLTGPIGPPGPAGAPGDK-764-781	0	0	2	3	0	0	0	0	0	0	0		GLTGPIGPPGPAGAPGDK-764-781	0	1	2	3	0	0	0	0	0	0
GLTGPIGPPGPAGAPGDKGESGPSGPAGPTGAR-764-796	0	0	2	3	0	0	0	0	0	0	0		GLTGPIGPPGPAGAPGDKGESGPSGPAGPTGAR-764-796	0	1	2	3	4	0	0	0	0	0	0		GLTGPIGPPGPAGAPGDKGESGPSGPAGPTGAR-764-796	0	0	2	3	4	0	0	0	0	0	0		GLTGPIGPPGPAGAPGDKGESGPSGPAGPTGAR-764-796	0	1	2	3	4	0	0	0	0	0
GESGPSGPAGPTGAR-782-796	0	0	0	0	0	0	0	0	0	0	0		GESGPSGPAGPTGAR-782-796	0	0	0	0	0	0	0	0	0	0	0		GESGPSGPAGPTGAR-782-796	0	1	0	0	0	0	0	0	0	0	0		GESGPSGPAGPTGAR-782-796	0	0	0	0	0	0	0	0	0	0
GAPGDRGEPGPPGPAGFAGPPGADGQPGAK-797-826	0	0	0	0	4	5	0	0	0	0	0		GAPGDRGEPGPPGPAGFAGPPGADGQPGAK-797-826	0	0	0	0	4	5	0	0	0	0	0		GAPGDRGEPGPPGPAGFAGPPGADGQPGAK-797-826	0	0	0	0	4	5	6	7	0	0	0		GAPGDRGEPGPPGPAGFAGPPGADGQPGAK-797-826	0	0	0	0	4	5	0	0	0	0
GEPGDAGAKGDAGPPGPAGPAGPPGPIGNVGAPGAK-827-862	0	0	0	3	4	5	0	0	0	0	0		GEPGDAGAKGDAGPPGPAGPAGPPGPIGNVGAPGAK-827-862	0	0	0	3	4	5	6	0	0	0	0		GEPGDAGAKGDAGPPGPAGPAGPPGPIGNVGAPGAK-827-862	0	0	0	0	0	0	0	0	0	0	0		GEPGDAGAKGDAGPPGPAGPAGPPGPIGNVGAPGAK-827-862	0	0	0	0	0	0	6	0	0	0
GDAGPPGPAGPAGPPGPIGNVGAPGAK-836-862	0	0	0	3	0	0	0	0	0	0	0		GDAGPPGPAGPAGPPGPIGNVGAPGAK-836-862	0	0	2	3	4	0	0	0	0	0	0		GDAGPPGPAGPAGPPGPIGNVGAPGAK-836-862	0	0	2	3	4	5	0	0	0	0	0		GDAGPPGPAGPAGPPGPIGNVGAPGAK-836-862	0	0	0	3	4	0	0	0	0	0
GDAGPPGPAGPAGPPGPIGNVGAPGAKGAR-836-865	0	0	0	0	0	0	0	0	0	0	0		GDAGPPGPAGPAGPPGPIGNVGAPGAKGAR-836-865	0	0	0	3	4	0	0	0	0	0	0		GDAGPPGPAGPAGPPGPIGNVGAPGAKGAR-836-865	0	0	0	0	4	5	0	0	0	0	0		GDAGPPGPAGPAGPPGPIGNVGAPGAKGAR-836-865	0	0	0	3	4	0	0	0	0	0
GSAGPPGATGFPGAAGR-866-882	0	0	2	3	0	0	0	0	0	0	0		GSAGPPGATGFPGAAGR-866-882	0	0	2	3	0	0	0	0	0	0	0		GSAGPPGATGFPGAAGR-866-882	0	0	2	3	0	0	0	0	0	0	0		GSAGPPGATGFPGAAGR-866-882	0	0	2	0	0	0	0	0	0	0
VGPPGPSGNAGPPGPPGPAGK-883-903	0	0	0	0	0	5	0	0	0	0	0		VGPPGPSGNAGPPGPPGPAGK-883-903	0	0	0	3	4	0	0	0	0	0	0		VGPPGPSGNAGPPGPPGPAGK-883-903	0	0	0	3	4	5	6	0	0	0	0		VGPPGPSGNAGPPGPPGPAGK-883-903	0	0	0	3	4	5	0	0	0	0
GETGPAGRPGEVGPPGPPGPAGEK-911-934	0	0	0	0	4	0	0	0	0	0	0		GETGPAGRPGEVGPPGPPGPAGEK-911-934	0	0	2	3	4	5	0	0	0	0	0		GETGPAGRPGEVGPPGPPGPAGEK-911-934	0	0	2	3	4	5	6	0	0	0	0		GETGPAGRPGEVGPPGPPGPAGEK-911-934	0	0	0	3	4	0	0	0	0	0
GETGPAGRPGEVGPPGPPGPAGEKGSPGADGPAGAPGTPGPQGIAGQR-911-958	0	0	0	0	4	0	0	0	8	0	0		GETGPAGRPGEVGPPGPPGPAGEKGSPGADGPAGAPGTPGPQGIAGQR-911-958	0	0	0	0	4	0	6	7	0	0	0		GETGPAGRPGEVGPPGPPGPAGEKGSPGADGPAGAPGTPGPQGIAGQR-911-958	0	0	0	0	0	0	0	0	0	9	10		GETGPAGRPGEVGPPGPPGPAGEKGSPGADGPAGAPGTPGPQGIAGQR-911-958	0	0	0	0	0	5	6	0	0	0
GSPGADGPAGAPGTPGPQGIAGQR-935-958	0	0	2	0	0	0	0	0	0	0	0		GSPGADGPAGAPGTPGPQGIAGQR-935-958	0	0	2	3	0	0	0	0	0	0	0		GSPGADGPAGAPGTPGPQGIAGQR-935-958	0	1	2	3	4	0	0	0	0	0	0		GSPGADGPAGAPGTPGPQGIAGQR-935-958	0	1	2	3	4	0	0	0	0	0
GVVGLPGQR-959-967	0	1	0	0	0	0	0	0	0	0	0		GVVGLPGQR-959-967	0	1	0	0	0	0	0	0	0	0	0		GVVGLPGQR-959-967	0	1	0	0	0	0	0	0	0	0	0		GVVGLPGQR-959-967	0	1	0	0	0	0	0	0	0	0
GFPGLPGPSGEPGK-971-984	0	0	2	3	0	0	0	0	0	0	0		GFPGLPGPSGEPGK-971-984	0	0	2	3	0	0	0	0	0	0	0		GFPGLPGPSGEPGK-971-984	0	1	2	3	0	0	0	0	0	0	0		GFPGLPGPSGEPGK-971-984	0	1	2	3	0	0	0	0	0	0
GDRGETGPAGPPGAPGAPGAPGPVGPAGK-1034-1062	0	0	2	3	0	0	0	0	0	0	0		GDRGETGPAGPPGAPGAPGAPGPVGPAGK-1034-1062	0	1	2	3	0	0	0	0	0	0	0		GDRGETGPAGPPGAPGAPGAPGPVGPAGK-1034-1062	0	1	2	3	4	5	0	0	0	0	0		GDRGETGPAGPPGAPGAPGAPGPVGPAGK-1034-1062	0	0	2	3	4	0	0	0	0	0
GETGPAGPPGAPGAPGAPGPVGPAGK-1037-1062	0	0	0	0	4	0	0	0	0	0	0		GETGPAGPPGAPGAPGAPGPVGPAGK-1037-1062	0	0	2	0	4	0	0	0	0	0	0		GETGPAGPPGAPGAPGAPGPVGPAGK-1037-1062	0	0	2	0	4	5	0	0	0	0	0		GETGPAGPPGAPGAPGAPGPVGPAGK-1037-1062	0	1	2	3	4	0	0	0	0	0
GFSGLQGPPGPPGSPGEQGPSGASGPAGPR-1112-1141	0	0	2	3	4	5	0	0	0	0	0		GFSGLQGPPGPPGSPGEQGPSGASGPAGPR-1112-1141	0	1	2	3	4	0	0	0	0	0	0		GFSGLQGPPGPPGSPGEQGPSGASGPAGPR-1112-1141	0	0	2	3	4	5	0	0	0	0	0		GFSGLQGPPGPPGSPGEQGPSGASGPAGPR-1112-1141	0	1	2	3	4	5	0	0	0	0
GPPGSAGAPGKDGLNGLPGPIGPPGPR-1142-1168	0	0	0	0	4	0	0	0	0	0	0		GPPGSAGAPGKDGLNGLPGPIGPPGPR-1142-1168	0	0	0	3	4	0	0	0	0	0	0		GPPGSAGAPGKDGLNGLPGPIGPPGPR-1142-1168	0	0	0	0	0	0	6	0	0	0	0		GPPGSAGAPGKDGLNGLPGPIGPPGPR-1142-1168	0	0	0	0	0	5	6	0	0	0
_x000D_	_x000D_	_x000D_	_x000D_	_x000D_	_x000D_	_x000D_	_x000D_	_x000D_	_x000D_	_x000D_	_x000D_		_x000D_	_x000D_	_x000D_	_x000D_	_x000D_	_x000D_	_x000D_	_x000D_	_x000D_	_x000D_	_x000D_	_x000D_		_x000D_	_x000D_	_x000D_	_x000D_	_x000D_	_x000D_	_x000D_	_x000D_	_x000D_	_x000D_	_x000D_	_x000D_		_x000D_	_x000D_	_x000D_	_x000D_	_x000D_	_x000D_	_x000D_	_x000D_	_x000D_	_x000D_	_x000D_
Liver-2	0	1	2	3	4	5	6	7	8	9	10		CRLM-2	0	1	2	3	4	5	6	7	8	9	10		Colon-6	0	1	2	3	4	5	6	7	8	9	10		CRC-6	0	1	2	3	4	5	6	7	8	9
GFSGLDGAK-269-277	0	0	0	0	0	0	0	0	0	0	0		GFSGLDGAK-269-277	0	1	0	0	0	0	0	0	0	0	0		GFSGLDGAK-269-277	0	1	0	0	0	0	0	0	0	0	0		GFSGLDGAK-269-277	0	1	0	0	0	0	0	0	0	0
GNDGATGAAGPPGPTGPAGPPGFPGAVGAK-323-352	0	0	0	3	4	5	0	0	0	0	0		GNDGATGAAGPPGPTGPAGPPGFPGAVGAK-323-352	0	0	2	3	4	0	0	0	0	0	0		GNDGATGAAGPPGPTGPAGPPGFPGAVGAK-323-352	0	0	2	3	4	0	0	0	0	0	0		GNDGATGAAGPPGPTGPAGPPGFPGAVGAK-323-352	0	0	2	3	4	0	0	0	0	0
GNDGATGAAGPPGPTGPAGPPGFPGAVGAKGEAGPQGPR-323-361	0	0	0	0	0	5	0	0	0	0	0		GNDGATGAAGPPGPTGPAGPPGFPGAVGAKGEAGPQGPR-323-361	0	0	0	3	0	5	0	0	0	0	0		GNDGATGAAGPPGPTGPAGPPGFPGAVGAKGEAGPQGPR-323-361	0	0	0	3	4	5	6	0	0	0	0		GNDGATGAAGPPGPTGPAGPPGFPGAVGAKGEAGPQGPR-323-361	0	0	0	3	4	0	0	0	0	0
GSEGPQGVRGEPGPPGPAGAAGPAGNPGADGQPGAK-362-397	0	0	0	0	4	0	0	0	0	0	0		GSEGPQGVRGEPGPPGPAGAAGPAGNPGADGQPGAK-362-397	0	0	0	0	4	5	0	0	0	0	0		GSEGPQGVRGEPGPPGPAGAAGPAGNPGADGQPGAK-362-397	0	0	0	0	0	5	0	0	0	0	0		GSEGPQGVRGEPGPPGPAGAAGPAGNPGADGQPGAK-362-397	0	0	0	0	4	5	0	0	0	0
GEPGPPGPAGAAGPAGNPGADGQPGAK-371-397	0	0	0	0	4	5	0	0	0	0	0		GEPGPPGPAGAAGPAGNPGADGQPGAK-371-397	0	0	0	3	4	5	0	0	0	0	0		GEPGPPGPAGAAGPAGNPGADGQPGAK-371-397	0	0	0	3	4	5	6	0	0	0	0		GEPGPPGPAGAAGPAGNPGADGQPGAK-371-397	0	0	0	3	4	5	6	0	0	0
GANGAPGIAGAPGFPGAR-398-415	0	0	0	3	0	0	0	0	0	0	0		GANGAPGIAGAPGFPGAR-398-415	0	0	0	3	0	0	0	0	0	0	0		GANGAPGIAGAPGFPGAR-398-415	0	0	0	3	0	0	0	0	0	0	0		GANGAPGIAGAPGFPGAR-398-415	0	0	0	3	0	0	0	0	0	0
GPSGPQGPGGPPGPK-416-430	0	1	2	0	0	0	0	0	0	0	0		GPSGPQGPGGPPGPK-416-430	0	1	2	3	0	0	0	0	0	0	0		GPSGPQGPGGPPGPK-416-430	0	1	2	3	4	0	0	0	0	0	0		GPSGPQGPGGPPGPK-416-430	0	1	2	3	4	0	0	0	0	0
GDTGAKGEPGPVGVQGPPGPAGEEGK-443-468	0	0	0	3	0	0	0	0	0	0	0		GDTGAKGEPGPVGVQGPPGPAGEEGK-443-468	0	0	0	3	0	0	0	0	0	0	0		GDTGAKGEPGPVGVQGPPGPAGEEGK-443-468	0	0	2	3	0	0	0	0	0	0	0		GDTGAKGEPGPVGVQGPPGPAGEEGK-443-468	0	0	2	3	0	0	0	0	0	0
GDTGAKGEPGPVGVQGPPGPAGEEGKR-443-469	0	0	0	0	0	0	0	0	0	0	0		GDTGAKGEPGPVGVQGPPGPAGEEGKR-443-469	0	0	2	3	0	0	0	0	0	0	0		GDTGAKGEPGPVGVQGPPGPAGEEGKR-443-469	0	0	2	0	4	0	0	0	0	0	0		GDTGAKGEPGPVGVQGPPGPAGEEGKR-443-469	0	0	2	3	0	0	0	0	0	0
GEPGPVGVQGPPGPAGEEGK-449-468	0	0	2	0	0	0	0	0	0	0	0		GEPGPVGVQGPPGPAGEEGK-449-468	0	0	2	3	0	0	0	0	0	0	0		GEPGPVGVQGPPGPAGEEGK-449-468	0	0	2	3	0	0	0	0	0	0	0		GEPGPVGVQGPPGPAGEEGK-449-468	0	0	2	3	0	0	0	0	0	0
GEPGPTGLPGPPGER-473-487	0	0	0	3	0	0	0	0	0	0	0		GEPGPTGLPGPPGER-473-487	0	0	0	3	0	0	0	0	0	0	0		GEPGPTGLPGPPGER-473-487	0	0	0	3	4	0	0	0	0	0	0		GEPGPTGLPGPPGER-473-487	0	0	2	3	4	0	0	0	0	0
GFPGADGVAGPK-494-505	0	1	0	0	0	0	0	0	0	0	0		GFPGADGVAGPK-494-505	0	1	2	0	0	0	0	0	0	0	0		GFPGADGVAGPK-494-505	0	1	2	0	0	0	0	0	0	0	0		GFPGADGVAGPK-494-505	0	1	2	0	0	0	0	0	0	0
GLTGSPGSPGPDGK-539-552	0	1	2	0	0	0	0	0	0	0	0		GLTGSPGSPGPDGK-539-552	0	1	2	0	0	0	0	0	0	0	0		GLTGSPGSPGPDGK-539-552	0	1	2	0	0	0	0	0	0	0	0		GLTGSPGSPGPDGK-539-552	0	1	2	0	0	0	0	0	0	0
TGPPGPAGQDGRPGPPGPPGAR-553-574	0	0	0	0	4	5	6	0	0	0	0		TGPPGPAGQDGRPGPPGPPGAR-553-574	0	0	0	0	4	5	0	0	0	0	0		TGPPGPAGQDGRPGPPGPPGAR-553-574	0	0	0	0	4	5	6	0	0	0	0		TGPPGPAGQDGRPGPPGPPGAR-553-574	0	0	0	0	4	0	0	0	0	0
GVPGPPGAVGPAGK-599-612	0	0	2	0	0	0	0	0	0	0	0		GVPGPPGAVGPAGK-599-612	0	1	2	0	0	0	0	0	0	0	0		GVPGPPGAVGPAGK-599-612	0	1	2	3	0	0	0	0	0	0	0		GVPGPPGAVGPAGK-599-612	0	1	2	0	0	0	0	0	0	0
GVPGPPGAVGPAGKDGEAGAQGPPGPAGPAGER-599-631	0	0	0	3	0	0	0	0	0	0	0		GVPGPPGAVGPAGKDGEAGAQGPPGPAGPAGER-599-631	0	0	2	3	0	0	0	0	0	0	0		GVPGPPGAVGPAGKDGEAGAQGPPGPAGPAGER-599-631	0	1	2	3	4	0	0	0	0	0	0		GVPGPPGAVGPAGKDGEAGAQGPPGPAGPAGER-599-631	0	1	2	3	4	0	0	0	0	0
DGEAGAQGPPGPAGPAGER-613-631	0	1	0	0	0	0	0	0	0	0	0		DGEAGAQGPPGPAGPAGER-613-631	0	1	2	0	0	0	0	0	0	0	0		DGEAGAQGPPGPAGPAGER-613-631	0	1	2	0	0	0	0	0	0	0	0		DGEAGAQGPPGPAGPAGER-613-631	0	1	2	0	0	0	0	0	0	0
GVQGPPGPAGPR-686-697	0	1	0	0	0	0	0	0	0	0	0		GVQGPPGPAGPR-686-697	0	1	2	0	0	0	0	0	0	0	0		GVQGPPGPAGPR-686-697	0	1	2	0	0	0	0	0	0	0	0		GVQGPPGPAGPR-686-697	0	1	0	0	0	0	0	0	0	0
GLTGPIGPPGPAGAPGDK-764-781	0	0	2	3	0	0	0	0	0	0	0		GLTGPIGPPGPAGAPGDK-764-781	0	0	2	3	0	0	0	0	0	0	0		GLTGPIGPPGPAGAPGDK-764-781	0	0	2	3	0	0	0	0	0	0	0		GLTGPIGPPGPAGAPGDK-764-781	0	1	2	3	0	0	0	0	0	0
GLTGPIGPPGPAGAPGDKGESGPSGPAGPTGAR-764-796	0	1	2	0	4	0	0	0	0	0	0		GLTGPIGPPGPAGAPGDKGESGPSGPAGPTGAR-764-796	0	1	2	3	4	0	0	0	0	0	0		GLTGPIGPPGPAGAPGDKGESGPSGPAGPTGAR-764-796	0	1	2	3	4	0	0	0	0	0	0		GLTGPIGPPGPAGAPGDKGESGPSGPAGPTGAR-764-796	0	1	2	3	0	0	0	0	0	0
GESGPSGPAGPTGAR-782-796	0	0	0	0	0	0	0	0	0	0	0		GESGPSGPAGPTGAR-782-796	0	0	0	0	0	0	0	0	0	0	0		GESGPSGPAGPTGAR-782-796	0	1	0	0	0	0	0	0	0	0	0		GESGPSGPAGPTGAR-782-796	0	0	0	0	0	0	0	0	0	0
GAPGDRGEPGPPGPAGFAGPPGADGQPGAK-797-826	0	0	0	0	4	5	0	0	0	0	0		GAPGDRGEPGPPGPAGFAGPPGADGQPGAK-797-826	0	0	0	0	4	5	0	0	0	0	0		GAPGDRGEPGPPGPAGFAGPPGADGQPGAK-797-826	0	0	0	0	4	5	6	7	0	0	0		GAPGDRGEPGPPGPAGFAGPPGADGQPGAK-797-826	0	0	0	0	4	5	6	0	0	0
GEPGDAGAKGDAGPPGPAGPAGPPGPIGNVGAPGAK-827-862	0	0	0	0	4	0	6	0	0	0	0		GEPGDAGAKGDAGPPGPAGPAGPPGPIGNVGAPGAK-827-862	0	0	0	3	4	5	6	0	0	0	0		GEPGDAGAKGDAGPPGPAGPAGPPGPIGNVGAPGAK-827-862	0	0	0	0	0	0	0	0	0	0	0		GEPGDAGAKGDAGPPGPAGPAGPPGPIGNVGAPGAK-827-862	0	0	0	0	0	0	6	0	0	0
GDAGPPGPAGPAGPPGPIGNVGAPGAK-836-862	0	0	2	3	0	5	0	0	0	0	0		GDAGPPGPAGPAGPPGPIGNVGAPGAK-836-862	0	0	2	3	4	5	0	0	0	0	0		GDAGPPGPAGPAGPPGPIGNVGAPGAK-836-862	0	0	2	3	4	5	0	0	0	0	0		GDAGPPGPAGPAGPPGPIGNVGAPGAK-836-862	0	0	2	3	4	5	0	0	0	0
GDAGPPGPAGPAGPPGPIGNVGAPGAKGAR-836-865	0	0	0	0	4	0	0	0	0	0	0		GDAGPPGPAGPAGPPGPIGNVGAPGAKGAR-836-865	0	0	0	3	4	0	0	0	0	0	0		GDAGPPGPAGPAGPPGPIGNVGAPGAKGAR-836-865	0	0	0	0	4	5	0	0	0	0	0		GDAGPPGPAGPAGPPGPIGNVGAPGAKGAR-836-865	0	0	0	3	4	0	0	0	0	0
GSAGPPGATGFPGAAGR-866-882	0	0	2	3	0	0	0	0	0	0	0		GSAGPPGATGFPGAAGR-866-882	0	0	2	3	0	0	0	0	0	0	0		GSAGPPGATGFPGAAGR-866-882	0	0	2	3	0	0	0	0	0	0	0		GSAGPPGATGFPGAAGR-866-882	0	0	2	0	0	0	0	0	0	0
VGPPGPSGNAGPPGPPGPAGK-883-903	0	0	0	0	4	0	0	0	0	0	0		VGPPGPSGNAGPPGPPGPAGK-883-903	0	0	0	3	4	0	0	0	0	0	0		VGPPGPSGNAGPPGPPGPAGK-883-903	0	0	0	3	4	5	6	0	0	0	0		VGPPGPSGNAGPPGPPGPAGK-883-903	0	0	0	3	4	0	6	0	0	0
GETGPAGRPGEVGPPGPPGPAGEK-911-934	0	0	2	0	4	5	0	0	0	0	0		GETGPAGRPGEVGPPGPPGPAGEK-911-934	0	0	2	3	4	5	0	0	0	0	0		GETGPAGRPGEVGPPGPPGPAGEK-911-934	0	0	2	3	4	5	6	0	0	0	0		GETGPAGRPGEVGPPGPPGPAGEK-911-934	0	0	2	3	4	0	0	0	0	0
GETGPAGRPGEVGPPGPPGPAGEKGSPGADGPAGAPGTPGPQGIAGQR-911-958	0	0	0	0	0	0	6	0	8	0	0		GETGPAGRPGEVGPPGPPGPAGEKGSPGADGPAGAPGTPGPQGIAGQR-911-958	0	0	0	0	4	0	6	0	0	0	0		GETGPAGRPGEVGPPGPPGPAGEKGSPGADGPAGAPGTPGPQGIAGQR-911-958	0	0	0	0	0	0	6	7	0	0	0		GETGPAGRPGEVGPPGPPGPAGEKGSPGADGPAGAPGTPGPQGIAGQR-911-958	0	0	0	0	4	5	6	0	0	0
GSPGADGPAGAPGTPGPQGIAGQR-935-958	0	1	2	0	0	0	0	0	0	0	0		GSPGADGPAGAPGTPGPQGIAGQR-935-958	0	1	2	3	0	0	0	0	0	0	0		GSPGADGPAGAPGTPGPQGIAGQR-935-958	0	1	2	3	4	0	0	0	0	0	0		GSPGADGPAGAPGTPGPQGIAGQR-935-958	0	1	2	3	4	0	0	0	0	0
GVVGLPGQR-959-967	0	1	0	0	0	0	0	0	0	0	0		GVVGLPGQR-959-967	0	1	0	0	0	0	0	0	0	0	0		GVVGLPGQR-959-967	0	1	0	0	0	0	0	0	0	0	0		GVVGLPGQR-959-967	0	1	0	0	0	0	0	0	0	0
GFPGLPGPSGEPGK-971-984	0	0	2	3	0	0	0	0	0	0	0		GFPGLPGPSGEPGK-971-984	0	1	2	3	0	0	0	0	0	0	0		GFPGLPGPSGEPGK-971-984	0	1	2	3	0	0	0	0	0	0	0		GFPGLPGPSGEPGK-971-984	0	1	2	3	0	0	0	0	0	0
GDRGETGPAGPPGAPGAPGAPGPVGPAGK-1034-1062	0	0	0	0	4	0	0	0	0	0	0		GDRGETGPAGPPGAPGAPGAPGPVGPAGK-1034-1062	0	0	2	3	4	0	0	0	0	0	0		GDRGETGPAGPPGAPGAPGAPGPVGPAGK-1034-1062	0	1	2	3	4	5	0	0	0	0	0		GDRGETGPAGPPGAPGAPGAPGPVGPAGK-1034-1062	0	1	2	3	4	0	0	0	0	0
GETGPAGPPGAPGAPGAPGPVGPAGK-1037-1062	0	0	0	0	4	0	0	0	0	0	0		GETGPAGPPGAPGAPGAPGPVGPAGK-1037-1062	0	1	2	0	4	0	0	0	0	0	0		GETGPAGPPGAPGAPGAPGPVGPAGK-1037-1062	0	0	2	3	4	5	0	0	0	0	0		GETGPAGPPGAPGAPGAPGPVGPAGK-1037-1062	0	1	2	3	4	0	0	0	0	0
GFSGLQGPPGPPGSPGEQGPSGASGPAGPR-1112-1141	0	0	2	3	0	5	0	0	0	0	0		GFSGLQGPPGPPGSPGEQGPSGASGPAGPR-1112-1141	0	1	2	3	0	5	6	0	0	0	0		GFSGLQGPPGPPGSPGEQGPSGASGPAGPR-1112-1141	0	1	2	3	4	5	0	0	0	0	0		GFSGLQGPPGPPGSPGEQGPSGASGPAGPR-1112-1141	0	1	2	3	4	5	0	0	0	0
GPPGSAGAPGKDGLNGLPGPIGPPGPR-1142-1168	0	0	0	0	4	0	0	0	0	0	0		GPPGSAGAPGKDGLNGLPGPIGPPGPR-1142-1168	0	0	0	0	4	5	6	0	0	0	0		GPPGSAGAPGKDGLNGLPGPIGPPGPR-1142-1168	0	0	0	0	4	0	0	0	0	0	0		GPPGSAGAPGKDGLNGLPGPIGPPGPR-1142-1168	0	0	0	0	4	0	0	0	0	0
_x000D_	_x000D_	_x000D_	_x000D_	_x000D_	_x000D_	_x000D_	_x000D_	_x000D_	_x000D_	_x000D_	_x000D_		_x000D_	_x000D_	_x000D_	_x000D_	_x000D_	_x000D_	_x000D_	_x000D_	_x000D_	_x000D_	_x000D_	_x000D_		_x000D_	_x000D_	_x000D_	_x000D_	_x000D_	_x000D_	_x000D_	_x000D_	_x000D_	_x000D_	_x000D_	_x000D_		_x000D_	_x000D_	_x000D_	_x000D_	_x000D_	_x000D_	_x000D_	_x000D_	_x000D_	_x000D_	_x000D_
Liver-20	0	1	2	3	4	5	6	7	8	9	10		CRLM-20	0	1	2	3	4	5	6	7	8	9	10		Colon-8	0	1	2	3	4	5	6	7	8	9	10		CRC-8-1	0	1	2	3	4	5	6	7	8	9
GFSGLDGAK-269-277	0	0	0	0	0	0	0	0	0	0	0		GFSGLDGAK-269-277	0	0	0	0	0	0	0	0	0	0	0		GFSGLDGAK-269-277	0	1	0	0	0	0	0	0	0	0	0		GFSGLDGAK-269-277	0	1	0	0	0	0	0	0	0	0
GNDGATGAAGPPGPTGPAGPPGFPGAVGAK-323-352	0	0	2	3	4	0	0	0	0	0	0		GNDGATGAAGPPGPTGPAGPPGFPGAVGAK-323-352	0	0	2	3	0	0	0	0	0	0	0		GNDGATGAAGPPGPTGPAGPPGFPGAVGAK-323-352	0	0	2	3	4	0	0	0	0	0	0		GNDGATGAAGPPGPTGPAGPPGFPGAVGAK-323-352	0	0	2	3	4	0	0	0	0	0
GNDGATGAAGPPGPTGPAGPPGFPGAVGAKGEAGPQGPR-323-361	0	0	0	3	0	0	0	0	0	0	0		GNDGATGAAGPPGPTGPAGPPGFPGAVGAKGEAGPQGPR-323-361	0	0	0	3	4	0	0	0	0	0	0		GNDGATGAAGPPGPTGPAGPPGFPGAVGAKGEAGPQGPR-323-361	0	0	0	3	4	5	0	0	0	0	0		GNDGATGAAGPPGPTGPAGPPGFPGAVGAKGEAGPQGPR-323-361	0	0	0	0	4	5	0	0	0	0
GSEGPQGVRGEPGPPGPAGAAGPAGNPGADGQPGAK-362-397	0	0	0	0	4	5	6	7	0	0	0		GSEGPQGVRGEPGPPGPAGAAGPAGNPGADGQPGAK-362-397	0	0	0	3	4	5	6	0	0	0	0		GSEGPQGVRGEPGPPGPAGAAGPAGNPGADGQPGAK-362-397	0	0	0	0	4	5	0	0	0	0	0		GSEGPQGVRGEPGPPGPAGAAGPAGNPGADGQPGAK-362-397	0	0	0	3	4	5	0	0	0	0
GEPGPPGPAGAAGPAGNPGADGQPGAK-371-397	0	0	0	0	0	0	0	0	0	0	0		GEPGPPGPAGAAGPAGNPGADGQPGAK-371-397	0	0	0	3	4	0	0	0	0	0	0		GEPGPPGPAGAAGPAGNPGADGQPGAK-371-397	0	0	0	3	4	5	6	0	0	0	0		GEPGPPGPAGAAGPAGNPGADGQPGAK-371-397	0	0	2	3	4	5	6	0	0	0
GANGAPGIAGAPGFPGAR-398-415	0	0	0	3	0	0	0	0	0	0	0		GANGAPGIAGAPGFPGAR-398-415	0	0	0	3	0	0	0	0	0	0	0		GANGAPGIAGAPGFPGAR-398-415	0	0	0	3	0	0	0	0	0	0	0		GANGAPGIAGAPGFPGAR-398-415	0	0	0	3	0	0	0	0	0	0
GPSGPQGPGGPPGPK-416-430	0	1	2	3	0	0	0	0	0	0	0		GPSGPQGPGGPPGPK-416-430	0	1	2	0	0	0	0	0	0	0	0		GPSGPQGPGGPPGPK-416-430	0	1	2	3	4	0	0	0	0	0	0		GPSGPQGPGGPPGPK-416-430	0	1	2	3	4	0	0	0	0	0
GDTGAKGEPGPVGVQGPPGPAGEEGK-443-468	0	0	2	0	0	0	0	0	0	0	0		GDTGAKGEPGPVGVQGPPGPAGEEGK-443-468	0	0	2	0	0	0	0	0	0	0	0		GDTGAKGEPGPVGVQGPPGPAGEEGK-443-468	0	0	2	0	0	0	0	0	0	0	0		GDTGAKGEPGPVGVQGPPGPAGEEGK-443-468	0	0	2	3	0	0	0	0	0	0
GDTGAKGEPGPVGVQGPPGPAGEEGKR-443-469	0	0	0	0	0	0	0	0	0	0	0		GDTGAKGEPGPVGVQGPPGPAGEEGKR-443-469	0	0	2	0	0	0	0	0	0	0	0		GDTGAKGEPGPVGVQGPPGPAGEEGKR-443-469	0	0	2	3	0	0	0	0	0	0	0		GDTGAKGEPGPVGVQGPPGPAGEEGKR-443-469	0	0	2	3	0	0	0	0	0	0
GEPGPVGVQGPPGPAGEEGK-449-468	0	0	0	0	0	0	0	0	0	0	0		GEPGPVGVQGPPGPAGEEGK-449-468	0	0	0	0	0	0	0	0	0	0	0		GEPGPVGVQGPPGPAGEEGK-449-468	0	0	2	3	0	0	0	0	0	0	0		GEPGPVGVQGPPGPAGEEGK-449-468	0	0	2	0	0	0	0	0	0	0
GEPGPTGLPGPPGER-473-487	0	0	0	3	0	0	0	0	0	0	0		GEPGPTGLPGPPGER-473-487	0	0	0	3	0	0	0	0	0	0	0		GEPGPTGLPGPPGER-473-487	0	0	0	3	4	0	0	0	0	0	0		GEPGPTGLPGPPGER-473-487	0	0	0	3	4	0	0	0	0	0
GFPGADGVAGPK-494-505	0	1	0	0	0	0	0	0	0	0	0		GFPGADGVAGPK-494-505	0	1	0	0	0	0	0	0	0	0	0		GFPGADGVAGPK-494-505	0	1	0	0	0	0	0	0	0	0	0		GFPGADGVAGPK-494-505	0	1	2	0	0	0	0	0	0	0
GLTGSPGSPGPDGK-539-552	0	0	2	0	0	0	0	0	0	0	0		GLTGSPGSPGPDGK-539-552	0	1	2	0	0	0	0	0	0	0	0		GLTGSPGSPGPDGK-539-552	0	1	2	0	0	0	0	0	0	0	0		GLTGSPGSPGPDGK-539-552	0	1	2	0	0	0	0	0	0	0
TGPPGPAGQDGRPGPPGPPGAR-553-574	0	0	2	0	4	5	6	0	0	0	0		TGPPGPAGQDGRPGPPGPPGAR-553-574	0	0	0	0	4	5	0	0	0	0	0		TGPPGPAGQDGRPGPPGPPGAR-553-574	0	0	0	0	4	5	6	0	0	0	0		TGPPGPAGQDGRPGPPGPPGAR-553-574	0	0	0	0	4	5	0	0	0	0
GVPGPPGAVGPAGK-599-612	0	0	2	0	0	0	0	0	0	0	0		GVPGPPGAVGPAGK-599-612	0	0	2	0	0	0	0	0	0	0	0		GVPGPPGAVGPAGK-599-612	0	1	2	0	0	0	0	0	0	0	0		GVPGPPGAVGPAGK-599-612	0	1	2	0	0	0	0	0	0	0
GVPGPPGAVGPAGKDGEAGAQGPPGPAGPAGER-599-631	0	0	0	3	0	0	0	0	0	0	0		GVPGPPGAVGPAGKDGEAGAQGPPGPAGPAGER-599-631	0	0	0	3	0	0	0	0	0	0	0		GVPGPPGAVGPAGKDGEAGAQGPPGPAGPAGER-599-631	0	1	2	3	0	0	0	0	0	0	0		GVPGPPGAVGPAGKDGEAGAQGPPGPAGPAGER-599-631	0	1	2	3	0	0	0	0	0	0
DGEAGAQGPPGPAGPAGER-613-631	0	1	2	0	0	0	0	0	0	0	0		DGEAGAQGPPGPAGPAGER-613-631	0	1	0	0	0	0	0	0	0	0	0		DGEAGAQGPPGPAGPAGER-613-631	0	1	2	0	0	0	0	0	0	0	0		DGEAGAQGPPGPAGPAGER-613-631	0	1	2	0	0	0	0	0	0	0
GVQGPPGPAGPR-686-697	0	1	2	0	0	0	0	0	0	0	0		GVQGPPGPAGPR-686-697	0	1	0	0	0	0	0	0	0	0	0		GVQGPPGPAGPR-686-697	0	1	2	0	0	0	0	0	0	0	0		GVQGPPGPAGPR-686-697	0	1	2	0	0	0	0	0	0	0
GLTGPIGPPGPAGAPGDK-764-781	0	0	2	0	0	0	0	0	0	0	0		GLTGPIGPPGPAGAPGDK-764-781	0	0	2	3	0	0	0	0	0	0	0		GLTGPIGPPGPAGAPGDK-764-781	0	0	2	0	0	0	0	0	0	0	0		GLTGPIGPPGPAGAPGDK-764-781	0	0	2	3	0	0	0	0	0	0
GLTGPIGPPGPAGAPGDKGESGPSGPAGPTGAR-764-796	0	0	2	3	0	5	0	0	0	0	0		GLTGPIGPPGPAGAPGDKGESGPSGPAGPTGAR-764-796	0	1	2	3	0	0	0	0	0	0	0		GLTGPIGPPGPAGAPGDKGESGPSGPAGPTGAR-764-796	0	1	2	3	0	5	0	0	0	0	0		GLTGPIGPPGPAGAPGDKGESGPSGPAGPTGAR-764-796	0	1	2	3	4	0	0	0	0	0
GESGPSGPAGPTGAR-782-796	0	0	0	0	0	0	0	0	0	0	0		GESGPSGPAGPTGAR-782-796	0	0	0	0	0	0	0	0	0	0	0		GESGPSGPAGPTGAR-782-796	0	0	0	0	0	0	0	0	0	0	0		GESGPSGPAGPTGAR-782-796	0	0	0	0	0	0	0	0	0	0
GAPGDRGEPGPPGPAGFAGPPGADGQPGAK-797-826	0	0	0	0	0	5	6	0	0	0	0		GAPGDRGEPGPPGPAGFAGPPGADGQPGAK-797-826	0	0	0	0	4	5	0	0	0	0	0		GAPGDRGEPGPPGPAGFAGPPGADGQPGAK-797-826	0	0	0	0	4	5	0	7	0	0	0		GAPGDRGEPGPPGPAGFAGPPGADGQPGAK-797-826	0	0	0	3	4	5	0	0	0	0
GEPGDAGAKGDAGPPGPAGPAGPPGPIGNVGAPGAK-827-862	0	0	0	3	4	5	0	0	0	0	0		GEPGDAGAKGDAGPPGPAGPAGPPGPIGNVGAPGAK-827-862	0	0	0	0	4	5	6	0	0	0	0		GEPGDAGAKGDAGPPGPAGPAGPPGPIGNVGAPGAK-827-862	0	0	0	3	0	5	0	0	0	0	0		GEPGDAGAKGDAGPPGPAGPAGPPGPIGNVGAPGAK-827-862	0	0	0	0	4	5	6	0	0	0
GDAGPPGPAGPAGPPGPIGNVGAPGAK-836-862	0	0	0	0	4	0	0	0	0	0	0		GDAGPPGPAGPAGPPGPIGNVGAPGAK-836-862	0	0	0	0	4	0	0	0	0	0	0		GDAGPPGPAGPAGPPGPIGNVGAPGAK-836-862	0	0	0	3	4	0	0	0	0	0	0		GDAGPPGPAGPAGPPGPIGNVGAPGAK-836-862	0	0	0	3	4	0	0	0	0	0
GDAGPPGPAGPAGPPGPIGNVGAPGAKGAR-836-865	0	0	0	0	4	0	0	0	0	0	0		GDAGPPGPAGPAGPPGPIGNVGAPGAKGAR-836-865	0	0	0	3	4	0	0	0	0	0	0		GDAGPPGPAGPAGPPGPIGNVGAPGAKGAR-836-865	0	0	0	0	0	0	0	0	0	0	0		GDAGPPGPAGPAGPPGPIGNVGAPGAKGAR-836-865	0	0	0	0	0	0	0	0	0	0
GSAGPPGATGFPGAAGR-866-882	0	0	2	3	0	0	0	0	0	0	0		GSAGPPGATGFPGAAGR-866-882	0	0	2	0	0	0	0	0	0	0	0		GSAGPPGATGFPGAAGR-866-882	0	0	2	0	0	0	0	0	0	0	0		GSAGPPGATGFPGAAGR-866-882	0	0	2	0	0	0	0	0	0	0
VGPPGPSGNAGPPGPPGPAGK-883-903	0	0	0	3	0	5	6	0	0	0	0		VGPPGPSGNAGPPGPPGPAGK-883-903	0	0	0	3	4	0	0	0	0	0	0		VGPPGPSGNAGPPGPPGPAGK-883-903	0	0	0	3	4	5	6	0	0	0	0		VGPPGPSGNAGPPGPPGPAGK-883-903	0	0	0	3	4	5	6	0	0	0
GETGPAGRPGEVGPPGPPGPAGEK-911-934	0	0	2	0	4	5	0	0	0	0	0		GETGPAGRPGEVGPPGPPGPAGEK-911-934	0	0	2	3	4	0	0	0	0	0	0		GETGPAGRPGEVGPPGPPGPAGEK-911-934	0	0	2	3	4	5	6	0	0	0	0		GETGPAGRPGEVGPPGPPGPAGEK-911-934	0	0	2	3	4	0	0	0	0	0
GETGPAGRPGEVGPPGPPGPAGEKGSPGADGPAGAPGTPGPQGIAGQR-911-958	0	0	0	0	0	0	0	7	0	9	0		GETGPAGRPGEVGPPGPPGPAGEKGSPGADGPAGAPGTPGPQGIAGQR-911-958	0	0	0	0	0	0	6	0	0	0	0		GETGPAGRPGEVGPPGPPGPAGEKGSPGADGPAGAPGTPGPQGIAGQR-911-958	0	0	0	0	0	5	6	0	0	9	10		GETGPAGRPGEVGPPGPPGPAGEKGSPGADGPAGAPGTPGPQGIAGQR-911-958	0	0	0	0	0	5	6	7	8	0
GSPGADGPAGAPGTPGPQGIAGQR-935-958	0	0	2	0	0	0	0	0	0	0	0		GSPGADGPAGAPGTPGPQGIAGQR-935-958	0	1	0	3	0	0	0	0	0	0	0		GSPGADGPAGAPGTPGPQGIAGQR-935-958	0	1	2	3	4	0	0	0	0	0	0		GSPGADGPAGAPGTPGPQGIAGQR-935-958	0	1	2	3	4	0	0	0	0	0
GVVGLPGQR-959-967	0	1	0	0	0	0	0	0	0	0	0		GVVGLPGQR-959-967	0	1	0	0	0	0	0	0	0	0	0		GVVGLPGQR-959-967	0	1	0	0	0	0	0	0	0	0	0		GVVGLPGQR-959-967	0	1	0	0	0	0	0	0	0	0
GFPGLPGPSGEPGK-971-984	0	0	2	3	0	0	0	0	0	0	0		GFPGLPGPSGEPGK-971-984	0	1	2	3	0	0	0	0	0	0	0		GFPGLPGPSGEPGK-971-984	0	1	2	3	0	0	0	0	0	0	0		GFPGLPGPSGEPGK-971-984	0	1	2	3	0	0	0	0	0	0
GDRGETGPAGPPGAPGAPGAPGPVGPAGK-1034-1062	0	1	2	0	4	5	0	0	0	0	0		GDRGETGPAGPPGAPGAPGAPGPVGPAGK-1034-1062	0	1	2	3	0	0	0	0	0	0	0		GDRGETGPAGPPGAPGAPGAPGPVGPAGK-1034-1062	0	1	2	3	4	0	0	0	0	0	0		GDRGETGPAGPPGAPGAPGAPGPVGPAGK-1034-1062	0	1	2	3	4	0	0	0	0	0
GETGPAGPPGAPGAPGAPGPVGPAGK-1037-1062	0	0	0	0	4	5	0	0	0	0	0		GETGPAGPPGAPGAPGAPGPVGPAGK-1037-1062	0	0	0	3	4	0	0	0	0	0	0		GETGPAGPPGAPGAPGAPGPVGPAGK-1037-1062	0	0	0	3	4	0	0	0	0	0	0		GETGPAGPPGAPGAPGAPGPVGPAGK-1037-1062	0	1	2	3	4	0	0	0	0	0
GFSGLQGPPGPPGSPGEQGPSGASGPAGPR-1112-1141	0	0	2	3	0	0	0	0	0	0	0		GFSGLQGPPGPPGSPGEQGPSGASGPAGPR-1112-1141	0	1	2	3	4	5	0	0	0	0	0		GFSGLQGPPGPPGSPGEQGPSGASGPAGPR-1112-1141	0	1	2	3	4	5	0	0	0	0	0		GFSGLQGPPGPPGSPGEQGPSGASGPAGPR-1112-1141	0	1	2	3	4	5	0	0	0	0
GPPGSAGAPGKDGLNGLPGPIGPPGPR-1142-1168	0	0	0	3	4	0	0	0	0	0	0		GPPGSAGAPGKDGLNGLPGPIGPPGPR-1142-1168	0	0	0	3	4	5	0	0	0	0	0		GPPGSAGAPGKDGLNGLPGPIGPPGPR-1142-1168	0	0	0	0	4	0	0	0	0	0	0		GPPGSAGAPGKDGLNGLPGPIGPPGPR-1142-1168	0	0	0	3	4	0	0	0	0	0
_x000D_	_x000D_	_x000D_	_x000D_	_x000D_	_x000D_	_x000D_	_x000D_	_x000D_	_x000D_	_x000D_	_x000D_		_x000D_	_x000D_	_x000D_	_x000D_	_x000D_	_x000D_	_x000D_	_x000D_	_x000D_	_x000D_	_x000D_	_x000D_		_x000D_	_x000D_	_x000D_	_x000D_	_x000D_	_x000D_	_x000D_	_x000D_	_x000D_	_x000D_	_x000D_	_x000D_		_x000D_	_x000D_	_x000D_	_x000D_	_x000D_	_x000D_	_x000D_	_x000D_	_x000D_	_x000D_	_x000D_
Liver-21	0	1	2	3	4	5	6	7	8	9	10		CRLM-21	0	1	2	3	4	5	6	7	8	9	10		Colon-9	0	1	2	3	4	5	6	7	8	9	10		CRC-9	0	1	2	3	4	5	6	7	8	9
GFSGLDGAK-269-277	0	0	0	0	0	0	0	0	0	0	0		GFSGLDGAK-269-277	0	0	0	0	0	0	0	0	0	0	0		GFSGLDGAK-269-277	0	1	0	0	0	0	0	0	0	0	0		GFSGLDGAK-269-277	0	1	0	0	0	0	0	0	0	0
GNDGATGAAGPPGPTGPAGPPGFPGAVGAK-323-352	0	0	2	3	0	0	0	0	0	0	0		GNDGATGAAGPPGPTGPAGPPGFPGAVGAK-323-352	0	0	2	3	0	0	0	0	0	0	0		GNDGATGAAGPPGPTGPAGPPGFPGAVGAK-323-352	0	0	2	3	0	0	0	0	0	0	0		GNDGATGAAGPPGPTGPAGPPGFPGAVGAK-323-352	0	0	0	3	4	0	0	0	0	0
GNDGATGAAGPPGPTGPAGPPGFPGAVGAKGEAGPQGPR-323-361	0	0	0	0	0	0	0	0	0	0	0		GNDGATGAAGPPGPTGPAGPPGFPGAVGAKGEAGPQGPR-323-361	0	0	0	0	4	5	0	0	0	0	0		GNDGATGAAGPPGPTGPAGPPGFPGAVGAKGEAGPQGPR-323-361	0	0	0	3	0	0	0	0	0	0	0		GNDGATGAAGPPGPTGPAGPPGFPGAVGAKGEAGPQGPR-323-361	0	0	2	3	4	5	0	0	0	0
GSEGPQGVRGEPGPPGPAGAAGPAGNPGADGQPGAK-362-397	0	0	0	0	0	5	0	0	0	0	0		GSEGPQGVRGEPGPPGPAGAAGPAGNPGADGQPGAK-362-397	0	0	0	3	4	5	6	0	0	0	0		GSEGPQGVRGEPGPPGPAGAAGPAGNPGADGQPGAK-362-397	0	0	0	0	4	5	0	0	0	0	0		GSEGPQGVRGEPGPPGPAGAAGPAGNPGADGQPGAK-362-397	0	0	0	0	4	5	0	0	0	0
GEPGPPGPAGAAGPAGNPGADGQPGAK-371-397	0	0	0	0	4	0	0	0	0	0	0		GEPGPPGPAGAAGPAGNPGADGQPGAK-371-397	0	0	0	3	4	5	6	0	0	0	0		GEPGPPGPAGAAGPAGNPGADGQPGAK-371-397	0	0	0	3	4	5	0	0	0	0	0		GEPGPPGPAGAAGPAGNPGADGQPGAK-371-397	0	0	0	3	4	5	6	0	0	0
GANGAPGIAGAPGFPGAR-398-415	0	0	0	0	0	0	0	0	0	0	0		GANGAPGIAGAPGFPGAR-398-415	0	0	0	3	0	0	0	0	0	0	0		GANGAPGIAGAPGFPGAR-398-415	0	0	0	3	0	0	0	0	0	0	0		GANGAPGIAGAPGFPGAR-398-415	0	0	0	3	0	0	0	0	0	0
GPSGPQGPGGPPGPK-416-430	0	1	2	0	0	0	0	0	0	0	0		GPSGPQGPGGPPGPK-416-430	0	1	2	3	0	0	0	0	0	0	0		GPSGPQGPGGPPGPK-416-430	0	1	2	3	0	0	0	0	0	0	0		GPSGPQGPGGPPGPK-416-430	0	1	2	3	0	0	0	0	0	0
GDTGAKGEPGPVGVQGPPGPAGEEGK-443-468	0	0	0	0	0	0	0	0	0	0	0		GDTGAKGEPGPVGVQGPPGPAGEEGK-443-468	0	0	2	0	0	0	0	0	0	0	0		GDTGAKGEPGPVGVQGPPGPAGEEGK-443-468	0	0	2	3	0	0	0	0	0	0	0		GDTGAKGEPGPVGVQGPPGPAGEEGK-443-468	0	0	2	3	0	0	0	0	0	0
GDTGAKGEPGPVGVQGPPGPAGEEGKR-443-469	0	0	2	0	0	0	0	0	0	0	0		GDTGAKGEPGPVGVQGPPGPAGEEGKR-443-469	0	1	2	3	0	0	0	0	0	0	0		GDTGAKGEPGPVGVQGPPGPAGEEGKR-443-469	0	0	2	3	0	0	0	0	0	0	0		GDTGAKGEPGPVGVQGPPGPAGEEGKR-443-469	0	0	2	3	0	0	0	0	0	0
GEPGPVGVQGPPGPAGEEGK-449-468	0	0	0	0	0	0	0	0	0	0	0		GEPGPVGVQGPPGPAGEEGK-449-468	0	0	0	0	0	0	0	0	0	0	0		GEPGPVGVQGPPGPAGEEGK-449-468	0	0	0	0	0	0	0	0	0	0	0		GEPGPVGVQGPPGPAGEEGK-449-468	0	0	2	0	0	0	0	0	0	0
GEPGPTGLPGPPGER-473-487	0	0	0	3	0	0	0	0	0	0	0		GEPGPTGLPGPPGER-473-487	0	0	0	3	0	0	0	0	0	0	0		GEPGPTGLPGPPGER-473-487	0	0	0	3	0	0	0	0	0	0	0		GEPGPTGLPGPPGER-473-487	0	0	2	3	0	0	0	0	0	0
GFPGADGVAGPK-494-505	0	0	0	0	0	0	0	0	0	0	0		GFPGADGVAGPK-494-505	0	1	0	0	0	0	0	0	0	0	0		GFPGADGVAGPK-494-505	0	1	0	0	0	0	0	0	0	0	0		GFPGADGVAGPK-494-505	0	1	2	0	0	0	0	0	0	0
GLTGSPGSPGPDGK-539-552	0	0	2	0	0	0	0	0	0	0	0		GLTGSPGSPGPDGK-539-552	0	1	2	0	0	0	0	0	0	0	0		GLTGSPGSPGPDGK-539-552	0	1	2	0	0	0	0	0	0	0	0		GLTGSPGSPGPDGK-539-552	0	1	2	0	0	0	0	0	0	0
TGPPGPAGQDGRPGPPGPPGAR-553-574	0	0	0	0	4	5	0	0	0	0	0		TGPPGPAGQDGRPGPPGPPGAR-553-574	0	0	0	3	4	0	0	0	0	0	0		TGPPGPAGQDGRPGPPGPPGAR-553-574	0	0	0	0	4	5	6	0	0	0	0		TGPPGPAGQDGRPGPPGPPGAR-553-574	0	0	0	0	4	0	6	0	0	0
GVPGPPGAVGPAGK-599-612	0	0	2	0	0	0	0	0	0	0	0		GVPGPPGAVGPAGK-599-612	0	1	2	0	0	0	0	0	0	0	0		GVPGPPGAVGPAGK-599-612	0	1	2	0	0	0	0	0	0	0	0		GVPGPPGAVGPAGK-599-612	0	1	2	0	0	0	0	0	0	0
GVPGPPGAVGPAGKDGEAGAQGPPGPAGPAGER-599-631	0	0	0	3	0	0	0	0	0	0	0		GVPGPPGAVGPAGKDGEAGAQGPPGPAGPAGER-599-631	0	1	2	3	0	0	0	0	0	0	0		GVPGPPGAVGPAGKDGEAGAQGPPGPAGPAGER-599-631	0	0	2	3	0	0	0	0	0	0	0		GVPGPPGAVGPAGKDGEAGAQGPPGPAGPAGER-599-631	0	1	2	3	0	0	0	0	0	0
DGEAGAQGPPGPAGPAGER-613-631	0	0	0	0	0	0	0	0	0	0	0		DGEAGAQGPPGPAGPAGER-613-631	0	1	0	0	0	0	0	0	0	0	0		DGEAGAQGPPGPAGPAGER-613-631	0	1	2	0	0	0	0	0	0	0	0		DGEAGAQGPPGPAGPAGER-613-631	0	1	0	0	0	0	0	0	0	0
GVQGPPGPAGPR-686-697	0	0	0	0	0	0	0	0	0	0	0		GVQGPPGPAGPR-686-697	0	1	0	0	0	0	0	0	0	0	0		GVQGPPGPAGPR-686-697	0	1	0	0	0	0	0	0	0	0	0		GVQGPPGPAGPR-686-697	0	1	0	0	0	0	0	0	0	0
GLTGPIGPPGPAGAPGDK-764-781	0	0	0	0	0	0	0	0	0	0	0		GLTGPIGPPGPAGAPGDK-764-781	0	0	2	3	0	0	0	0	0	0	0		GLTGPIGPPGPAGAPGDK-764-781	0	0	2	3	0	0	0	0	0	0	0		GLTGPIGPPGPAGAPGDK-764-781	0	0	2	3	0	0	0	0	0	0
GLTGPIGPPGPAGAPGDKGESGPSGPAGPTGAR-764-796	0	0	2	3	4	0	0	0	0	0	0		GLTGPIGPPGPAGAPGDKGESGPSGPAGPTGAR-764-796	0	1	2	3	0	0	0	0	0	0	0		GLTGPIGPPGPAGAPGDKGESGPSGPAGPTGAR-764-796	0	1	2	3	4	0	0	0	0	0	0		GLTGPIGPPGPAGAPGDKGESGPSGPAGPTGAR-764-796	0	1	2	3	4	0	0	0	0	0
GESGPSGPAGPTGAR-782-796	0	0	0	0	0	0	0	0	0	0	0		GESGPSGPAGPTGAR-782-796	0	0	0	0	0	0	0	0	0	0	0		GESGPSGPAGPTGAR-782-796	0	1	0	0	0	0	0	0	0	0	0		GESGPSGPAGPTGAR-782-796	0	0	0	0	0	0	0	0	0	0
GAPGDRGEPGPPGPAGFAGPPGADGQPGAK-797-826	0	0	0	0	4	0	0	0	0	0	0		GAPGDRGEPGPPGPAGFAGPPGADGQPGAK-797-826	0	0	0	0	4	5	6	0	0	0	0		GAPGDRGEPGPPGPAGFAGPPGADGQPGAK-797-826	0	0	0	0	4	5	0	0	0	0	0		GAPGDRGEPGPPGPAGFAGPPGADGQPGAK-797-826	0	0	0	0	4	5	6	0	0	0
GEPGDAGAKGDAGPPGPAGPAGPPGPIGNVGAPGAK-827-862	0	0	0	0	4	0	0	0	0	0	0		GEPGDAGAKGDAGPPGPAGPAGPPGPIGNVGAPGAK-827-862	0	0	0	3	4	5	6	0	0	0	0		GEPGDAGAKGDAGPPGPAGPAGPPGPIGNVGAPGAK-827-862	0	0	0	3	0	5	0	0	0	0	0		GEPGDAGAKGDAGPPGPAGPAGPPGPIGNVGAPGAK-827-862	0	0	0	0	0	5	6	0	0	0
GDAGPPGPAGPAGPPGPIGNVGAPGAK-836-862	0	0	0	3	0	0	0	0	0	0	0		GDAGPPGPAGPAGPPGPIGNVGAPGAK-836-862	0	0	0	3	4	0	0	0	0	0	0		GDAGPPGPAGPAGPPGPIGNVGAPGAK-836-862	0	0	2	3	4	0	0	0	0	0	0		GDAGPPGPAGPAGPPGPIGNVGAPGAK-836-862	0	0	2	3	4	0	0	0	0	0
GDAGPPGPAGPAGPPGPIGNVGAPGAKGAR-836-865	0	0	0	0	0	0	0	0	0	0	0		GDAGPPGPAGPAGPPGPIGNVGAPGAKGAR-836-865	0	0	0	3	4	0	0	0	0	0	0		GDAGPPGPAGPAGPPGPIGNVGAPGAKGAR-836-865	0	0	0	0	4	0	0	0	0	0	0		GDAGPPGPAGPAGPPGPIGNVGAPGAKGAR-836-865	0	0	0	0	0	0	0	0	0	0
GSAGPPGATGFPGAAGR-866-882	0	0	2	3	0	0	0	0	0	0	0		GSAGPPGATGFPGAAGR-866-882	0	0	2	0	0	0	0	0	0	0	0		GSAGPPGATGFPGAAGR-866-882	0	0	2	0	0	0	0	0	0	0	0		GSAGPPGATGFPGAAGR-866-882	0	0	2	0	0	0	0	0	0	0
VGPPGPSGNAGPPGPPGPAGK-883-903	0	0	0	3	0	0	0	0	0	0	0		VGPPGPSGNAGPPGPPGPAGK-883-903	0	0	0	3	4	0	0	0	0	0	0		VGPPGPSGNAGPPGPPGPAGK-883-903	0	0	0	3	4	5	6	0	0	0	0		VGPPGPSGNAGPPGPPGPAGK-883-903	0	0	0	3	4	5	6	0	0	0
GETGPAGRPGEVGPPGPPGPAGEK-911-934	0	0	0	0	0	0	0	0	0	0	0		GETGPAGRPGEVGPPGPPGPAGEK-911-934	0	0	2	3	4	5	0	0	0	0	0		GETGPAGRPGEVGPPGPPGPAGEK-911-934	0	0	2	3	4	0	0	0	0	0	0		GETGPAGRPGEVGPPGPPGPAGEK-911-934	0	0	2	3	4	5	0	0	0	0
GETGPAGRPGEVGPPGPPGPAGEKGSPGADGPAGAPGTPGPQGIAGQR-911-958	0	0	0	0	0	0	6	0	8	0	0		GETGPAGRPGEVGPPGPPGPAGEKGSPGADGPAGAPGTPGPQGIAGQR-911-958	0	0	0	0	0	5	6	7	0	9	0		GETGPAGRPGEVGPPGPPGPAGEKGSPGADGPAGAPGTPGPQGIAGQR-911-958	0	0	0	0	0	0	6	7	8	0	0		GETGPAGRPGEVGPPGPPGPAGEKGSPGADGPAGAPGTPGPQGIAGQR-911-958	0	0	0	0	0	5	6	7	8	0
GSPGADGPAGAPGTPGPQGIAGQR-935-958	0	0	0	0	0	0	0	0	0	0	0		GSPGADGPAGAPGTPGPQGIAGQR-935-958	0	1	2	3	0	0	0	0	0	0	0		GSPGADGPAGAPGTPGPQGIAGQR-935-958	0	1	2	3	4	0	0	0	0	0	0		GSPGADGPAGAPGTPGPQGIAGQR-935-958	0	1	2	3	4	0	0	0	0	0
GVVGLPGQR-959-967	0	1	0	0	0	0	0	0	0	0	0		GVVGLPGQR-959-967	0	1	0	0	0	0	0	0	0	0	0		GVVGLPGQR-959-967	0	1	0	0	0	0	0	0	0	0	0		GVVGLPGQR-959-967	0	1	0	0	0	0	0	0	0	0
GFPGLPGPSGEPGK-971-984	0	0	2	0	0	0	0	0	0	0	0		GFPGLPGPSGEPGK-971-984	0	1	2	3	0	0	0	0	0	0	0		GFPGLPGPSGEPGK-971-984	0	1	2	3	0	0	0	0	0	0	0		GFPGLPGPSGEPGK-971-984	0	1	2	3	0	0	0	0	0	0
GDRGETGPAGPPGAPGAPGAPGPVGPAGK-1034-1062	0	0	0	0	4	0	0	0	0	0	0		GDRGETGPAGPPGAPGAPGAPGPVGPAGK-1034-1062	0	0	2	3	4	0	0	0	0	0	0		GDRGETGPAGPPGAPGAPGAPGPVGPAGK-1034-1062	0	0	2	3	4	0	0	0	0	0	0		GDRGETGPAGPPGAPGAPGAPGPVGPAGK-1034-1062	0	1	2	3	4	0	0	0	0	0
GETGPAGPPGAPGAPGAPGPVGPAGK-1037-1062	0	0	0	0	0	0	0	0	0	0	0		GETGPAGPPGAPGAPGAPGPVGPAGK-1037-1062	0	0	0	0	4	0	0	0	0	0	0		GETGPAGPPGAPGAPGAPGPVGPAGK-1037-1062	0	0	2	3	4	0	0	0	0	0	0		GETGPAGPPGAPGAPGAPGPVGPAGK-1037-1062	0	0	0	3	4	0	0	0	0	0
GFSGLQGPPGPPGSPGEQGPSGASGPAGPR-1112-1141	0	0	2	3	4	5	0	0	0	0	0		GFSGLQGPPGPPGSPGEQGPSGASGPAGPR-1112-1141	0	1	2	3	4	5	0	0	0	0	0		GFSGLQGPPGPPGSPGEQGPSGASGPAGPR-1112-1141	0	1	2	3	4	5	0	0	0	0	0		GFSGLQGPPGPPGSPGEQGPSGASGPAGPR-1112-1141	0	1	2	3	4	5	0	0	0	0
GPPGSAGAPGKDGLNGLPGPIGPPGPR-1142-1168	0	0	0	0	0	0	0	0	0	0	0		GPPGSAGAPGKDGLNGLPGPIGPPGPR-1142-1168	0	0	0	3	4	0	0	0	0	0	0		GPPGSAGAPGKDGLNGLPGPIGPPGPR-1142-1168	0	0	0	0	4	0	0	0	0	0	0		GPPGSAGAPGKDGLNGLPGPIGPPGPR-1142-1168	0	0	0	3	4	0	0	0	0	0
_x000D_	_x000D_	_x000D_	_x000D_	_x000D_	_x000D_	_x000D_	_x000D_	_x000D_	_x000D_	_x000D_	_x000D_		_x000D_	_x000D_	_x000D_	_x000D_	_x000D_	_x000D_	_x000D_	_x000D_	_x000D_	_x000D_	_x000D_	_x000D_		_x000D_	_x000D_	_x000D_	_x000D_	_x000D_	_x000D_	_x000D_	_x000D_	_x000D_	_x000D_	_x000D_	_x000D_		_x000D_	_x000D_	_x000D_	_x000D_	_x000D_	_x000D_	_x000D_	_x000D_	_x000D_	_x000D_	_x000D_
Liver-22	0	1	2	3	4	5	6	7	8	9	10		CRLM-22	0	1	2	3	4	5	6	7	8	9	10
GFSGLDGAK-269-277	0	0	0	0	0	0	0	0	0	0	0		GFSGLDGAK-269-277	0	0	0	0	0	0	0	0	0	0	0
GNDGATGAAGPPGPTGPAGPPGFPGAVGAK-323-352	0	0	2	0	4	0	0	0	0	0	0		GNDGATGAAGPPGPTGPAGPPGFPGAVGAK-323-352	0	0	2	3	0	0	0	0	0	0	0
GNDGATGAAGPPGPTGPAGPPGFPGAVGAKGEAGPQGPR-323-361	0	0	0	0	0	5	0	0	0	0	0		GNDGATGAAGPPGPTGPAGPPGFPGAVGAKGEAGPQGPR-323-361	0	0	0	3	4	0	0	0	0	0	0
GSEGPQGVRGEPGPPGPAGAAGPAGNPGADGQPGAK-362-397	0	0	0	3	4	5	6	0	0	0	0		GSEGPQGVRGEPGPPGPAGAAGPAGNPGADGQPGAK-362-397	0	0	0	0	4	5	6	0	0	0	0
GEPGPPGPAGAAGPAGNPGADGQPGAK-371-397	0	0	0	0	4	5	6	0	0	0	0		GEPGPPGPAGAAGPAGNPGADGQPGAK-371-397	0	0	0	0	4	0	0	0	0	0	0
GANGAPGIAGAPGFPGAR-398-415	0	0	0	0	0	0	0	0	0	0	0		GANGAPGIAGAPGFPGAR-398-415	0	0	0	0	0	0	0	0	0	0	0
GPSGPQGPGGPPGPK-416-430	0	1	2	0	0	0	0	0	0	0	0		GPSGPQGPGGPPGPK-416-430	0	1	2	0	0	0	0	0	0	0	0
GDTGAKGEPGPVGVQGPPGPAGEEGK-443-468	0	0	2	0	0	0	0	0	0	0	0		GDTGAKGEPGPVGVQGPPGPAGEEGK-443-468	0	0	2	3	0	0	0	0	0	0	0
GDTGAKGEPGPVGVQGPPGPAGEEGKR-443-469	0	0	0	3	0	0	0	0	0	0	0		GDTGAKGEPGPVGVQGPPGPAGEEGKR-443-469	0	0	0	0	0	0	0	0	0	0	0
GEPGPVGVQGPPGPAGEEGK-449-468	0	0	2	0	0	0	0	0	0	0	0		GEPGPVGVQGPPGPAGEEGK-449-468	0	0	2	0	0	0	0	0	0	0	0
GEPGPTGLPGPPGER-473-487	0	0	0	3	4	0	0	0	0	0	0		GEPGPTGLPGPPGER-473-487	0	0	0	3	4	0	0	0	0	0	0
GFPGADGVAGPK-494-505	0	1	0	0	0	0	0	0	0	0	0		GFPGADGVAGPK-494-505	0	0	0	0	0	0	0	0	0	0	0
GLTGSPGSPGPDGK-539-552	0	1	2	0	0	0	0	0	0	0	0		GLTGSPGSPGPDGK-539-552	0	0	2	0	0	0	0	0	0	0	0
TGPPGPAGQDGRPGPPGPPGAR-553-574	0	0	0	0	4	5	6	0	0	0	0		TGPPGPAGQDGRPGPPGPPGAR-553-574	0	0	0	0	4	5	6	0	0	0	0
GVPGPPGAVGPAGK-599-612	0	0	2	0	0	0	0	0	0	0	0		GVPGPPGAVGPAGK-599-612	0	1	2	0	0	0	0	0	0	0	0
GVPGPPGAVGPAGKDGEAGAQGPPGPAGPAGER-599-631	0	0	0	3	0	0	0	0	0	0	0		GVPGPPGAVGPAGKDGEAGAQGPPGPAGPAGER-599-631	0	0	0	0	0	0	0	0	0	0	0
DGEAGAQGPPGPAGPAGER-613-631	0	1	2	0	0	0	0	0	0	0	0		DGEAGAQGPPGPAGPAGER-613-631	0	1	0	0	0	0	0	0	0	0	0
GVQGPPGPAGPR-686-697	0	1	0	0	0	0	0	0	0	0	0		GVQGPPGPAGPR-686-697	0	1	0	0	0	0	0	0	0	0	0
GLTGPIGPPGPAGAPGDK-764-781	0	0	2	0	0	0	0	0	0	0	0		GLTGPIGPPGPAGAPGDK-764-781	0	0	2	3	0	0	0	0	0	0	0
GLTGPIGPPGPAGAPGDKGESGPSGPAGPTGAR-764-796	0	0	2	3	4	0	0	0	0	0	0		GLTGPIGPPGPAGAPGDKGESGPSGPAGPTGAR-764-796	0	1	2	3	4	0	0	0	0	0	0
GESGPSGPAGPTGAR-782-796	0	0	0	0	0	0	0	0	0	0	0		GESGPSGPAGPTGAR-782-796	0	0	0	0	0	0	0	0	0	0	0
GAPGDRGEPGPPGPAGFAGPPGADGQPGAK-797-826	0	0	0	0	4	5	0	0	0	0	0		GAPGDRGEPGPPGPAGFAGPPGADGQPGAK-797-826	0	0	0	0	0	5	0	0	0	0	0
GEPGDAGAKGDAGPPGPAGPAGPPGPIGNVGAPGAK-827-862	0	0	0	0	0	0	0	0	0	0	0		GEPGDAGAKGDAGPPGPAGPAGPPGPIGNVGAPGAK-827-862	0	0	0	0	0	5	0	0	0	0	0
GDAGPPGPAGPAGPPGPIGNVGAPGAK-836-862	0	0	0	0	4	0	0	0	0	0	0		GDAGPPGPAGPAGPPGPIGNVGAPGAK-836-862	0	0	0	3	0	0	0	0	0	0	0
GDAGPPGPAGPAGPPGPIGNVGAPGAKGAR-836-865	0	0	0	0	4	0	0	0	0	0	0		GDAGPPGPAGPAGPPGPIGNVGAPGAKGAR-836-865	0	0	0	0	0	0	0	0	0	0	0
GSAGPPGATGFPGAAGR-866-882	0	0	2	3	0	0	0	0	0	0	0		GSAGPPGATGFPGAAGR-866-882	0	0	2	3	0	0	0	0	0	0	0
VGPPGPSGNAGPPGPPGPAGK-883-903	0	0	0	3	4	5	0	0	0	0	0		VGPPGPSGNAGPPGPPGPAGK-883-903	0	0	0	3	4	0	0	0	0	0	0
GETGPAGRPGEVGPPGPPGPAGEK-911-934	0	0	2	3	0	5	0	0	0	0	0		GETGPAGRPGEVGPPGPPGPAGEK-911-934	0	0	2	3	4	5	0	0	0	0	0
GETGPAGRPGEVGPPGPPGPAGEKGSPGADGPAGAPGTPGPQGIAGQR-911-958	0	0	0	0	0	0	6	7	0	0	0		GETGPAGRPGEVGPPGPPGPAGEKGSPGADGPAGAPGTPGPQGIAGQR-911-958	0	0	0	0	0	0	0	7	0	0	0
GSPGADGPAGAPGTPGPQGIAGQR-935-958	0	1	2	0	0	0	0	0	0	0	0		GSPGADGPAGAPGTPGPQGIAGQR-935-958	0	1	0	3	0	0	0	0	0	0	0
GVVGLPGQR-959-967	0	1	0	0	0	0	0	0	0	0	0		GVVGLPGQR-959-967	0	1	0	0	0	0	0	0	0	0	0
GFPGLPGPSGEPGK-971-984	0	1	2	3	0	0	0	0	0	0	0		GFPGLPGPSGEPGK-971-984	0	1	2	3	0	0	0	0	0	0	0
GDRGETGPAGPPGAPGAPGAPGPVGPAGK-1034-1062	0	1	0	3	0	0	0	0	0	0	0		GDRGETGPAGPPGAPGAPGAPGPVGPAGK-1034-1062	0	1	0	3	4	0	0	0	0	0	0
GETGPAGPPGAPGAPGAPGPVGPAGK-1037-1062	0	0	0	0	4	0	0	0	0	0	0		GETGPAGPPGAPGAPGAPGPVGPAGK-1037-1062	0	0	2	0	0	0	0	0	0	0	0
GFSGLQGPPGPPGSPGEQGPSGASGPAGPR-1112-1141	0	1	2	3	4	5	0	0	0	0	0		GFSGLQGPPGPPGSPGEQGPSGASGPAGPR-1112-1141	0	1	2	3	4	5	0	0	0	0	0
GPPGSAGAPGKDGLNGLPGPIGPPGPR-1142-1168	0	0	0	3	4	0	0	0	0	0	0		GPPGSAGAPGKDGLNGLPGPIGPPGPR-1142-1168	0	0	0	3	4	0	0	0	0	0	0
_x000D_	_x000D_	_x000D_	_x000D_	_x000D_	_x000D_	_x000D_	_x000D_	_x000D_	_x000D_	_x000D_	_x000D_		_x000D_	_x000D_	_x000D_	_x000D_	_x000D_	_x000D_	_x000D_	_x000D_	_x000D_	_x000D_	_x000D_	_x000D_
Liver-23	0	1	2	3	4	5	6	7	8	9	10		CRLM-23	0	1	2	3	4	5	6	7	8	9	10
GFSGLDGAK-269-277	0	0	0	0	0	0	0	0	0	0	0		GFSGLDGAK-269-277	0	0	0	0	0	0	0	0	0	0	0
GNDGATGAAGPPGPTGPAGPPGFPGAVGAK-323-352	0	0	2	3	0	0	0	0	0	0	0		GNDGATGAAGPPGPTGPAGPPGFPGAVGAK-323-352	0	0	2	3	4	0	0	0	0	0	0
GNDGATGAAGPPGPTGPAGPPGFPGAVGAKGEAGPQGPR-323-361	0	0	0	0	4	0	0	0	0	0	0		GNDGATGAAGPPGPTGPAGPPGFPGAVGAKGEAGPQGPR-323-361	0	0	0	3	0	0	0	0	0	0	0
GSEGPQGVRGEPGPPGPAGAAGPAGNPGADGQPGAK-362-397	0	0	0	0	0	5	0	0	0	0	0		GSEGPQGVRGEPGPPGPAGAAGPAGNPGADGQPGAK-362-397	0	0	0	3	4	5	6	0	0	0	0
GEPGPPGPAGAAGPAGNPGADGQPGAK-371-397	0	0	0	0	0	0	0	0	0	0	0		GEPGPPGPAGAAGPAGNPGADGQPGAK-371-397	0	0	0	0	4	5	6	0	0	0	0
GANGAPGIAGAPGFPGAR-398-415	0	0	0	3	0	0	0	0	0	0	0		GANGAPGIAGAPGFPGAR-398-415	0	0	0	3	0	0	0	0	0	0	0
GPSGPQGPGGPPGPK-416-430	0	1	2	0	0	0	0	0	0	0	0		GPSGPQGPGGPPGPK-416-430	0	1	2	3	0	0	0	0	0	0	0
GDTGAKGEPGPVGVQGPPGPAGEEGK-443-468	0	0	2	0	0	0	0	0	0	0	0		GDTGAKGEPGPVGVQGPPGPAGEEGK-443-468	0	0	0	3	0	0	0	0	0	0	0
GDTGAKGEPGPVGVQGPPGPAGEEGKR-443-469	0	0	2	0	0	0	0	0	0	0	0		GDTGAKGEPGPVGVQGPPGPAGEEGKR-443-469	0	1	2	3	0	0	0	0	0	0	0
GEPGPVGVQGPPGPAGEEGK-449-468	0	0	0	0	0	0	0	0	0	0	0		GEPGPVGVQGPPGPAGEEGK-449-468	0	0	2	0	0	0	0	0	0	0	0
GEPGPTGLPGPPGER-473-487	0	0	0	3	4	0	0	0	0	0	0		GEPGPTGLPGPPGER-473-487	0	0	0	3	0	0	0	0	0	0	0
GFPGADGVAGPK-494-505	0	0	0	0	0	0	0	0	0	0	0		GFPGADGVAGPK-494-505	0	1	0	0	0	0	0	0	0	0	0
GLTGSPGSPGPDGK-539-552	0	0	2	0	0	0	0	0	0	0	0		GLTGSPGSPGPDGK-539-552	0	1	2	0	0	0	0	0	0	0	0
TGPPGPAGQDGRPGPPGPPGAR-553-574	0	0	0	0	4	5	6	0	0	0	0		TGPPGPAGQDGRPGPPGPPGAR-553-574	0	0	0	3	4	5	0	0	0	0	0
GVPGPPGAVGPAGK-599-612	0	0	2	0	0	0	0	0	0	0	0		GVPGPPGAVGPAGK-599-612	0	1	2	0	0	0	0	0	0	0	0
GVPGPPGAVGPAGKDGEAGAQGPPGPAGPAGER-599-631	0	0	0	3	0	0	0	0	0	0	0		GVPGPPGAVGPAGKDGEAGAQGPPGPAGPAGER-599-631	0	0	2	3	0	0	0	0	0	0	0
DGEAGAQGPPGPAGPAGER-613-631	0	1	0	0	0	0	0	0	0	0	0		DGEAGAQGPPGPAGPAGER-613-631	0	1	0	0	0	0	0	0	0	0	0
GVQGPPGPAGPR-686-697	0	1	2	0	0	0	0	0	0	0	0		GVQGPPGPAGPR-686-697	0	1	0	0	0	0	0	0	0	0	0
GLTGPIGPPGPAGAPGDK-764-781	0	0	0	0	0	0	0	0	0	0	0		GLTGPIGPPGPAGAPGDK-764-781	0	0	2	3	0	0	0	0	0	0	0
GLTGPIGPPGPAGAPGDKGESGPSGPAGPTGAR-764-796	0	0	2	3	0	0	0	0	0	0	0		GLTGPIGPPGPAGAPGDKGESGPSGPAGPTGAR-764-796	0	1	2	3	4	0	0	0	0	0	0
GESGPSGPAGPTGAR-782-796	0	0	0	0	0	0	0	0	0	0	0		GESGPSGPAGPTGAR-782-796	0	0	0	0	0	0	0	0	0	0	0
GAPGDRGEPGPPGPAGFAGPPGADGQPGAK-797-826	0	0	0	0	4	0	0	0	0	0	0		GAPGDRGEPGPPGPAGFAGPPGADGQPGAK-797-826	0	0	0	3	4	5	0	0	0	0	0
GEPGDAGAKGDAGPPGPAGPAGPPGPIGNVGAPGAK-827-862	0	0	0	0	0	0	0	0	0	0	0		GEPGDAGAKGDAGPPGPAGPAGPPGPIGNVGAPGAK-827-862	0	0	0	3	4	5	6	0	0	0	0
GDAGPPGPAGPAGPPGPIGNVGAPGAK-836-862	0	0	0	3	4	0	0	0	0	0	0		GDAGPPGPAGPAGPPGPIGNVGAPGAK-836-862	0	0	2	3	4	0	0	0	0	0	0
GDAGPPGPAGPAGPPGPIGNVGAPGAKGAR-836-865	0	0	0	0	0	0	0	0	0	0	0		GDAGPPGPAGPAGPPGPIGNVGAPGAKGAR-836-865	0	0	0	3	4	0	0	0	0	0	0
GSAGPPGATGFPGAAGR-866-882	0	0	2	3	0	0	0	0	0	0	0		GSAGPPGATGFPGAAGR-866-882	0	0	2	0	0	0	0	0	0	0	0
VGPPGPSGNAGPPGPPGPAGK-883-903	0	0	0	0	0	0	0	0	0	0	0		VGPPGPSGNAGPPGPPGPAGK-883-903	0	0	0	3	4	0	0	0	0	0	0
GETGPAGRPGEVGPPGPPGPAGEK-911-934	0	0	0	0	4	5	0	0	0	0	0		GETGPAGRPGEVGPPGPPGPAGEK-911-934	0	0	2	3	4	5	0	0	0	0	0
GETGPAGRPGEVGPPGPPGPAGEKGSPGADGPAGAPGTPGPQGIAGQR-911-958	0	0	0	0	0	0	6	7	0	0	0		GETGPAGRPGEVGPPGPPGPAGEKGSPGADGPAGAPGTPGPQGIAGQR-911-958	0	0	0	0	0	5	6	0	0	0	0
GSPGADGPAGAPGTPGPQGIAGQR-935-958	0	0	2	0	0	0	0	0	0	0	0		GSPGADGPAGAPGTPGPQGIAGQR-935-958	0	1	2	3	0	0	0	0	0	0	0
GVVGLPGQR-959-967	0	1	0	0	0	0	0	0	0	0	0		GVVGLPGQR-959-967	0	1	0	0	0	0	0	0	0	0	0
GFPGLPGPSGEPGK-971-984	0	0	2	3	0	0	0	0	0	0	0		GFPGLPGPSGEPGK-971-984	0	1	2	3	0	0	0	0	0	0	0
GDRGETGPAGPPGAPGAPGAPGPVGPAGK-1034-1062	0	0	0	0	4	0	0	0	0	0	0		GDRGETGPAGPPGAPGAPGAPGPVGPAGK-1034-1062	0	1	2	3	4	0	0	0	0	0	0
GETGPAGPPGAPGAPGAPGPVGPAGK-1037-1062	0	0	0	0	4	0	0	0	0	0	0		GETGPAGPPGAPGAPGAPGPVGPAGK-1037-1062	0	0	2	3	0	0	0	0	0	0	0
GFSGLQGPPGPPGSPGEQGPSGASGPAGPR-1112-1141	0	0	2	0	4	5	0	0	0	0	0		GFSGLQGPPGPPGSPGEQGPSGASGPAGPR-1112-1141	0	1	2	3	4	5	0	0	0	0	0
GPPGSAGAPGKDGLNGLPGPIGPPGPR-1142-1168	0	0	0	0	4	5	0	0	0	0	0		GPPGSAGAPGKDGLNGLPGPIGPPGPR-1142-1168	0	0	0	0	4	0	0	0	0	0	0
_x000D_	_x000D_	_x000D_	_x000D_	_x000D_	_x000D_	_x000D_	_x000D_	_x000D_	_x000D_	_x000D_	_x000D_		_x000D_	_x000D_	_x000D_	_x000D_	_x000D_	_x000D_	_x000D_	_x000D_	_x000D_	_x000D_	_x000D_	_x000D_
Liver-24	0	1	2	3	4	5	6	7	8	9	10		CRLM-24	0	1	2	3	4	5	6	7	8	9	10
GFSGLDGAK-269-277	0	0	0	0	0	0	0	0	0	0	0		GFSGLDGAK-269-277	0	0	0	0	0	0	0	0	0	0	0
GNDGATGAAGPPGPTGPAGPPGFPGAVGAK-323-352	0	0	2	3	4	0	0	0	0	0	0		GNDGATGAAGPPGPTGPAGPPGFPGAVGAK-323-352	0	0	2	3	4	0	0	0	0	0	0
GNDGATGAAGPPGPTGPAGPPGFPGAVGAKGEAGPQGPR-323-361	0	0	0	0	0	0	0	0	0	0	0		GNDGATGAAGPPGPTGPAGPPGFPGAVGAKGEAGPQGPR-323-361	0	0	0	3	4	0	0	0	0	0	0
GSEGPQGVRGEPGPPGPAGAAGPAGNPGADGQPGAK-362-397	0	0	0	3	0	5	0	0	0	0	0		GSEGPQGVRGEPGPPGPAGAAGPAGNPGADGQPGAK-362-397	0	0	0	0	4	5	6	0	0	0	0
GEPGPPGPAGAAGPAGNPGADGQPGAK-371-397	0	0	0	3	0	0	0	0	0	0	0		GEPGPPGPAGAAGPAGNPGADGQPGAK-371-397	0	0	0	0	4	5	0	0	0	0	0
GANGAPGIAGAPGFPGAR-398-415	0	0	0	0	0	0	0	0	0	0	0		GANGAPGIAGAPGFPGAR-398-415	0	0	0	0	0	0	0	0	0	0	0
GPSGPQGPGGPPGPK-416-430	0	1	2	0	0	0	0	0	0	0	0		GPSGPQGPGGPPGPK-416-430	0	1	2	3	0	0	0	0	0	0	0
GDTGAKGEPGPVGVQGPPGPAGEEGK-443-468	0	0	2	0	0	0	0	0	0	0	0		GDTGAKGEPGPVGVQGPPGPAGEEGK-443-468	0	0	2	3	0	0	0	0	0	0	0
GDTGAKGEPGPVGVQGPPGPAGEEGKR-443-469	0	0	2	3	0	0	0	0	0	0	0		GDTGAKGEPGPVGVQGPPGPAGEEGKR-443-469	0	0	0	3	0	0	0	0	0	0	0
GEPGPVGVQGPPGPAGEEGK-449-468	0	0	0	0	0	0	0	0	0	0	0		GEPGPVGVQGPPGPAGEEGK-449-468	0	0	2	0	0	0	0	0	0	0	0
GEPGPTGLPGPPGER-473-487	0	0	0	3	0	0	0	0	0	0	0		GEPGPTGLPGPPGER-473-487	0	0	0	3	0	0	0	0	0	0	0
GFPGADGVAGPK-494-505	0	0	0	0	0	0	0	0	0	0	0		GFPGADGVAGPK-494-505	0	0	0	0	0	0	0	0	0	0	0
GLTGSPGSPGPDGK-539-552	0	1	2	0	0	0	0	0	0	0	0		GLTGSPGSPGPDGK-539-552	0	1	2	0	0	0	0	0	0	0	0
TGPPGPAGQDGRPGPPGPPGAR-553-574	0	0	0	0	4	5	6	0	0	0	0		TGPPGPAGQDGRPGPPGPPGAR-553-574	0	0	2	0	4	5	0	0	0	0	0
GVPGPPGAVGPAGK-599-612	0	0	2	0	0	0	0	0	0	0	0		GVPGPPGAVGPAGK-599-612	0	1	2	0	0	0	0	0	0	0	0
GVPGPPGAVGPAGKDGEAGAQGPPGPAGPAGER-599-631	0	0	0	3	0	0	0	0	0	0	0		GVPGPPGAVGPAGKDGEAGAQGPPGPAGPAGER-599-631	0	0	0	3	0	0	0	0	0	0	0
DGEAGAQGPPGPAGPAGER-613-631	0	1	0	0	0	0	0	0	0	0	0		DGEAGAQGPPGPAGPAGER-613-631	0	1	0	0	0	0	0	0	0	0	0
GVQGPPGPAGPR-686-697	0	1	2	0	0	0	0	0	0	0	0		GVQGPPGPAGPR-686-697	0	1	0	0	0	0	0	0	0	0	0
GLTGPIGPPGPAGAPGDK-764-781	0	0	2	0	0	0	0	0	0	0	0		GLTGPIGPPGPAGAPGDK-764-781	0	0	2	3	0	0	0	0	0	0	0
GLTGPIGPPGPAGAPGDKGESGPSGPAGPTGAR-764-796	0	1	2	3	4	0	0	0	0	0	0		GLTGPIGPPGPAGAPGDKGESGPSGPAGPTGAR-764-796	0	1	2	3	0	0	0	0	0	0	0
GESGPSGPAGPTGAR-782-796	0	0	0	0	0	0	0	0	0	0	0		GESGPSGPAGPTGAR-782-796	0	0	0	0	0	0	0	0	0	0	0
GAPGDRGEPGPPGPAGFAGPPGADGQPGAK-797-826	0	0	0	0	0	5	0	0	0	0	0		GAPGDRGEPGPPGPAGFAGPPGADGQPGAK-797-826	0	0	0	0	4	5	0	0	0	0	0
GEPGDAGAKGDAGPPGPAGPAGPPGPIGNVGAPGAK-827-862	0	0	0	3	0	5	0	0	0	0	0		GEPGDAGAKGDAGPPGPAGPAGPPGPIGNVGAPGAK-827-862	0	0	0	0	4	0	6	0	0	0	0
GDAGPPGPAGPAGPPGPIGNVGAPGAK-836-862	0	0	0	0	4	0	0	0	0	0	0		GDAGPPGPAGPAGPPGPIGNVGAPGAK-836-862	0	0	2	3	4	0	0	0	0	0	0
GDAGPPGPAGPAGPPGPIGNVGAPGAKGAR-836-865	0	0	0	0	4	0	0	0	0	0	0		GDAGPPGPAGPAGPPGPIGNVGAPGAKGAR-836-865	0	0	0	0	4	0	0	0	0	0	0
GSAGPPGATGFPGAAGR-866-882	0	0	2	3	0	0	0	0	0	0	0		GSAGPPGATGFPGAAGR-866-882	0	0	2	3	0	0	0	0	0	0	0
VGPPGPSGNAGPPGPPGPAGK-883-903	0	0	0	0	4	0	0	0	0	0	0		VGPPGPSGNAGPPGPPGPAGK-883-903	0	0	0	0	4	0	0	0	0	0	0
GETGPAGRPGEVGPPGPPGPAGEK-911-934	0	0	2	0	4	5	0	0	0	0	0		GETGPAGRPGEVGPPGPPGPAGEK-911-934	0	0	0	0	4	0	0	0	0	0	0
GETGPAGRPGEVGPPGPPGPAGEKGSPGADGPAGAPGTPGPQGIAGQR-911-958	0	0	0	0	0	0	0	7	8	0	0		GETGPAGRPGEVGPPGPPGPAGEKGSPGADGPAGAPGTPGPQGIAGQR-911-958	0	0	0	0	0	0	6	0	0	0	0
GSPGADGPAGAPGTPGPQGIAGQR-935-958	0	0	0	3	0	0	0	0	0	0	0		GSPGADGPAGAPGTPGPQGIAGQR-935-958	0	1	2	0	0	0	0	0	0	0	0
GVVGLPGQR-959-967	0	1	0	0	0	0	0	0	0	0	0		GVVGLPGQR-959-967	0	1	0	0	0	0	0	0	0	0	0
GFPGLPGPSGEPGK-971-984	0	1	2	3	0	0	0	0	0	0	0		GFPGLPGPSGEPGK-971-984	0	1	2	3	0	0	0	0	0	0	0
GDRGETGPAGPPGAPGAPGAPGPVGPAGK-1034-1062	0	0	2	3	4	0	0	0	0	0	0		GDRGETGPAGPPGAPGAPGAPGPVGPAGK-1034-1062	0	1	2	3	4	0	0	0	0	0	0
GETGPAGPPGAPGAPGAPGPVGPAGK-1037-1062	0	0	0	0	4	0	0	0	0	0	0		GETGPAGPPGAPGAPGAPGPVGPAGK-1037-1062	0	0	0	0	4	0	0	0	0	0	0
GFSGLQGPPGPPGSPGEQGPSGASGPAGPR-1112-1141	0	0	2	3	4	5	0	0	0	0	0		GFSGLQGPPGPPGSPGEQGPSGASGPAGPR-1112-1141	0	1	2	3	4	5	0	0	0	0	0
GPPGSAGAPGKDGLNGLPGPIGPPGPR-1142-1168	0	0	0	0	4	0	0	0	0	0	0		GPPGSAGAPGKDGLNGLPGPIGPPGPR-1142-1168	0	0	0	0	4	0	0	0	0	0	0
_x000D_	_x000D_	_x000D_	_x000D_	_x000D_	_x000D_	_x000D_	_x000D_	_x000D_	_x000D_	_x000D_	_x000D_		_x000D_	_x000D_	_x000D_	_x000D_	_x000D_	_x000D_	_x000D_	_x000D_	_x000D_	_x000D_	_x000D_	_x000D_
Liver-25	0	1	2	3	4	5	6	7	8	9	10		CRLM-25	0	1	2	3	4	5	6	7	8	9	10
GFSGLDGAK-269-277	0	0	0	0	0	0	0	0	0	0	0		GFSGLDGAK-269-277	0	0	0	0	0	0	0	0	0	0	0
GNDGATGAAGPPGPTGPAGPPGFPGAVGAK-323-352	0	0	2	3	0	0	0	0	0	0	0		GNDGATGAAGPPGPTGPAGPPGFPGAVGAK-323-352	0	0	2	3	0	0	0	0	0	0	0
GNDGATGAAGPPGPTGPAGPPGFPGAVGAKGEAGPQGPR-323-361	0	0	0	0	0	0	0	0	0	0	0		GNDGATGAAGPPGPTGPAGPPGFPGAVGAKGEAGPQGPR-323-361	0	0	0	0	4	5	0	0	0	0	0
GSEGPQGVRGEPGPPGPAGAAGPAGNPGADGQPGAK-362-397	0	0	0	0	0	5	0	0	0	0	0		GSEGPQGVRGEPGPPGPAGAAGPAGNPGADGQPGAK-362-397	0	0	0	3	4	5	0	0	0	0	0
GEPGPPGPAGAAGPAGNPGADGQPGAK-371-397	0	0	0	0	4	5	0	0	0	0	0		GEPGPPGPAGAAGPAGNPGADGQPGAK-371-397	0	0	0	0	4	5	0	0	0	0	0
GANGAPGIAGAPGFPGAR-398-415	0	0	0	3	0	0	0	0	0	0	0		GANGAPGIAGAPGFPGAR-398-415	0	0	0	3	0	0	0	0	0	0	0
GPSGPQGPGGPPGPK-416-430	0	1	2	3	0	0	0	0	0	0	0		GPSGPQGPGGPPGPK-416-430	0	1	2	0	0	0	0	0	0	0	0
GDTGAKGEPGPVGVQGPPGPAGEEGK-443-468	0	0	0	0	0	0	0	0	0	0	0		GDTGAKGEPGPVGVQGPPGPAGEEGK-443-468	0	0	0	0	0	0	0	0	0	0	0
GDTGAKGEPGPVGVQGPPGPAGEEGKR-443-469	0	0	0	0	0	0	0	0	0	0	0		GDTGAKGEPGPVGVQGPPGPAGEEGKR-443-469	0	0	0	0	0	0	0	0	0	0	0
GEPGPVGVQGPPGPAGEEGK-449-468	0	0	2	0	0	0	0	0	0	0	0		GEPGPVGVQGPPGPAGEEGK-449-468	0	0	2	0	0	0	0	0	0	0	0
GEPGPTGLPGPPGER-473-487	0	0	0	3	0	0	0	0	0	0	0		GEPGPTGLPGPPGER-473-487	0	0	0	3	4	0	0	0	0	0	0
GFPGADGVAGPK-494-505	0	1	0	0	0	0	0	0	0	0	0		GFPGADGVAGPK-494-505	0	1	0	0	0	0	0	0	0	0	0
GLTGSPGSPGPDGK-539-552	0	1	2	0	0	0	0	0	0	0	0		GLTGSPGSPGPDGK-539-552	0	0	2	0	0	0	0	0	0	0	0
TGPPGPAGQDGRPGPPGPPGAR-553-574	0	0	0	0	4	5	6	0	0	0	0		TGPPGPAGQDGRPGPPGPPGAR-553-574	0	0	0	0	4	5	6	0	0	0	0
GVPGPPGAVGPAGK-599-612	0	0	2	0	0	0	0	0	0	0	0		GVPGPPGAVGPAGK-599-612	0	1	2	0	0	0	0	0	0	0	0
GVPGPPGAVGPAGKDGEAGAQGPPGPAGPAGER-599-631	0	0	0	3	0	0	0	0	0	0	0		GVPGPPGAVGPAGKDGEAGAQGPPGPAGPAGER-599-631	0	0	0	3	0	0	0	0	0	0	0
DGEAGAQGPPGPAGPAGER-613-631	0	1	0	0	0	0	0	0	0	0	0		DGEAGAQGPPGPAGPAGER-613-631	0	1	0	0	0	0	0	0	0	0	0
GVQGPPGPAGPR-686-697	0	1	0	0	0	0	0	0	0	0	0		GVQGPPGPAGPR-686-697	0	1	0	0	0	0	0	0	0	0	0
GLTGPIGPPGPAGAPGDK-764-781	0	0	2	0	0	0	0	0	0	0	0		GLTGPIGPPGPAGAPGDK-764-781	0	0	2	0	0	0	0	0	0	0	0
GLTGPIGPPGPAGAPGDKGESGPSGPAGPTGAR-764-796	0	1	2	3	0	0	0	0	0	0	0		GLTGPIGPPGPAGAPGDKGESGPSGPAGPTGAR-764-796	0	1	2	3	0	0	0	0	0	0	0
GESGPSGPAGPTGAR-782-796	0	0	0	0	0	0	0	0	0	0	0		GESGPSGPAGPTGAR-782-796	0	0	0	0	0	0	0	0	0	0	0
GAPGDRGEPGPPGPAGFAGPPGADGQPGAK-797-826	0	0	0	0	4	5	0	0	0	0	0		GAPGDRGEPGPPGPAGFAGPPGADGQPGAK-797-826	0	0	0	0	4	5	0	0	0	0	0
GEPGDAGAKGDAGPPGPAGPAGPPGPIGNVGAPGAK-827-862	0	0	0	3	4	5	0	0	0	0	0		GEPGDAGAKGDAGPPGPAGPAGPPGPIGNVGAPGAK-827-862	0	0	0	0	0	5	0	0	0	0	0
GDAGPPGPAGPAGPPGPIGNVGAPGAK-836-862	0	0	2	0	4	0	0	0	0	0	0		GDAGPPGPAGPAGPPGPIGNVGAPGAK-836-862	0	0	2	3	4	0	0	0	0	0	0
GDAGPPGPAGPAGPPGPIGNVGAPGAKGAR-836-865	0	0	0	0	0	0	0	0	0	0	0		GDAGPPGPAGPAGPPGPIGNVGAPGAKGAR-836-865	0	0	0	0	0	0	0	0	0	0	0
GSAGPPGATGFPGAAGR-866-882	0	0	2	3	0	0	0	0	0	0	0		GSAGPPGATGFPGAAGR-866-882	0	0	2	3	0	0	0	0	0	0	0
VGPPGPSGNAGPPGPPGPAGK-883-903	0	0	0	0	4	0	0	0	0	0	0		VGPPGPSGNAGPPGPPGPAGK-883-903	0	0	0	3	0	0	0	0	0	0	0
GETGPAGRPGEVGPPGPPGPAGEK-911-934	0	0	2	3	4	5	0	0	0	0	0		GETGPAGRPGEVGPPGPPGPAGEK-911-934	0	0	2	3	4	5	0	0	0	0	0
GETGPAGRPGEVGPPGPPGPAGEKGSPGADGPAGAPGTPGPQGIAGQR-911-958	0	0	0	0	0	0	0	7	0	0	0		GETGPAGRPGEVGPPGPPGPAGEKGSPGADGPAGAPGTPGPQGIAGQR-911-958	0	0	0	0	0	0	6	7	0	0	0
GSPGADGPAGAPGTPGPQGIAGQR-935-958	0	0	2	3	0	0	0	0	0	0	0		GSPGADGPAGAPGTPGPQGIAGQR-935-958	0	0	2	3	0	0	0	0	0	0	0
GVVGLPGQR-959-967	0	1	0	0	0	0	0	0	0	0	0		GVVGLPGQR-959-967	0	1	0	0	0	0	0	0	0	0	0
GFPGLPGPSGEPGK-971-984	0	0	2	3	0	0	0	0	0	0	0		GFPGLPGPSGEPGK-971-984	0	1	2	3	0	0	0	0	0	0	0
GDRGETGPAGPPGAPGAPGAPGPVGPAGK-1034-1062	0	0	2	3	4	5	0	0	0	0	0		GDRGETGPAGPPGAPGAPGAPGPVGPAGK-1034-1062	0	0	2	3	4	0	0	0	0	0	0
GETGPAGPPGAPGAPGAPGPVGPAGK-1037-1062	0	0	2	3	4	0	0	0	0	0	0		GETGPAGPPGAPGAPGAPGPVGPAGK-1037-1062	0	0	0	0	4	0	0	0	0	0	0
GFSGLQGPPGPPGSPGEQGPSGASGPAGPR-1112-1141	0	1	2	3	4	5	0	0	0	0	0		GFSGLQGPPGPPGSPGEQGPSGASGPAGPR-1112-1141	0	0	2	3	4	5	0	0	0	0	0
GPPGSAGAPGKDGLNGLPGPIGPPGPR-1142-1168	0	0	0	0	4	0	6	0	0	0	0		GPPGSAGAPGKDGLNGLPGPIGPPGPR-1142-1168	0	0	0	3	4	5	0	0	0	0	0
_x000D_	_x000D_	_x000D_	_x000D_	_x000D_	_x000D_	_x000D_	_x000D_	_x000D_	_x000D_	_x000D_	_x000D_		_x000D_	_x000D_	_x000D_	_x000D_	_x000D_	_x000D_	_x000D_	_x000D_	_x000D_	_x000D_	_x000D_	_x000D_
Liver-26	0	1	2	3	4	5	6	7	8	9	10		CRLM-26	0	1	2	3	4	5	6	7	8	9	10
GFSGLDGAK-269-277	0	0	0	0	0	0	0	0	0	0	0		GFSGLDGAK-269-277	0	0	0	0	0	0	0	0	0	0	0
GNDGATGAAGPPGPTGPAGPPGFPGAVGAK-323-352	0	0	2	3	4	0	0	0	0	0	0		GNDGATGAAGPPGPTGPAGPPGFPGAVGAK-323-352	0	0	2	3	0	0	0	0	0	0	0
GNDGATGAAGPPGPTGPAGPPGFPGAVGAKGEAGPQGPR-323-361	0	0	0	0	4	5	0	0	0	0	0		GNDGATGAAGPPGPTGPAGPPGFPGAVGAKGEAGPQGPR-323-361	0	0	0	3	4	0	0	0	0	0	0
GSEGPQGVRGEPGPPGPAGAAGPAGNPGADGQPGAK-362-397	0	0	0	0	4	5	0	0	0	0	0		GSEGPQGVRGEPGPPGPAGAAGPAGNPGADGQPGAK-362-397	0	0	0	0	4	5	6	0	0	0	0
GEPGPPGPAGAAGPAGNPGADGQPGAK-371-397	0	0	0	0	4	5	0	0	0	0	0		GEPGPPGPAGAAGPAGNPGADGQPGAK-371-397	0	0	0	3	4	5	6	0	0	0	0
GANGAPGIAGAPGFPGAR-398-415	0	0	0	3	0	0	0	0	0	0	0		GANGAPGIAGAPGFPGAR-398-415	0	0	0	3	0	0	0	0	0	0	0
GPSGPQGPGGPPGPK-416-430	0	1	2	3	0	0	0	0	0	0	0		GPSGPQGPGGPPGPK-416-430	0	1	2	3	0	0	0	0	0	0	0
GDTGAKGEPGPVGVQGPPGPAGEEGK-443-468	0	0	0	3	0	0	0	0	0	0	0		GDTGAKGEPGPVGVQGPPGPAGEEGK-443-468	0	0	0	3	0	0	0	0	0	0	0
GDTGAKGEPGPVGVQGPPGPAGEEGKR-443-469	0	0	0	0	0	0	0	0	0	0	0		GDTGAKGEPGPVGVQGPPGPAGEEGKR-443-469	0	0	2	3	0	0	0	0	0	0	0
GEPGPVGVQGPPGPAGEEGK-449-468	0	0	2	0	0	0	0	0	0	0	0		GEPGPVGVQGPPGPAGEEGK-449-468	0	0	0	0	0	0	0	0	0	0	0
GEPGPTGLPGPPGER-473-487	0	0	0	3	0	0	0	0	0	0	0		GEPGPTGLPGPPGER-473-487	0	0	0	3	0	0	0	0	0	0	0
GFPGADGVAGPK-494-505	0	0	0	0	0	0	0	0	0	0	0		GFPGADGVAGPK-494-505	0	1	0	0	0	0	0	0	0	0	0
GLTGSPGSPGPDGK-539-552	0	0	0	0	0	0	0	0	0	0	0		GLTGSPGSPGPDGK-539-552	0	1	2	0	0	0	0	0	0	0	0
TGPPGPAGQDGRPGPPGPPGAR-553-574	0	0	0	0	4	5	6	0	0	0	0		TGPPGPAGQDGRPGPPGPPGAR-553-574	0	0	0	0	4	0	0	0	0	0	0
GVPGPPGAVGPAGK-599-612	0	0	0	0	0	0	0	0	0	0	0		GVPGPPGAVGPAGK-599-612	0	1	2	0	0	0	0	0	0	0	0
GVPGPPGAVGPAGKDGEAGAQGPPGPAGPAGER-599-631	0	0	0	3	0	0	0	0	0	0	0		GVPGPPGAVGPAGKDGEAGAQGPPGPAGPAGER-599-631	0	0	2	3	0	0	0	0	0	0	0
DGEAGAQGPPGPAGPAGER-613-631	0	1	2	0	0	0	0	0	0	0	0		DGEAGAQGPPGPAGPAGER-613-631	0	1	0	0	0	0	0	0	0	0	0
GVQGPPGPAGPR-686-697	0	1	2	0	0	0	0	0	0	0	0		GVQGPPGPAGPR-686-697	0	1	0	0	0	0	0	0	0	0	0
GLTGPIGPPGPAGAPGDK-764-781	0	0	2	0	0	0	0	0	0	0	0		GLTGPIGPPGPAGAPGDK-764-781	0	0	2	3	0	0	0	0	0	0	0
GLTGPIGPPGPAGAPGDKGESGPSGPAGPTGAR-764-796	0	1	2	3	0	0	0	0	0	0	0		GLTGPIGPPGPAGAPGDKGESGPSGPAGPTGAR-764-796	0	1	2	3	4	0	0	0	0	0	0
GESGPSGPAGPTGAR-782-796	0	0	0	0	0	0	0	0	0	0	0		GESGPSGPAGPTGAR-782-796	0	0	0	0	0	0	0	0	0	0	0
GAPGDRGEPGPPGPAGFAGPPGADGQPGAK-797-826	0	0	0	3	4	5	0	0	0	0	0		GAPGDRGEPGPPGPAGFAGPPGADGQPGAK-797-826	0	0	0	0	4	5	0	0	0	0	0
GEPGDAGAKGDAGPPGPAGPAGPPGPIGNVGAPGAK-827-862	0	0	0	0	0	5	0	0	0	0	0		GEPGDAGAKGDAGPPGPAGPAGPPGPIGNVGAPGAK-827-862	0	0	0	3	4	5	6	0	0	0	0
GDAGPPGPAGPAGPPGPIGNVGAPGAK-836-862	0	0	0	3	4	0	0	0	0	0	0		GDAGPPGPAGPAGPPGPIGNVGAPGAK-836-862	0	0	2	3	4	0	0	0	0	0	0
GDAGPPGPAGPAGPPGPIGNVGAPGAKGAR-836-865	0	0	0	0	4	0	0	0	0	0	0		GDAGPPGPAGPAGPPGPIGNVGAPGAKGAR-836-865	0	0	0	0	4	0	0	0	0	0	0
GSAGPPGATGFPGAAGR-866-882	0	0	2	3	0	0	0	0	0	0	0		GSAGPPGATGFPGAAGR-866-882	0	0	2	0	0	0	0	0	0	0	0
VGPPGPSGNAGPPGPPGPAGK-883-903	0	0	0	0	0	0	0	0	0	0	0		VGPPGPSGNAGPPGPPGPAGK-883-903	0	0	0	3	4	0	0	0	0	0	0
GETGPAGRPGEVGPPGPPGPAGEK-911-934	0	0	2	0	4	5	0	0	0	0	0		GETGPAGRPGEVGPPGPPGPAGEK-911-934	0	0	2	3	4	0	0	0	0	0	0
GETGPAGRPGEVGPPGPPGPAGEKGSPGADGPAGAPGTPGPQGIAGQR-911-958	0	0	0	0	0	0	6	7	0	0	0		GETGPAGRPGEVGPPGPPGPAGEKGSPGADGPAGAPGTPGPQGIAGQR-911-958	0	0	0	0	4	5	6	0	8	0	0
GSPGADGPAGAPGTPGPQGIAGQR-935-958	0	0	2	0	0	0	0	0	0	0	0		GSPGADGPAGAPGTPGPQGIAGQR-935-958	0	1	2	3	0	0	0	0	0	0	0
GVVGLPGQR-959-967	0	1	0	0	0	0	0	0	0	0	0		GVVGLPGQR-959-967	0	1	0	0	0	0	0	0	0	0	0
GFPGLPGPSGEPGK-971-984	0	1	2	3	0	0	0	0	0	0	0		GFPGLPGPSGEPGK-971-984	0	1	2	3	0	0	0	0	0	0	0
GDRGETGPAGPPGAPGAPGAPGPVGPAGK-1034-1062	0	1	2	3	4	0	0	0	0	0	0		GDRGETGPAGPPGAPGAPGAPGPVGPAGK-1034-1062	0	0	2	3	4	0	0	0	0	0	0
GETGPAGPPGAPGAPGAPGPVGPAGK-1037-1062	0	0	0	0	4	0	0	0	0	0	0		GETGPAGPPGAPGAPGAPGPVGPAGK-1037-1062	0	0	2	0	4	0	0	0	0	0	0
GFSGLQGPPGPPGSPGEQGPSGASGPAGPR-1112-1141	0	1	0	3	4	5	0	0	0	0	0		GFSGLQGPPGPPGSPGEQGPSGASGPAGPR-1112-1141	0	1	2	3	4	5	0	0	0	0	0
GPPGSAGAPGKDGLNGLPGPIGPPGPR-1142-1168	0	0	0	0	4	5	0	0	0	0	0		GPPGSAGAPGKDGLNGLPGPIGPPGPR-1142-1168	0	0	0	3	4	0	0	0	0	0	0
_x000D_	_x000D_	_x000D_	_x000D_	_x000D_	_x000D_	_x000D_	_x000D_	_x000D_	_x000D_	_x000D_	_x000D_		_x000D_	_x000D_	_x000D_	_x000D_	_x000D_	_x000D_	_x000D_	_x000D_	_x000D_	_x000D_	_x000D_	_x000D_
Liver-27	0	1	2	3	4	5	6	7	8	9	10		CRLM-27	0	1	2	3	4	5	6	7	8	9	10
GFSGLDGAK-269-277	0	0	0	0	0	0	0	0	0	0	0		GFSGLDGAK-269-277	0	1	0	0	0	0	0	0	0	0	0
GNDGATGAAGPPGPTGPAGPPGFPGAVGAK-323-352	0	0	0	3	0	0	0	0	0	0	0		GNDGATGAAGPPGPTGPAGPPGFPGAVGAK-323-352	0	0	2	3	4	0	0	0	0	0	0
GNDGATGAAGPPGPTGPAGPPGFPGAVGAKGEAGPQGPR-323-361	0	0	0	0	4	5	0	0	0	0	0		GNDGATGAAGPPGPTGPAGPPGFPGAVGAKGEAGPQGPR-323-361	0	0	0	3	0	0	0	0	0	0	0
GSEGPQGVRGEPGPPGPAGAAGPAGNPGADGQPGAK-362-397	0	0	0	0	4	5	0	0	0	0	0		GSEGPQGVRGEPGPPGPAGAAGPAGNPGADGQPGAK-362-397	0	0	0	0	4	5	6	0	0	0	0
GEPGPPGPAGAAGPAGNPGADGQPGAK-371-397	0	0	0	0	4	5	0	0	0	0	0		GEPGPPGPAGAAGPAGNPGADGQPGAK-371-397	0	0	0	3	4	5	6	0	0	0	0
GANGAPGIAGAPGFPGAR-398-415	0	0	0	0	0	0	0	0	0	0	0		GANGAPGIAGAPGFPGAR-398-415	0	0	0	3	0	0	0	0	0	0	0
GPSGPQGPGGPPGPK-416-430	0	1	2	3	0	0	0	0	0	0	0		GPSGPQGPGGPPGPK-416-430	0	1	2	3	0	5	0	0	0	0	0
GDTGAKGEPGPVGVQGPPGPAGEEGK-443-468	0	0	0	3	0	0	0	0	0	0	0		GDTGAKGEPGPVGVQGPPGPAGEEGK-443-468	0	0	2	3	0	0	0	0	0	0	0
GDTGAKGEPGPVGVQGPPGPAGEEGKR-443-469	0	0	0	0	0	0	0	0	0	0	0		GDTGAKGEPGPVGVQGPPGPAGEEGKR-443-469	0	0	0	3	0	0	0	0	0	0	0
GEPGPVGVQGPPGPAGEEGK-449-468	0	0	0	0	0	0	0	0	0	0	0		GEPGPVGVQGPPGPAGEEGK-449-468	0	0	2	0	0	0	0	0	0	0	0
GEPGPTGLPGPPGER-473-487	0	0	0	3	0	0	0	0	0	0	0		GEPGPTGLPGPPGER-473-487	0	0	0	3	0	0	0	0	0	0	0
GFPGADGVAGPK-494-505	0	0	0	0	0	0	0	0	0	0	0		GFPGADGVAGPK-494-505	0	1	2	0	0	0	0	0	0	0	0
GLTGSPGSPGPDGK-539-552	0	1	0	0	0	0	0	0	0	0	0		GLTGSPGSPGPDGK-539-552	0	1	2	0	0	0	0	0	0	0	0
TGPPGPAGQDGRPGPPGPPGAR-553-574	0	0	0	0	4	5	6	0	0	0	0		TGPPGPAGQDGRPGPPGPPGAR-553-574	0	0	0	0	4	5	0	0	0	0	0
GVPGPPGAVGPAGK-599-612	0	0	2	0	0	0	0	0	0	0	0		GVPGPPGAVGPAGK-599-612	0	1	2	0	0	0	0	0	0	0	0
GVPGPPGAVGPAGKDGEAGAQGPPGPAGPAGER-599-631	0	0	0	3	0	0	0	0	0	0	0		GVPGPPGAVGPAGKDGEAGAQGPPGPAGPAGER-599-631	0	0	2	3	0	0	0	0	0	0	0
DGEAGAQGPPGPAGPAGER-613-631	0	1	0	0	0	0	0	0	0	0	0		DGEAGAQGPPGPAGPAGER-613-631	0	1	0	0	0	0	0	0	0	0	0
GVQGPPGPAGPR-686-697	0	1	2	0	0	0	0	0	0	0	0		GVQGPPGPAGPR-686-697	0	1	0	0	0	0	0	0	0	0	0
GLTGPIGPPGPAGAPGDK-764-781	0	0	2	0	0	0	0	0	0	0	0		GLTGPIGPPGPAGAPGDK-764-781	0	0	2	3	0	0	0	0	0	0	0
GLTGPIGPPGPAGAPGDKGESGPSGPAGPTGAR-764-796	0	1	2	3	0	0	0	0	0	0	0		GLTGPIGPPGPAGAPGDKGESGPSGPAGPTGAR-764-796	0	1	2	3	0	0	0	0	0	0	0
GESGPSGPAGPTGAR-782-796	0	0	0	0	0	0	0	0	0	0	0		GESGPSGPAGPTGAR-782-796	0	0	0	0	0	0	0	0	0	0	0
GAPGDRGEPGPPGPAGFAGPPGADGQPGAK-797-826	0	0	0	0	4	5	0	0	0	0	0		GAPGDRGEPGPPGPAGFAGPPGADGQPGAK-797-826	0	0	0	0	4	5	0	0	0	0	0
GEPGDAGAKGDAGPPGPAGPAGPPGPIGNVGAPGAK-827-862	0	0	0	0	0	5	6	0	0	0	0		GEPGDAGAKGDAGPPGPAGPAGPPGPIGNVGAPGAK-827-862	0	0	0	3	4	5	6	0	0	0	0
GDAGPPGPAGPAGPPGPIGNVGAPGAK-836-862	0	0	0	0	0	0	0	0	0	0	0		GDAGPPGPAGPAGPPGPIGNVGAPGAK-836-862	0	0	2	3	4	0	0	0	0	0	0
GDAGPPGPAGPAGPPGPIGNVGAPGAKGAR-836-865	0	0	0	0	4	0	0	0	0	0	0		GDAGPPGPAGPAGPPGPIGNVGAPGAKGAR-836-865	0	0	0	0	4	0	0	0	0	0	0
GSAGPPGATGFPGAAGR-866-882	0	0	2	3	0	0	0	0	0	0	0		GSAGPPGATGFPGAAGR-866-882	0	0	2	3	0	0	0	0	0	0	0
VGPPGPSGNAGPPGPPGPAGK-883-903	0	0	0	3	4	5	0	0	0	0	0		VGPPGPSGNAGPPGPPGPAGK-883-903	0	0	0	3	4	0	0	0	0	0	0
GETGPAGRPGEVGPPGPPGPAGEK-911-934	0	0	2	0	4	5	0	0	0	0	0		GETGPAGRPGEVGPPGPPGPAGEK-911-934	0	0	2	3	4	0	0	0	0	0	0
GETGPAGRPGEVGPPGPPGPAGEKGSPGADGPAGAPGTPGPQGIAGQR-911-958	0	0	0	0	0	0	0	0	0	9	0		GETGPAGRPGEVGPPGPPGPAGEKGSPGADGPAGAPGTPGPQGIAGQR-911-958	0	0	0	0	0	5	6	7	0	0	0
GSPGADGPAGAPGTPGPQGIAGQR-935-958	0	1	0	3	0	0	0	0	0	0	0		GSPGADGPAGAPGTPGPQGIAGQR-935-958	0	1	2	0	0	0	0	0	0	0	0
GVVGLPGQR-959-967	0	1	0	0	0	0	0	0	0	0	0		GVVGLPGQR-959-967	0	1	0	0	0	0	0	0	0	0	0
GFPGLPGPSGEPGK-971-984	0	0	2	3	0	0	0	0	0	0	0		GFPGLPGPSGEPGK-971-984	0	1	2	3	0	0	0	0	0	0	0
GDRGETGPAGPPGAPGAPGAPGPVGPAGK-1034-1062	0	0	2	3	4	0	0	0	0	0	0		GDRGETGPAGPPGAPGAPGAPGPVGPAGK-1034-1062	0	1	2	3	4	0	0	0	0	0	0
GETGPAGPPGAPGAPGAPGPVGPAGK-1037-1062	0	0	0	0	4	0	0	0	0	0	0		GETGPAGPPGAPGAPGAPGPVGPAGK-1037-1062	0	0	2	0	4	0	0	0	0	0	0
GFSGLQGPPGPPGSPGEQGPSGASGPAGPR-1112-1141	0	0	0	3	4	5	0	0	0	0	0		GFSGLQGPPGPPGSPGEQGPSGASGPAGPR-1112-1141	0	1	2	3	4	5	0	0	0	0	0
GPPGSAGAPGKDGLNGLPGPIGPPGPR-1142-1168	0	0	0	0	4	0	0	0	0	0	0		GPPGSAGAPGKDGLNGLPGPIGPPGPR-1142-1168	0	0	0	3	4	0	0	0	0	0	0
_x000D_	_x000D_	_x000D_	_x000D_	_x000D_	_x000D_	_x000D_	_x000D_	_x000D_	_x000D_	_x000D_	_x000D_		_x000D_	_x000D_	_x000D_	_x000D_	_x000D_	_x000D_	_x000D_	_x000D_	_x000D_	_x000D_	_x000D_	_x000D_
Liver-28	0	1	2	3	4	5	6	7	8	9	10		CRLM-28	0	1	2	3	4	5	6	7	8	9	10
GFSGLDGAK-269-277	0	0	0	0	0	0	0	0	0	0	0		GFSGLDGAK-269-277	0	0	0	0	0	0	0	0	0	0	0
GNDGATGAAGPPGPTGPAGPPGFPGAVGAK-323-352	0	0	2	3	0	0	0	0	0	0	0		GNDGATGAAGPPGPTGPAGPPGFPGAVGAK-323-352	0	0	2	3	0	0	0	0	0	0	0
GNDGATGAAGPPGPTGPAGPPGFPGAVGAKGEAGPQGPR-323-361	0	0	0	0	4	0	0	0	0	0	0		GNDGATGAAGPPGPTGPAGPPGFPGAVGAKGEAGPQGPR-323-361	0	0	0	3	4	5	0	0	0	0	0
GSEGPQGVRGEPGPPGPAGAAGPAGNPGADGQPGAK-362-397	0	0	0	0	4	0	6	0	0	0	0		GSEGPQGVRGEPGPPGPAGAAGPAGNPGADGQPGAK-362-397	0	0	0	3	4	5	0	0	0	0	0
GEPGPPGPAGAAGPAGNPGADGQPGAK-371-397	0	0	0	3	0	5	0	0	0	0	0		GEPGPPGPAGAAGPAGNPGADGQPGAK-371-397	0	0	0	0	4	5	0	0	0	0	0
GANGAPGIAGAPGFPGAR-398-415	0	0	0	3	0	0	0	0	0	0	0		GANGAPGIAGAPGFPGAR-398-415	0	0	0	3	0	0	0	0	0	0	0
GPSGPQGPGGPPGPK-416-430	0	1	2	0	0	0	0	0	0	0	0		GPSGPQGPGGPPGPK-416-430	0	1	2	0	0	0	0	0	0	0	0
GDTGAKGEPGPVGVQGPPGPAGEEGK-443-468	0	0	0	0	0	0	0	0	0	0	0		GDTGAKGEPGPVGVQGPPGPAGEEGK-443-468	0	0	2	0	0	0	0	0	0	0	0
GDTGAKGEPGPVGVQGPPGPAGEEGKR-443-469	0	0	2	0	0	0	0	0	0	0	0		GDTGAKGEPGPVGVQGPPGPAGEEGKR-443-469	0	0	2	0	0	0	0	0	0	0	0
GEPGPVGVQGPPGPAGEEGK-449-468	0	0	0	0	0	0	0	0	0	0	0		GEPGPVGVQGPPGPAGEEGK-449-468	0	0	2	0	0	0	0	0	0	0	0
GEPGPTGLPGPPGER-473-487	0	0	0	3	4	0	0	0	0	0	0		GEPGPTGLPGPPGER-473-487	0	0	0	3	0	0	0	0	0	0	0
GFPGADGVAGPK-494-505	0	0	0	0	0	0	0	0	0	0	0		GFPGADGVAGPK-494-505	0	1	0	0	0	0	0	0	0	0	0
GLTGSPGSPGPDGK-539-552	0	1	2	0	0	0	0	0	0	0	0		GLTGSPGSPGPDGK-539-552	0	1	2	0	0	0	0	0	0	0	0
TGPPGPAGQDGRPGPPGPPGAR-553-574	0	0	0	0	4	5	6	0	0	0	0		TGPPGPAGQDGRPGPPGPPGAR-553-574	0	0	0	0	4	5	0	0	0	0	0
GVPGPPGAVGPAGK-599-612	0	0	0	0	0	0	0	0	0	0	0		GVPGPPGAVGPAGK-599-612	0	1	2	0	0	0	0	0	0	0	0
GVPGPPGAVGPAGKDGEAGAQGPPGPAGPAGER-599-631	0	0	0	3	0	0	0	0	0	0	0		GVPGPPGAVGPAGKDGEAGAQGPPGPAGPAGER-599-631	0	0	0	3	0	0	0	0	0	0	0
DGEAGAQGPPGPAGPAGER-613-631	0	1	0	0	0	0	0	0	0	0	0		DGEAGAQGPPGPAGPAGER-613-631	0	1	0	0	0	0	0	0	0	0	0
GVQGPPGPAGPR-686-697	0	1	0	0	0	0	0	0	0	0	0		GVQGPPGPAGPR-686-697	0	1	0	0	0	0	0	0	0	0	0
GLTGPIGPPGPAGAPGDK-764-781	0	0	2	0	0	0	0	0	0	0	0		GLTGPIGPPGPAGAPGDK-764-781	0	0	2	0	0	0	0	0	0	0	0
GLTGPIGPPGPAGAPGDKGESGPSGPAGPTGAR-764-796	0	1	2	3	4	0	0	0	0	0	0		GLTGPIGPPGPAGAPGDKGESGPSGPAGPTGAR-764-796	0	1	2	3	4	0	0	0	0	0	0
GESGPSGPAGPTGAR-782-796	0	0	0	0	0	0	0	0	0	0	0		GESGPSGPAGPTGAR-782-796	0	0	0	0	0	0	0	0	0	0	0
GAPGDRGEPGPPGPAGFAGPPGADGQPGAK-797-826	0	0	0	0	0	0	0	0	0	0	0		GAPGDRGEPGPPGPAGFAGPPGADGQPGAK-797-826	0	0	0	0	4	5	0	0	0	0	0
GEPGDAGAKGDAGPPGPAGPAGPPGPIGNVGAPGAK-827-862	0	0	0	0	4	5	0	0	0	0	0		GEPGDAGAKGDAGPPGPAGPAGPPGPIGNVGAPGAK-827-862	0	0	0	3	4	5	6	0	0	0	0
GDAGPPGPAGPAGPPGPIGNVGAPGAK-836-862	0	0	0	3	4	0	0	0	0	0	0		GDAGPPGPAGPAGPPGPIGNVGAPGAK-836-862	0	0	2	0	0	0	0	0	0	0	0
GDAGPPGPAGPAGPPGPIGNVGAPGAKGAR-836-865	0	0	0	0	4	0	0	0	0	0	0		GDAGPPGPAGPAGPPGPIGNVGAPGAKGAR-836-865	0	0	0	3	4	0	0	0	0	0	0
GSAGPPGATGFPGAAGR-866-882	0	0	2	3	0	0	0	0	0	0	0		GSAGPPGATGFPGAAGR-866-882	0	0	2	0	0	0	0	0	0	0	0
VGPPGPSGNAGPPGPPGPAGK-883-903	0	0	0	3	4	0	0	0	0	0	0		VGPPGPSGNAGPPGPPGPAGK-883-903	0	0	0	3	4	0	0	0	0	0	0
GETGPAGRPGEVGPPGPPGPAGEK-911-934	0	0	2	3	4	5	0	0	0	0	0		GETGPAGRPGEVGPPGPPGPAGEK-911-934	0	0	2	3	4	0	0	0	0	0	0
GETGPAGRPGEVGPPGPPGPAGEKGSPGADGPAGAPGTPGPQGIAGQR-911-958	0	0	0	0	0	0	0	7	0	0	0		GETGPAGRPGEVGPPGPPGPAGEKGSPGADGPAGAPGTPGPQGIAGQR-911-958	0	0	0	0	4	5	6	0	0	0	0
GSPGADGPAGAPGTPGPQGIAGQR-935-958	0	0	0	0	0	0	0	0	0	0	0		GSPGADGPAGAPGTPGPQGIAGQR-935-958	0	0	2	0	0	0	0	0	0	0	0
GVVGLPGQR-959-967	0	1	0	0	0	0	0	0	0	0	0		GVVGLPGQR-959-967	0	1	0	0	0	0	0	0	0	0	0
GFPGLPGPSGEPGK-971-984	0	0	2	3	0	0	0	0	0	0	0		GFPGLPGPSGEPGK-971-984	0	0	2	3	0	0	0	0	0	0	0
GDRGETGPAGPPGAPGAPGAPGPVGPAGK-1034-1062	0	0	2	3	4	0	0	0	0	0	0		GDRGETGPAGPPGAPGAPGAPGPVGPAGK-1034-1062	0	1	2	3	0	0	0	0	0	0	0
GETGPAGPPGAPGAPGAPGPVGPAGK-1037-1062	0	0	0	0	4	0	0	0	0	0	0		GETGPAGPPGAPGAPGAPGPVGPAGK-1037-1062	0	0	2	0	4	0	0	0	0	0	0
GFSGLQGPPGPPGSPGEQGPSGASGPAGPR-1112-1141	0	0	0	3	4	5	0	0	0	0	0		GFSGLQGPPGPPGSPGEQGPSGASGPAGPR-1112-1141	0	1	2	3	4	5	0	0	0	0	0
GPPGSAGAPGKDGLNGLPGPIGPPGPR-1142-1168	0	0	0	0	4	0	0	0	0	0	0		GPPGSAGAPGKDGLNGLPGPIGPPGPR-1142-1168	0	0	0	0	4	0	0	0	0	0	0
_x000D_	_x000D_	_x000D_	_x000D_	_x000D_	_x000D_	_x000D_	_x000D_	_x000D_	_x000D_	_x000D_	_x000D_		_x000D_	_x000D_	_x000D_	_x000D_	_x000D_	_x000D_	_x000D_	_x000D_	_x000D_	_x000D_	_x000D_	_x000D_
Liver-29	0	1	2	3	4	5	6	7	8	9	10		CRLM-29	0	1	2	3	4	5	6	7	8	9	10
GFSGLDGAK-269-277	0	0	0	0	0	0	0	0	0	0	0		GFSGLDGAK-269-277	0	1	0	0	0	0	0	0	0	0	0
GNDGATGAAGPPGPTGPAGPPGFPGAVGAK-323-352	0	0	2	3	4	0	0	0	0	0	0		GNDGATGAAGPPGPTGPAGPPGFPGAVGAK-323-352	0	0	2	3	0	0	0	0	0	0	0
GNDGATGAAGPPGPTGPAGPPGFPGAVGAKGEAGPQGPR-323-361	0	0	0	0	0	5	0	0	0	0	0		GNDGATGAAGPPGPTGPAGPPGFPGAVGAKGEAGPQGPR-323-361	0	0	0	3	4	5	0	0	0	0	0
GSEGPQGVRGEPGPPGPAGAAGPAGNPGADGQPGAK-362-397	0	0	0	0	4	5	6	0	0	0	0		GSEGPQGVRGEPGPPGPAGAAGPAGNPGADGQPGAK-362-397	0	0	0	3	4	5	6	0	0	0	0
GEPGPPGPAGAAGPAGNPGADGQPGAK-371-397	0	0	0	0	4	0	0	0	0	0	0		GEPGPPGPAGAAGPAGNPGADGQPGAK-371-397	0	0	0	3	4	5	6	0	0	0	0
GANGAPGIAGAPGFPGAR-398-415	0	0	0	0	0	0	0	0	0	0	0		GANGAPGIAGAPGFPGAR-398-415	0	0	0	3	0	0	0	0	0	0	0
GPSGPQGPGGPPGPK-416-430	0	1	2	3	0	0	0	0	0	0	0		GPSGPQGPGGPPGPK-416-430	0	1	2	3	0	0	0	0	0	0	0
GDTGAKGEPGPVGVQGPPGPAGEEGK-443-468	0	0	0	3	0	0	0	0	0	0	0		GDTGAKGEPGPVGVQGPPGPAGEEGK-443-468	0	0	2	3	0	0	0	0	0	0	0
GDTGAKGEPGPVGVQGPPGPAGEEGKR-443-469	0	0	2	3	0	0	0	0	0	0	0		GDTGAKGEPGPVGVQGPPGPAGEEGKR-443-469	0	1	2	3	0	0	0	0	0	0	0
GEPGPVGVQGPPGPAGEEGK-449-468	0	0	2	0	0	0	0	0	0	0	0		GEPGPVGVQGPPGPAGEEGK-449-468	0	0	0	0	0	0	0	0	0	0	0
GEPGPTGLPGPPGER-473-487	0	0	0	3	4	0	0	0	0	0	0		GEPGPTGLPGPPGER-473-487	0	0	0	3	0	0	0	0	0	0	0
GFPGADGVAGPK-494-505	0	0	0	0	0	0	0	0	0	0	0		GFPGADGVAGPK-494-505	0	1	0	0	0	0	0	0	0	0	0
GLTGSPGSPGPDGK-539-552	0	1	2	0	0	0	0	0	0	0	0		GLTGSPGSPGPDGK-539-552	0	1	2	0	0	0	0	0	0	0	0
TGPPGPAGQDGRPGPPGPPGAR-553-574	0	0	0	0	4	5	6	0	0	0	0		TGPPGPAGQDGRPGPPGPPGAR-553-574	0	0	0	3	4	5	0	0	0	0	0
GVPGPPGAVGPAGK-599-612	0	1	2	0	0	0	0	0	0	0	0		GVPGPPGAVGPAGK-599-612	0	1	2	0	0	0	0	0	0	0	0
GVPGPPGAVGPAGKDGEAGAQGPPGPAGPAGER-599-631	0	0	0	3	0	0	0	0	0	0	0		GVPGPPGAVGPAGKDGEAGAQGPPGPAGPAGER-599-631	0	0	2	3	0	0	0	0	0	0	0
DGEAGAQGPPGPAGPAGER-613-631	0	1	0	0	0	0	0	0	0	0	0		DGEAGAQGPPGPAGPAGER-613-631	0	1	0	0	0	0	0	0	0	0	0
GVQGPPGPAGPR-686-697	0	1	0	0	0	0	0	0	0	0	0		GVQGPPGPAGPR-686-697	0	1	0	0	0	0	0	0	0	0	0
GLTGPIGPPGPAGAPGDK-764-781	0	0	2	0	0	0	0	0	0	0	0		GLTGPIGPPGPAGAPGDK-764-781	0	0	2	0	0	0	0	0	0	0	0
GLTGPIGPPGPAGAPGDKGESGPSGPAGPTGAR-764-796	0	1	2	3	0	0	0	0	0	0	0		GLTGPIGPPGPAGAPGDKGESGPSGPAGPTGAR-764-796	0	1	2	3	4	0	0	0	0	0	0
GESGPSGPAGPTGAR-782-796	0	0	0	0	0	0	0	0	0	0	0		GESGPSGPAGPTGAR-782-796	0	0	0	0	0	0	0	0	0	0	0
GAPGDRGEPGPPGPAGFAGPPGADGQPGAK-797-826	0	0	0	0	4	5	0	0	0	0	0		GAPGDRGEPGPPGPAGFAGPPGADGQPGAK-797-826	0	0	0	0	4	5	0	0	0	0	0
GEPGDAGAKGDAGPPGPAGPAGPPGPIGNVGAPGAK-827-862	0	0	0	0	4	5	0	0	0	0	0		GEPGDAGAKGDAGPPGPAGPAGPPGPIGNVGAPGAK-827-862	0	0	0	3	0	5	6	7	0	0	0
GDAGPPGPAGPAGPPGPIGNVGAPGAK-836-862	0	0	0	0	4	0	0	0	0	0	0		GDAGPPGPAGPAGPPGPIGNVGAPGAK-836-862	0	0	2	3	4	0	0	0	0	0	0
GDAGPPGPAGPAGPPGPIGNVGAPGAKGAR-836-865	0	0	0	0	4	0	0	0	0	0	0		GDAGPPGPAGPAGPPGPIGNVGAPGAKGAR-836-865	0	0	0	3	4	0	0	0	0	0	0
GSAGPPGATGFPGAAGR-866-882	0	0	2	3	0	0	0	0	0	0	0		GSAGPPGATGFPGAAGR-866-882	0	0	2	3	0	0	0	0	0	0	0
VGPPGPSGNAGPPGPPGPAGK-883-903	0	0	0	3	4	5	0	0	0	0	0		VGPPGPSGNAGPPGPPGPAGK-883-903	0	0	0	3	4	0	0	0	0	0	0
GETGPAGRPGEVGPPGPPGPAGEK-911-934	0	0	2	3	4	5	0	0	0	0	0		GETGPAGRPGEVGPPGPPGPAGEK-911-934	0	0	2	3	4	5	0	0	0	0	0
GETGPAGRPGEVGPPGPPGPAGEKGSPGADGPAGAPGTPGPQGIAGQR-911-958	0	0	0	0	0	0	6	0	0	9	0		GETGPAGRPGEVGPPGPPGPAGEKGSPGADGPAGAPGTPGPQGIAGQR-911-958	0	0	0	0	0	0	6	7	8	0	0
GSPGADGPAGAPGTPGPQGIAGQR-935-958	0	1	2	3	4	0	0	0	0	0	0		GSPGADGPAGAPGTPGPQGIAGQR-935-958	0	1	2	3	0	0	0	0	0	0	0
GVVGLPGQR-959-967	0	1	0	0	0	0	0	0	0	0	0		GVVGLPGQR-959-967	0	1	0	0	0	0	0	0	0	0	0
GFPGLPGPSGEPGK-971-984	0	0	2	3	0	0	0	0	0	0	0		GFPGLPGPSGEPGK-971-984	0	1	2	3	0	0	0	0	0	0	0
GDRGETGPAGPPGAPGAPGAPGPVGPAGK-1034-1062	0	1	2	3	4	0	0	0	0	0	0		GDRGETGPAGPPGAPGAPGAPGPVGPAGK-1034-1062	0	1	2	3	4	0	0	0	0	0	0
GETGPAGPPGAPGAPGAPGPVGPAGK-1037-1062	0	0	0	3	4	0	0	0	0	0	0		GETGPAGPPGAPGAPGAPGPVGPAGK-1037-1062	0	0	2	3	4	0	0	0	0	0	0
GFSGLQGPPGPPGSPGEQGPSGASGPAGPR-1112-1141	0	1	2	3	4	5	0	0	0	0	0		GFSGLQGPPGPPGSPGEQGPSGASGPAGPR-1112-1141	0	1	2	3	4	5	0	0	0	0	0
GPPGSAGAPGKDGLNGLPGPIGPPGPR-1142-1168	0	0	0	0	4	0	0	0	0	0	0		GPPGSAGAPGKDGLNGLPGPIGPPGPR-1142-1168	0	0	0	3	4	0	0	0	0	0	0
_x000D_	_x000D_	_x000D_	_x000D_	_x000D_	_x000D_	_x000D_	_x000D_	_x000D_	_x000D_	_x000D_	_x000D_		_x000D_	_x000D_	_x000D_	_x000D_	_x000D_	_x000D_	_x000D_	_x000D_	_x000D_	_x000D_	_x000D_	_x000D_
Liver-3	0	1	2	3	4	5	6	7	8	9	10		CRLM-3	0	1	2	3	4	5	6	7	8	9	10
GFSGLDGAK-269-277	0	0	0	0	0	0	0	0	0	0	0		GFSGLDGAK-269-277	0	0	0	0	0	0	0	0	0	0	0
GNDGATGAAGPPGPTGPAGPPGFPGAVGAK-323-352	0	0	2	0	4	0	0	0	0	0	0		GNDGATGAAGPPGPTGPAGPPGFPGAVGAK-323-352	0	0	2	3	4	0	0	0	0	0	0
GNDGATGAAGPPGPTGPAGPPGFPGAVGAKGEAGPQGPR-323-361	0	0	0	0	4	5	0	0	0	0	0		GNDGATGAAGPPGPTGPAGPPGFPGAVGAKGEAGPQGPR-323-361	0	0	0	3	4	0	0	0	0	0	0
GSEGPQGVRGEPGPPGPAGAAGPAGNPGADGQPGAK-362-397	0	0	0	0	0	5	0	0	0	0	0		GSEGPQGVRGEPGPPGPAGAAGPAGNPGADGQPGAK-362-397	0	0	0	3	4	5	6	0	0	0	0
GEPGPPGPAGAAGPAGNPGADGQPGAK-371-397	0	0	0	0	0	5	6	0	0	0	0		GEPGPPGPAGAAGPAGNPGADGQPGAK-371-397	0	0	2	3	4	5	0	0	0	0	0
GANGAPGIAGAPGFPGAR-398-415	0	0	0	3	0	0	0	0	0	0	0		GANGAPGIAGAPGFPGAR-398-415	0	0	0	3	0	0	0	0	0	0	0
GPSGPQGPGGPPGPK-416-430	0	1	2	3	0	0	0	0	0	0	0		GPSGPQGPGGPPGPK-416-430	0	1	2	3	0	0	0	0	0	0	0
GDTGAKGEPGPVGVQGPPGPAGEEGK-443-468	0	0	0	0	0	0	0	0	0	0	0		GDTGAKGEPGPVGVQGPPGPAGEEGK-443-468	0	0	0	0	0	0	0	0	0	0	0
GDTGAKGEPGPVGVQGPPGPAGEEGKR-443-469	0	0	2	0	0	0	0	0	0	0	0		GDTGAKGEPGPVGVQGPPGPAGEEGKR-443-469	0	0	2	3	0	0	0	0	0	0	0
GEPGPVGVQGPPGPAGEEGK-449-468	0	0	0	0	0	0	0	0	0	0	0		GEPGPVGVQGPPGPAGEEGK-449-468	0	0	2	0	0	0	0	0	0	0	0
GEPGPTGLPGPPGER-473-487	0	0	0	3	4	0	0	0	0	0	0		GEPGPTGLPGPPGER-473-487	0	0	0	3	0	0	0	0	0	0	0
GFPGADGVAGPK-494-505	0	1	0	0	0	0	0	0	0	0	0		GFPGADGVAGPK-494-505	0	1	0	0	0	0	0	0	0	0	0
GLTGSPGSPGPDGK-539-552	0	0	2	0	0	0	0	0	0	0	0		GLTGSPGSPGPDGK-539-552	0	1	2	0	0	0	0	0	0	0	0
TGPPGPAGQDGRPGPPGPPGAR-553-574	0	0	0	0	4	5	6	7	0	0	0		TGPPGPAGQDGRPGPPGPPGAR-553-574	0	0	2	3	4	5	0	0	0	0	0
GVPGPPGAVGPAGK-599-612	0	0	0	0	0	0	0	0	0	0	0		GVPGPPGAVGPAGK-599-612	0	1	2	0	0	0	0	0	0	0	0
GVPGPPGAVGPAGKDGEAGAQGPPGPAGPAGER-599-631	0	0	0	3	0	0	0	0	0	0	0		GVPGPPGAVGPAGKDGEAGAQGPPGPAGPAGER-599-631	0	0	2	3	0	0	0	0	0	0	0
DGEAGAQGPPGPAGPAGER-613-631	0	1	2	0	0	0	0	0	0	0	0		DGEAGAQGPPGPAGPAGER-613-631	0	1	2	0	0	0	0	0	0	0	0
GVQGPPGPAGPR-686-697	0	0	0	0	0	0	0	0	0	0	0		GVQGPPGPAGPR-686-697	0	1	2	0	0	0	0	0	0	0	0
GLTGPIGPPGPAGAPGDK-764-781	0	0	0	0	0	0	0	0	0	0	0		GLTGPIGPPGPAGAPGDK-764-781	0	0	2	3	0	0	0	0	0	0	0
GLTGPIGPPGPAGAPGDKGESGPSGPAGPTGAR-764-796	0	1	2	3	4	0	0	0	0	0	0		GLTGPIGPPGPAGAPGDKGESGPSGPAGPTGAR-764-796	0	1	2	3	0	0	0	0	0	0	0
GESGPSGPAGPTGAR-782-796	0	0	0	0	0	0	0	0	0	0	0		GESGPSGPAGPTGAR-782-796	0	0	0	0	0	0	0	0	0	0	0
GAPGDRGEPGPPGPAGFAGPPGADGQPGAK-797-826	0	0	0	0	4	5	0	0	0	0	0		GAPGDRGEPGPPGPAGFAGPPGADGQPGAK-797-826	0	0	0	3	4	5	6	0	0	0	0
GEPGDAGAKGDAGPPGPAGPAGPPGPIGNVGAPGAK-827-862	0	0	0	0	0	5	0	0	0	0	0		GEPGDAGAKGDAGPPGPAGPAGPPGPIGNVGAPGAK-827-862	0	0	0	3	4	5	6	0	0	0	0
GDAGPPGPAGPAGPPGPIGNVGAPGAK-836-862	0	0	2	0	4	5	0	0	0	0	0		GDAGPPGPAGPAGPPGPIGNVGAPGAK-836-862	0	0	2	3	4	0	0	0	0	0	0
GDAGPPGPAGPAGPPGPIGNVGAPGAKGAR-836-865	0	0	0	0	0	0	0	0	0	0	0		GDAGPPGPAGPAGPPGPIGNVGAPGAKGAR-836-865	0	0	0	0	4	0	0	0	0	0	0
GSAGPPGATGFPGAAGR-866-882	0	0	2	0	0	0	0	0	0	0	0		GSAGPPGATGFPGAAGR-866-882	0	0	2	3	0	0	0	0	0	0	0
VGPPGPSGNAGPPGPPGPAGK-883-903	0	0	0	0	0	5	0	0	0	0	0		VGPPGPSGNAGPPGPPGPAGK-883-903	0	0	0	3	4	0	0	0	0	0	0
GETGPAGRPGEVGPPGPPGPAGEK-911-934	0	0	2	3	4	5	0	0	0	0	0		GETGPAGRPGEVGPPGPPGPAGEK-911-934	0	0	2	3	4	5	0	0	0	0	0
GETGPAGRPGEVGPPGPPGPAGEKGSPGADGPAGAPGTPGPQGIAGQR-911-958	0	0	0	0	0	0	6	0	0	0	0		GETGPAGRPGEVGPPGPPGPAGEKGSPGADGPAGAPGTPGPQGIAGQR-911-958	0	0	0	0	4	5	6	0	0	0	0
GSPGADGPAGAPGTPGPQGIAGQR-935-958	0	1	2	3	0	0	0	0	0	0	0		GSPGADGPAGAPGTPGPQGIAGQR-935-958	0	1	2	3	0	0	0	0	0	0	0
GVVGLPGQR-959-967	0	1	0	0	0	0	0	0	0	0	0		GVVGLPGQR-959-967	0	1	0	0	0	0	0	0	0	0	0
GFPGLPGPSGEPGK-971-984	0	0	0	0	0	0	0	0	0	0	0		GFPGLPGPSGEPGK-971-984	0	1	2	3	0	0	0	0	0	0	0
GDRGETGPAGPPGAPGAPGAPGPVGPAGK-1034-1062	0	0	2	0	4	0	0	0	0	0	0		GDRGETGPAGPPGAPGAPGAPGPVGPAGK-1034-1062	0	0	2	3	4	0	0	0	0	0	0
GETGPAGPPGAPGAPGAPGPVGPAGK-1037-1062	0	0	0	0	4	0	0	0	0	0	0		GETGPAGPPGAPGAPGAPGPVGPAGK-1037-1062	0	1	0	3	4	0	0	0	0	0	0
GFSGLQGPPGPPGSPGEQGPSGASGPAGPR-1112-1141	0	0	2	0	4	5	0	0	0	0	0		GFSGLQGPPGPPGSPGEQGPSGASGPAGPR-1112-1141	0	1	2	3	4	5	0	0	0	0	0
GPPGSAGAPGKDGLNGLPGPIGPPGPR-1142-1168	0	0	0	0	4	0	0	0	0	0	0		GPPGSAGAPGKDGLNGLPGPIGPPGPR-1142-1168	0	0	0	3	4	5	0	0	0	0	0
_x000D_	_x000D_	_x000D_	_x000D_	_x000D_	_x000D_	_x000D_	_x000D_	_x000D_	_x000D_	_x000D_	_x000D_		_x000D_	_x000D_	_x000D_	_x000D_	_x000D_	_x000D_	_x000D_	_x000D_	_x000D_	_x000D_	_x000D_	_x000D_
Liver-30	0	1	2	3	4	5	6	7	8	9	10		CRLM-30	0	1	2	3	4	5	6	7	8	9	10
GFSGLDGAK-269-277	0	0	0	0	0	0	0	0	0	0	0		GFSGLDGAK-269-277	0	0	0	0	0	0	0	0	0	0	0
GNDGATGAAGPPGPTGPAGPPGFPGAVGAK-323-352	0	0	2	3	0	0	0	0	0	0	0		GNDGATGAAGPPGPTGPAGPPGFPGAVGAK-323-352	0	1	2	3	4	0	0	0	0	0	0
GNDGATGAAGPPGPTGPAGPPGFPGAVGAKGEAGPQGPR-323-361	0	0	0	0	4	0	0	0	0	0	0		GNDGATGAAGPPGPTGPAGPPGFPGAVGAKGEAGPQGPR-323-361	0	0	0	3	4	5	0	0	0	0	0
GSEGPQGVRGEPGPPGPAGAAGPAGNPGADGQPGAK-362-397	0	0	0	0	0	5	0	0	0	0	0		GSEGPQGVRGEPGPPGPAGAAGPAGNPGADGQPGAK-362-397	0	0	0	3	4	5	6	0	0	0	0
GEPGPPGPAGAAGPAGNPGADGQPGAK-371-397	0	0	0	0	0	5	0	0	0	0	0		GEPGPPGPAGAAGPAGNPGADGQPGAK-371-397	0	0	0	3	4	5	6	0	0	0	0
GANGAPGIAGAPGFPGAR-398-415	0	0	0	3	0	0	0	0	0	0	0		GANGAPGIAGAPGFPGAR-398-415	0	0	0	3	0	0	0	0	0	0	0
GPSGPQGPGGPPGPK-416-430	0	1	2	3	0	0	0	0	0	0	0		GPSGPQGPGGPPGPK-416-430	0	1	2	0	0	0	0	0	0	0	0
GDTGAKGEPGPVGVQGPPGPAGEEGK-443-468	0	0	2	3	0	0	0	0	0	0	0		GDTGAKGEPGPVGVQGPPGPAGEEGK-443-468	0	0	2	3	0	0	0	0	0	0	0
GDTGAKGEPGPVGVQGPPGPAGEEGKR-443-469	0	0	2	0	0	0	0	0	0	0	0		GDTGAKGEPGPVGVQGPPGPAGEEGKR-443-469	0	1	0	3	0	0	0	0	0	0	0
GEPGPVGVQGPPGPAGEEGK-449-468	0	0	0	0	0	0	0	0	0	0	0		GEPGPVGVQGPPGPAGEEGK-449-468	0	0	2	0	0	0	0	0	0	0	0
GEPGPTGLPGPPGER-473-487	0	0	0	3	0	0	0	0	0	0	0		GEPGPTGLPGPPGER-473-487	0	0	0	3	0	0	0	0	0	0	0
GFPGADGVAGPK-494-505	0	0	0	0	0	0	0	0	0	0	0		GFPGADGVAGPK-494-505	0	1	0	0	0	0	0	0	0	0	0
GLTGSPGSPGPDGK-539-552	0	0	2	0	0	0	0	0	0	0	0		GLTGSPGSPGPDGK-539-552	0	1	2	0	0	0	0	0	0	0	0
TGPPGPAGQDGRPGPPGPPGAR-553-574	0	0	0	0	4	5	6	0	0	0	0		TGPPGPAGQDGRPGPPGPPGAR-553-574	0	0	0	0	4	5	0	0	0	0	0
GVPGPPGAVGPAGK-599-612	0	0	2	0	0	0	0	0	0	0	0		GVPGPPGAVGPAGK-599-612	0	1	2	0	0	0	0	0	0	0	0
GVPGPPGAVGPAGKDGEAGAQGPPGPAGPAGER-599-631	0	0	0	3	0	0	0	0	0	0	0		GVPGPPGAVGPAGKDGEAGAQGPPGPAGPAGER-599-631	0	0	0	3	0	0	0	0	0	0	0
DGEAGAQGPPGPAGPAGER-613-631	0	1	2	0	0	0	0	0	0	0	0		DGEAGAQGPPGPAGPAGER-613-631	0	1	0	0	0	0	0	0	0	0	0
GVQGPPGPAGPR-686-697	0	1	0	0	0	0	0	0	0	0	0		GVQGPPGPAGPR-686-697	0	1	0	0	0	0	0	0	0	0	0
GLTGPIGPPGPAGAPGDK-764-781	0	0	0	0	0	0	0	0	0	0	0		GLTGPIGPPGPAGAPGDK-764-781	0	0	2	3	0	0	0	0	0	0	0
GLTGPIGPPGPAGAPGDKGESGPSGPAGPTGAR-764-796	0	0	2	3	4	0	0	0	0	0	0		GLTGPIGPPGPAGAPGDKGESGPSGPAGPTGAR-764-796	0	1	2	3	4	0	0	0	0	0	0
GESGPSGPAGPTGAR-782-796	0	0	0	0	0	0	0	0	0	0	0		GESGPSGPAGPTGAR-782-796	0	0	0	0	0	0	0	0	0	0	0
GAPGDRGEPGPPGPAGFAGPPGADGQPGAK-797-826	0	0	0	0	4	5	6	0	0	0	0		GAPGDRGEPGPPGPAGFAGPPGADGQPGAK-797-826	0	0	0	0	4	5	0	0	0	0	0
GEPGDAGAKGDAGPPGPAGPAGPPGPIGNVGAPGAK-827-862	0	0	0	0	0	5	0	0	0	0	0		GEPGDAGAKGDAGPPGPAGPAGPPGPIGNVGAPGAK-827-862	0	0	0	3	4	5	6	0	0	0	0
GDAGPPGPAGPAGPPGPIGNVGAPGAK-836-862	0	0	0	0	4	0	0	0	0	0	0		GDAGPPGPAGPAGPPGPIGNVGAPGAK-836-862	0	0	2	3	4	0	0	0	0	0	0
GDAGPPGPAGPAGPPGPIGNVGAPGAKGAR-836-865	0	0	0	0	0	0	0	0	0	0	0		GDAGPPGPAGPAGPPGPIGNVGAPGAKGAR-836-865	0	0	0	0	4	0	0	0	0	0	0
GSAGPPGATGFPGAAGR-866-882	0	0	2	3	0	0	0	0	0	0	0		GSAGPPGATGFPGAAGR-866-882	0	0	2	3	0	0	0	0	0	0	0
VGPPGPSGNAGPPGPPGPAGK-883-903	0	0	0	3	4	0	0	0	0	0	0		VGPPGPSGNAGPPGPPGPAGK-883-903	0	0	0	3	4	0	0	0	0	0	0
GETGPAGRPGEVGPPGPPGPAGEK-911-934	0	0	2	0	4	5	0	0	0	0	0		GETGPAGRPGEVGPPGPPGPAGEK-911-934	0	0	2	3	4	5	0	0	0	0	0
GETGPAGRPGEVGPPGPPGPAGEKGSPGADGPAGAPGTPGPQGIAGQR-911-958	0	0	0	0	0	0	6	7	0	9	0		GETGPAGRPGEVGPPGPPGPAGEKGSPGADGPAGAPGTPGPQGIAGQR-911-958	0	0	0	0	4	0	6	0	0	0	0
GSPGADGPAGAPGTPGPQGIAGQR-935-958	0	0	0	0	0	0	0	0	0	0	0		GSPGADGPAGAPGTPGPQGIAGQR-935-958	0	0	0	3	0	0	0	0	0	0	0
GVVGLPGQR-959-967	0	1	0	0	0	0	0	0	0	0	0		GVVGLPGQR-959-967	0	1	0	0	0	0	0	0	0	0	0
GFPGLPGPSGEPGK-971-984	0	0	2	3	0	0	0	0	0	0	0		GFPGLPGPSGEPGK-971-984	0	1	2	3	0	0	0	0	0	0	0
GDRGETGPAGPPGAPGAPGAPGPVGPAGK-1034-1062	0	0	2	3	4	0	0	0	0	0	0		GDRGETGPAGPPGAPGAPGAPGPVGPAGK-1034-1062	0	1	2	3	4	0	0	0	0	0	0
GETGPAGPPGAPGAPGAPGPVGPAGK-1037-1062	0	0	0	0	4	0	0	0	0	0	0		GETGPAGPPGAPGAPGAPGPVGPAGK-1037-1062	0	0	0	0	4	0	0	0	0	0	0
GFSGLQGPPGPPGSPGEQGPSGASGPAGPR-1112-1141	0	0	2	3	4	5	0	0	0	0	0		GFSGLQGPPGPPGSPGEQGPSGASGPAGPR-1112-1141	0	1	2	3	4	5	0	0	0	0	0
GPPGSAGAPGKDGLNGLPGPIGPPGPR-1142-1168	0	0	0	0	4	0	0	0	0	0	0		GPPGSAGAPGKDGLNGLPGPIGPPGPR-1142-1168	0	0	0	0	4	5	0	0	0	0	0
_x000D_	_x000D_	_x000D_	_x000D_	_x000D_	_x000D_	_x000D_	_x000D_	_x000D_	_x000D_	_x000D_	_x000D_		_x000D_	_x000D_	_x000D_	_x000D_	_x000D_	_x000D_	_x000D_	_x000D_	_x000D_	_x000D_	_x000D_	_x000D_
Liver-4	0	1	2	3	4	5	6	7	8	9	10		CRLM-4	0	1	2	3	4	5	6	7	8	9	10
GFSGLDGAK-269-277	0	0	0	0	0	0	0	0	0	0	0		GFSGLDGAK-269-277	0	0	0	0	0	0	0	0	0	0	0
GNDGATGAAGPPGPTGPAGPPGFPGAVGAK-323-352	0	0	0	3	4	5	0	0	0	0	0		GNDGATGAAGPPGPTGPAGPPGFPGAVGAK-323-352	0	0	2	3	0	0	0	0	0	0	0
GNDGATGAAGPPGPTGPAGPPGFPGAVGAKGEAGPQGPR-323-361	0	0	0	0	4	0	0	0	0	0	0		GNDGATGAAGPPGPTGPAGPPGFPGAVGAKGEAGPQGPR-323-361	0	0	0	0	4	0	0	0	0	0	0
GSEGPQGVRGEPGPPGPAGAAGPAGNPGADGQPGAK-362-397	0	0	0	0	0	0	0	0	0	0	0		GSEGPQGVRGEPGPPGPAGAAGPAGNPGADGQPGAK-362-397	0	0	0	0	4	5	0	0	0	0	0
GEPGPPGPAGAAGPAGNPGADGQPGAK-371-397	0	0	0	0	4	5	0	0	0	0	0		GEPGPPGPAGAAGPAGNPGADGQPGAK-371-397	0	0	0	0	4	5	0	0	0	0	0
GANGAPGIAGAPGFPGAR-398-415	0	0	0	3	0	0	0	0	0	0	0		GANGAPGIAGAPGFPGAR-398-415	0	0	0	3	0	0	0	0	0	0	0
GPSGPQGPGGPPGPK-416-430	0	1	2	3	0	0	0	0	0	0	0		GPSGPQGPGGPPGPK-416-430	0	1	2	3	0	0	0	0	0	0	0
GDTGAKGEPGPVGVQGPPGPAGEEGK-443-468	0	0	0	0	0	0	0	0	0	0	0		GDTGAKGEPGPVGVQGPPGPAGEEGK-443-468	0	0	0	3	0	0	0	0	0	0	0
GDTGAKGEPGPVGVQGPPGPAGEEGKR-443-469	0	0	0	3	0	0	0	0	0	0	0		GDTGAKGEPGPVGVQGPPGPAGEEGKR-443-469	0	0	2	3	0	0	0	0	0	0	0
GEPGPVGVQGPPGPAGEEGK-449-468	0	0	2	3	0	0	0	0	0	0	0		GEPGPVGVQGPPGPAGEEGK-449-468	0	0	2	0	0	0	0	0	0	0	0
GEPGPTGLPGPPGER-473-487	0	0	0	3	0	0	0	0	0	0	0		GEPGPTGLPGPPGER-473-487	0	0	0	3	0	0	0	0	0	0	0
GFPGADGVAGPK-494-505	0	0	0	0	0	0	0	0	0	0	0		GFPGADGVAGPK-494-505	0	1	0	0	0	0	0	0	0	0	0
GLTGSPGSPGPDGK-539-552	0	1	2	0	0	0	0	0	0	0	0		GLTGSPGSPGPDGK-539-552	0	0	2	0	0	0	0	0	0	0	0
TGPPGPAGQDGRPGPPGPPGAR-553-574	0	0	0	0	4	5	6	0	0	0	0		TGPPGPAGQDGRPGPPGPPGAR-553-574	0	0	0	0	4	0	0	0	0	0	0
GVPGPPGAVGPAGK-599-612	0	0	0	0	0	0	0	0	0	0	0		GVPGPPGAVGPAGK-599-612	0	1	2	0	0	0	0	0	0	0	0
GVPGPPGAVGPAGKDGEAGAQGPPGPAGPAGER-599-631	0	0	0	3	0	0	0	0	0	0	0		GVPGPPGAVGPAGKDGEAGAQGPPGPAGPAGER-599-631	0	0	2	3	0	0	0	0	0	0	0
DGEAGAQGPPGPAGPAGER-613-631	0	1	2	0	0	0	0	0	0	0	0		DGEAGAQGPPGPAGPAGER-613-631	0	1	0	0	0	0	0	0	0	0	0
GVQGPPGPAGPR-686-697	0	1	0	0	0	0	0	0	0	0	0		GVQGPPGPAGPR-686-697	0	1	0	0	0	0	0	0	0	0	0
GLTGPIGPPGPAGAPGDK-764-781	0	0	2	0	0	0	0	0	0	0	0		GLTGPIGPPGPAGAPGDK-764-781	0	0	2	0	0	0	0	0	0	0	0
GLTGPIGPPGPAGAPGDKGESGPSGPAGPTGAR-764-796	0	0	2	3	4	0	0	0	0	0	0		GLTGPIGPPGPAGAPGDKGESGPSGPAGPTGAR-764-796	0	0	2	3	4	0	0	0	0	0	0
GESGPSGPAGPTGAR-782-796	0	0	0	0	0	0	0	0	0	0	0		GESGPSGPAGPTGAR-782-796	0	0	0	0	0	0	0	0	0	0	0
GAPGDRGEPGPPGPAGFAGPPGADGQPGAK-797-826	0	0	0	0	4	5	0	0	0	0	0		GAPGDRGEPGPPGPAGFAGPPGADGQPGAK-797-826	0	0	0	0	4	5	0	0	0	0	0
GEPGDAGAKGDAGPPGPAGPAGPPGPIGNVGAPGAK-827-862	0	0	0	0	4	5	0	0	0	0	0		GEPGDAGAKGDAGPPGPAGPAGPPGPIGNVGAPGAK-827-862	0	0	0	3	4	5	6	0	0	0	0
GDAGPPGPAGPAGPPGPIGNVGAPGAK-836-862	0	0	0	0	0	0	0	0	0	0	0		GDAGPPGPAGPAGPPGPIGNVGAPGAK-836-862	0	0	2	0	0	0	0	0	0	0	0
GDAGPPGPAGPAGPPGPIGNVGAPGAKGAR-836-865	0	0	0	0	0	0	0	0	0	0	0		GDAGPPGPAGPAGPPGPIGNVGAPGAKGAR-836-865	0	0	0	0	0	0	0	0	0	0	0
GSAGPPGATGFPGAAGR-866-882	0	0	0	3	0	0	0	0	0	0	0		GSAGPPGATGFPGAAGR-866-882	0	0	2	0	0	0	0	0	0	0	0
VGPPGPSGNAGPPGPPGPAGK-883-903	0	0	0	0	0	0	0	0	0	0	0		VGPPGPSGNAGPPGPPGPAGK-883-903	0	0	0	0	4	0	0	0	0	0	0
GETGPAGRPGEVGPPGPPGPAGEK-911-934	0	0	0	3	4	0	0	0	0	0	0		GETGPAGRPGEVGPPGPPGPAGEK-911-934	0	0	2	3	4	0	0	0	0	0	0
GETGPAGRPGEVGPPGPPGPAGEKGSPGADGPAGAPGTPGPQGIAGQR-911-958	0	0	0	0	0	0	0	0	8	0	0		GETGPAGRPGEVGPPGPPGPAGEKGSPGADGPAGAPGTPGPQGIAGQR-911-958	0	0	0	0	0	0	0	0	8	0	0
GSPGADGPAGAPGTPGPQGIAGQR-935-958	0	1	0	3	0	0	0	0	0	0	0		GSPGADGPAGAPGTPGPQGIAGQR-935-958	0	1	2	3	0	0	0	0	0	0	0
GVVGLPGQR-959-967	0	1	0	0	0	0	0	0	0	0	0		GVVGLPGQR-959-967	0	1	0	0	0	0	0	0	0	0	0
GFPGLPGPSGEPGK-971-984	0	0	0	0	0	0	0	0	0	0	0		GFPGLPGPSGEPGK-971-984	0	1	2	3	0	0	0	0	0	0	0
GDRGETGPAGPPGAPGAPGAPGPVGPAGK-1034-1062	0	0	2	0	4	0	0	0	0	0	0		GDRGETGPAGPPGAPGAPGAPGPVGPAGK-1034-1062	0	1	2	3	4	0	0	0	0	0	0
GETGPAGPPGAPGAPGAPGPVGPAGK-1037-1062	0	0	0	0	4	0	0	0	0	0	0		GETGPAGPPGAPGAPGAPGPVGPAGK-1037-1062	0	0	2	3	4	0	0	0	0	0	0
GFSGLQGPPGPPGSPGEQGPSGASGPAGPR-1112-1141	0	0	0	3	4	5	0	0	0	0	0		GFSGLQGPPGPPGSPGEQGPSGASGPAGPR-1112-1141	0	1	2	3	4	5	0	0	0	0	0
GPPGSAGAPGKDGLNGLPGPIGPPGPR-1142-1168	0	0	0	0	4	0	0	0	0	0	0		GPPGSAGAPGKDGLNGLPGPIGPPGPR-1142-1168	0	0	0	0	4	0	0	0	0	0	0
_x000D_	_x000D_	_x000D_	_x000D_	_x000D_	_x000D_	_x000D_	_x000D_	_x000D_	_x000D_	_x000D_	_x000D_		_x000D_	_x000D_	_x000D_	_x000D_	_x000D_	_x000D_	_x000D_	_x000D_	_x000D_	_x000D_	_x000D_	_x000D_
Liver-5	0	1	2	3	4	5	6	7	8	9	10		CRLM-5	0	1	2	3	4	5	6	7	8	9	10
GFSGLDGAK-269-277	0	0	0	0	0	0	0	0	0	0	0		GFSGLDGAK-269-277	0	0	0	0	0	0	0	0	0	0	0
GNDGATGAAGPPGPTGPAGPPGFPGAVGAK-323-352	0	0	2	0	0	0	0	0	0	0	0		GNDGATGAAGPPGPTGPAGPPGFPGAVGAK-323-352	0	0	0	3	4	0	0	0	0	0	0
GNDGATGAAGPPGPTGPAGPPGFPGAVGAKGEAGPQGPR-323-361	0	0	0	0	0	0	0	0	0	0	0		GNDGATGAAGPPGPTGPAGPPGFPGAVGAKGEAGPQGPR-323-361	0	0	0	0	4	0	0	0	0	0	0
GSEGPQGVRGEPGPPGPAGAAGPAGNPGADGQPGAK-362-397	0	0	0	0	4	0	0	0	0	0	0		GSEGPQGVRGEPGPPGPAGAAGPAGNPGADGQPGAK-362-397	0	0	0	3	4	5	0	0	0	0	0
GEPGPPGPAGAAGPAGNPGADGQPGAK-371-397	0	0	0	3	0	0	6	0	0	0	0		GEPGPPGPAGAAGPAGNPGADGQPGAK-371-397	0	0	0	3	4	5	0	0	0	0	0
GANGAPGIAGAPGFPGAR-398-415	0	0	0	3	0	0	0	0	0	0	0		GANGAPGIAGAPGFPGAR-398-415	0	0	0	3	0	0	0	0	0	0	0
GPSGPQGPGGPPGPK-416-430	0	0	2	3	0	0	0	0	0	0	0		GPSGPQGPGGPPGPK-416-430	0	1	2	0	0	0	0	0	0	0	0
GDTGAKGEPGPVGVQGPPGPAGEEGK-443-468	0	0	0	0	0	0	0	0	0	0	0		GDTGAKGEPGPVGVQGPPGPAGEEGK-443-468	0	0	2	0	0	0	0	0	0	0	0
GDTGAKGEPGPVGVQGPPGPAGEEGKR-443-469	0	0	0	0	0	0	0	0	0	0	0		GDTGAKGEPGPVGVQGPPGPAGEEGKR-443-469	0	0	0	0	0	0	0	0	0	0	0
GEPGPVGVQGPPGPAGEEGK-449-468	0	0	2	0	0	0	0	0	0	0	0		GEPGPVGVQGPPGPAGEEGK-449-468	0	0	2	0	0	0	0	0	0	0	0
GEPGPTGLPGPPGER-473-487	0	0	0	3	4	0	0	0	0	0	0		GEPGPTGLPGPPGER-473-487	0	0	0	3	0	0	0	0	0	0	0
GFPGADGVAGPK-494-505	0	1	0	0	0	0	0	0	0	0	0		GFPGADGVAGPK-494-505	0	1	0	0	0	0	0	0	0	0	0
GLTGSPGSPGPDGK-539-552	0	0	2	0	0	0	0	0	0	0	0		GLTGSPGSPGPDGK-539-552	0	1	2	0	0	0	0	0	0	0	0
TGPPGPAGQDGRPGPPGPPGAR-553-574	0	0	0	0	4	5	6	7	0	0	0		TGPPGPAGQDGRPGPPGPPGAR-553-574	0	0	0	0	4	5	0	0	0	0	0
GVPGPPGAVGPAGK-599-612	0	0	2	0	0	0	0	0	0	0	0		GVPGPPGAVGPAGK-599-612	0	0	2	0	0	0	0	0	0	0	0
GVPGPPGAVGPAGKDGEAGAQGPPGPAGPAGER-599-631	0	0	0	3	0	0	0	0	0	0	0		GVPGPPGAVGPAGKDGEAGAQGPPGPAGPAGER-599-631	0	0	2	3	0	0	0	0	0	0	0
DGEAGAQGPPGPAGPAGER-613-631	0	1	2	0	0	0	0	0	0	0	0		DGEAGAQGPPGPAGPAGER-613-631	0	1	2	0	0	0	0	0	0	0	0
GVQGPPGPAGPR-686-697	0	1	0	0	0	0	0	0	0	0	0		GVQGPPGPAGPR-686-697	0	1	2	0	0	0	0	0	0	0	0
GLTGPIGPPGPAGAPGDK-764-781	0	0	0	0	0	0	0	0	0	0	0		GLTGPIGPPGPAGAPGDK-764-781	0	1	2	3	0	0	0	0	0	0	0
GLTGPIGPPGPAGAPGDKGESGPSGPAGPTGAR-764-796	0	1	2	3	4	0	0	0	0	0	0		GLTGPIGPPGPAGAPGDKGESGPSGPAGPTGAR-764-796	0	1	2	3	0	0	0	0	0	0	0
GESGPSGPAGPTGAR-782-796	0	0	0	0	0	0	0	0	0	0	0		GESGPSGPAGPTGAR-782-796	0	0	0	0	0	0	0	0	0	0	0
GAPGDRGEPGPPGPAGFAGPPGADGQPGAK-797-826	0	0	0	0	0	5	0	0	0	0	0		GAPGDRGEPGPPGPAGFAGPPGADGQPGAK-797-826	0	0	0	0	4	5	0	0	0	0	0
GEPGDAGAKGDAGPPGPAGPAGPPGPIGNVGAPGAK-827-862	0	0	0	3	4	5	6	0	0	0	0		GEPGDAGAKGDAGPPGPAGPAGPPGPIGNVGAPGAK-827-862	0	0	0	3	4	5	6	0	0	0	0
GDAGPPGPAGPAGPPGPIGNVGAPGAK-836-862	0	0	0	0	0	0	0	0	0	0	0		GDAGPPGPAGPAGPPGPIGNVGAPGAK-836-862	0	0	2	0	4	0	0	0	0	0	0
GDAGPPGPAGPAGPPGPIGNVGAPGAKGAR-836-865	0	0	0	0	0	0	0	0	0	0	0		GDAGPPGPAGPAGPPGPIGNVGAPGAKGAR-836-865	0	0	0	3	4	0	0	0	0	0	0
GSAGPPGATGFPGAAGR-866-882	0	0	2	3	0	0	0	0	0	0	0		GSAGPPGATGFPGAAGR-866-882	0	0	2	3	0	0	0	0	0	0	0
VGPPGPSGNAGPPGPPGPAGK-883-903	0	0	0	0	4	5	6	0	0	0	0		VGPPGPSGNAGPPGPPGPAGK-883-903	0	0	0	3	4	0	0	0	0	0	0
GETGPAGRPGEVGPPGPPGPAGEK-911-934	0	0	0	3	4	5	0	0	0	0	0		GETGPAGRPGEVGPPGPPGPAGEK-911-934	0	0	2	0	4	5	0	0	0	0	0
GETGPAGRPGEVGPPGPPGPAGEKGSPGADGPAGAPGTPGPQGIAGQR-911-958	0	0	0	0	0	0	6	0	0	9	0		GETGPAGRPGEVGPPGPPGPAGEKGSPGADGPAGAPGTPGPQGIAGQR-911-958	0	0	0	0	4	5	6	0	0	0	0
GSPGADGPAGAPGTPGPQGIAGQR-935-958	0	1	2	3	0	0	0	0	0	0	0		GSPGADGPAGAPGTPGPQGIAGQR-935-958	0	0	2	0	0	0	0	0	0	0	0
GVVGLPGQR-959-967	0	1	0	0	0	0	0	0	0	0	0		GVVGLPGQR-959-967	0	1	0	0	0	0	0	0	0	0	0
GFPGLPGPSGEPGK-971-984	0	0	0	0	0	0	0	0	0	0	0		GFPGLPGPSGEPGK-971-984	0	0	2	3	0	0	0	0	0	0	0
GDRGETGPAGPPGAPGAPGAPGPVGPAGK-1034-1062	0	0	2	0	4	0	0	0	0	0	0		GDRGETGPAGPPGAPGAPGAPGPVGPAGK-1034-1062	0	1	0	3	4	0	0	0	0	0	0
GETGPAGPPGAPGAPGAPGPVGPAGK-1037-1062	0	0	0	3	4	0	0	0	0	0	0		GETGPAGPPGAPGAPGAPGPVGPAGK-1037-1062	0	0	0	0	4	0	0	0	0	0	0
GFSGLQGPPGPPGSPGEQGPSGASGPAGPR-1112-1141	0	0	2	3	4	5	0	0	0	0	0		GFSGLQGPPGPPGSPGEQGPSGASGPAGPR-1112-1141	0	0	0	3	4	5	0	0	0	0	0
GPPGSAGAPGKDGLNGLPGPIGPPGPR-1142-1168	0	0	0	0	4	0	0	0	0	0	0		GPPGSAGAPGKDGLNGLPGPIGPPGPR-1142-1168	0	0	0	0	4	0	0	0	0	0	0
_x000D_	_x000D_	_x000D_	_x000D_	_x000D_	_x000D_	_x000D_	_x000D_	_x000D_	_x000D_	_x000D_	_x000D_		_x000D_	_x000D_	_x000D_	_x000D_	_x000D_	_x000D_	_x000D_	_x000D_	_x000D_	_x000D_	_x000D_	_x000D_
Liver-6	0	1	2	3	4	5	6	7	8	9	10		CRLM-6	0	1	2	3	4	5	6	7	8	9	10
GFSGLDGAK-269-277	0	0	0	0	0	0	0	0	0	0	0		GFSGLDGAK-269-277	0	0	0	0	0	0	0	0	0	0	0
GNDGATGAAGPPGPTGPAGPPGFPGAVGAK-323-352	0	0	0	3	0	0	0	0	0	0	0		GNDGATGAAGPPGPTGPAGPPGFPGAVGAK-323-352	0	0	2	3	4	0	0	0	0	0	0
GNDGATGAAGPPGPTGPAGPPGFPGAVGAKGEAGPQGPR-323-361	0	0	0	0	4	5	0	0	0	0	0		GNDGATGAAGPPGPTGPAGPPGFPGAVGAKGEAGPQGPR-323-361	0	0	0	3	4	5	0	0	0	0	0
GSEGPQGVRGEPGPPGPAGAAGPAGNPGADGQPGAK-362-397	0	0	0	3	4	5	6	0	0	0	0		GSEGPQGVRGEPGPPGPAGAAGPAGNPGADGQPGAK-362-397	0	0	0	0	4	5	6	0	0	0	0
GEPGPPGPAGAAGPAGNPGADGQPGAK-371-397	0	0	0	0	4	5	6	0	0	0	0		GEPGPPGPAGAAGPAGNPGADGQPGAK-371-397	0	0	0	3	4	5	6	0	0	0	0
GANGAPGIAGAPGFPGAR-398-415	0	0	0	3	0	0	0	0	0	0	0		GANGAPGIAGAPGFPGAR-398-415	0	0	0	3	0	0	0	0	0	0	0
GPSGPQGPGGPPGPK-416-430	0	1	2	3	0	0	0	0	0	0	0		GPSGPQGPGGPPGPK-416-430	0	1	2	3	0	0	0	0	0	0	0
GDTGAKGEPGPVGVQGPPGPAGEEGK-443-468	0	0	0	3	0	0	0	0	0	0	0		GDTGAKGEPGPVGVQGPPGPAGEEGK-443-468	0	0	0	3	0	0	0	0	0	0	0
GDTGAKGEPGPVGVQGPPGPAGEEGKR-443-469	0	0	2	3	0	0	0	0	0	0	0		GDTGAKGEPGPVGVQGPPGPAGEEGKR-443-469	0	0	2	3	4	0	0	0	0	0	0
GEPGPVGVQGPPGPAGEEGK-449-468	0	0	2	0	0	0	0	0	0	0	0		GEPGPVGVQGPPGPAGEEGK-449-468	0	0	2	0	0	0	0	0	0	0	0
GEPGPTGLPGPPGER-473-487	0	0	0	3	4	0	0	0	0	0	0		GEPGPTGLPGPPGER-473-487	0	0	0	3	4	0	0	0	0	0	0
GFPGADGVAGPK-494-505	0	0	0	0	0	0	0	0	0	0	0		GFPGADGVAGPK-494-505	0	1	0	0	0	0	0	0	0	0	0
GLTGSPGSPGPDGK-539-552	0	0	2	0	0	0	0	0	0	0	0		GLTGSPGSPGPDGK-539-552	0	1	2	0	0	0	0	0	0	0	0
TGPPGPAGQDGRPGPPGPPGAR-553-574	0	0	0	0	4	5	6	0	0	0	0		TGPPGPAGQDGRPGPPGPPGAR-553-574	0	0	0	3	4	5	0	0	0	0	0
GVPGPPGAVGPAGK-599-612	0	1	2	0	0	0	0	0	0	0	0		GVPGPPGAVGPAGK-599-612	0	1	2	0	0	0	0	0	0	0	0
GVPGPPGAVGPAGKDGEAGAQGPPGPAGPAGER-599-631	0	0	0	3	0	0	0	0	0	0	0		GVPGPPGAVGPAGKDGEAGAQGPPGPAGPAGER-599-631	0	0	2	3	0	0	0	0	0	0	0
DGEAGAQGPPGPAGPAGER-613-631	0	1	2	0	0	0	0	0	0	0	0		DGEAGAQGPPGPAGPAGER-613-631	0	1	0	0	0	0	0	0	0	0	0
GVQGPPGPAGPR-686-697	0	1	0	0	0	0	0	0	0	0	0		GVQGPPGPAGPR-686-697	0	1	0	0	0	0	0	0	0	0	0
GLTGPIGPPGPAGAPGDK-764-781	0	0	0	0	0	0	0	0	0	0	0		GLTGPIGPPGPAGAPGDK-764-781	0	1	2	3	0	0	0	0	0	0	0
GLTGPIGPPGPAGAPGDKGESGPSGPAGPTGAR-764-796	0	1	2	3	4	0	0	0	0	0	0		GLTGPIGPPGPAGAPGDKGESGPSGPAGPTGAR-764-796	0	1	2	3	4	0	0	0	0	0	0
GESGPSGPAGPTGAR-782-796	0	0	0	0	0	0	0	0	0	0	0		GESGPSGPAGPTGAR-782-796	0	0	0	0	0	0	0	0	0	0	0
GAPGDRGEPGPPGPAGFAGPPGADGQPGAK-797-826	0	0	0	0	4	5	0	0	0	0	0		GAPGDRGEPGPPGPAGFAGPPGADGQPGAK-797-826	0	0	0	0	4	5	0	0	0	0	0
GEPGDAGAKGDAGPPGPAGPAGPPGPIGNVGAPGAK-827-862	0	0	0	3	4	5	6	0	0	0	0		GEPGDAGAKGDAGPPGPAGPAGPPGPIGNVGAPGAK-827-862	0	0	0	3	4	5	6	0	0	0	0
GDAGPPGPAGPAGPPGPIGNVGAPGAK-836-862	0	0	2	0	4	5	0	0	0	0	0		GDAGPPGPAGPAGPPGPIGNVGAPGAK-836-862	0	0	2	3	4	0	0	0	0	0	0
GDAGPPGPAGPAGPPGPIGNVGAPGAKGAR-836-865	0	0	0	0	0	0	0	0	0	0	0		GDAGPPGPAGPAGPPGPIGNVGAPGAKGAR-836-865	0	0	0	0	4	0	0	0	0	0	0
GSAGPPGATGFPGAAGR-866-882	0	0	2	3	0	0	0	0	0	0	0		GSAGPPGATGFPGAAGR-866-882	0	0	2	3	0	0	0	0	0	0	0
VGPPGPSGNAGPPGPPGPAGK-883-903	0	0	0	3	4	5	0	0	0	0	0		VGPPGPSGNAGPPGPPGPAGK-883-903	0	0	0	3	4	5	0	0	0	0	0
GETGPAGRPGEVGPPGPPGPAGEK-911-934	0	0	2	3	4	5	0	0	0	0	0		GETGPAGRPGEVGPPGPPGPAGEK-911-934	0	0	0	3	4	5	0	0	0	0	0
GETGPAGRPGEVGPPGPPGPAGEKGSPGADGPAGAPGTPGPQGIAGQR-911-958	0	0	0	0	0	0	0	0	8	9	0		GETGPAGRPGEVGPPGPPGPAGEKGSPGADGPAGAPGTPGPQGIAGQR-911-958	0	0	0	0	0	5	6	0	0	0	0
GSPGADGPAGAPGTPGPQGIAGQR-935-958	0	1	2	0	0	0	0	0	0	0	0		GSPGADGPAGAPGTPGPQGIAGQR-935-958	0	1	2	3	0	0	0	0	0	0	0
GVVGLPGQR-959-967	0	1	0	0	0	0	0	0	0	0	0		GVVGLPGQR-959-967	0	1	0	0	0	0	0	0	0	0	0
GFPGLPGPSGEPGK-971-984	0	0	2	3	0	0	0	0	0	0	0		GFPGLPGPSGEPGK-971-984	0	1	2	3	0	0	0	0	0	0	0
GDRGETGPAGPPGAPGAPGAPGPVGPAGK-1034-1062	0	1	2	3	4	0	0	0	0	0	0		GDRGETGPAGPPGAPGAPGAPGPVGPAGK-1034-1062	0	1	2	3	4	0	0	0	0	0	0
GETGPAGPPGAPGAPGAPGPVGPAGK-1037-1062	0	0	0	0	4	0	0	0	0	0	0		GETGPAGPPGAPGAPGAPGPVGPAGK-1037-1062	0	1	2	0	0	0	0	0	0	0	0
GFSGLQGPPGPPGSPGEQGPSGASGPAGPR-1112-1141	0	1	0	3	4	5	0	0	0	0	0		GFSGLQGPPGPPGSPGEQGPSGASGPAGPR-1112-1141	0	1	2	3	0	5	0	0	0	0	0
GPPGSAGAPGKDGLNGLPGPIGPPGPR-1142-1168	0	0	0	0	4	0	0	0	0	0	0		GPPGSAGAPGKDGLNGLPGPIGPPGPR-1142-1168	0	0	0	3	4	5	0	0	0	0	0
_x000D_	_x000D_	_x000D_	_x000D_	_x000D_	_x000D_	_x000D_	_x000D_	_x000D_	_x000D_	_x000D_	_x000D_		_x000D_	_x000D_	_x000D_	_x000D_	_x000D_	_x000D_	_x000D_	_x000D_	_x000D_	_x000D_	_x000D_	_x000D_
Liver-7	0	1	2	3	4	5	6	7	8	9	10		CRLM-7	0	1	2	3	4	5	6	7	8	9	10
GFSGLDGAK-269-277	0	0	0	0	0	0	0	0	0	0	0		GFSGLDGAK-269-277	0	0	0	0	0	0	0	0	0	0	0
GNDGATGAAGPPGPTGPAGPPGFPGAVGAK-323-352	0	0	2	3	4	0	0	0	0	0	0		GNDGATGAAGPPGPTGPAGPPGFPGAVGAK-323-352	0	0	0	3	4	0	0	0	0	0	0
GNDGATGAAGPPGPTGPAGPPGFPGAVGAKGEAGPQGPR-323-361	0	0	0	3	0	5	0	0	0	0	0		GNDGATGAAGPPGPTGPAGPPGFPGAVGAKGEAGPQGPR-323-361	0	0	0	0	0	5	0	0	0	0	0
GSEGPQGVRGEPGPPGPAGAAGPAGNPGADGQPGAK-362-397	0	0	0	0	4	5	6	7	0	0	0		GSEGPQGVRGEPGPPGPAGAAGPAGNPGADGQPGAK-362-397	0	0	0	0	0	5	6	0	0	0	0
GEPGPPGPAGAAGPAGNPGADGQPGAK-371-397	0	0	0	3	4	5	0	0	0	0	0		GEPGPPGPAGAAGPAGNPGADGQPGAK-371-397	0	0	0	3	4	5	6	0	0	0	0
GANGAPGIAGAPGFPGAR-398-415	0	0	0	3	0	0	0	0	0	0	0		GANGAPGIAGAPGFPGAR-398-415	0	0	0	3	0	0	0	0	0	0	0
GPSGPQGPGGPPGPK-416-430	0	1	2	3	0	0	0	0	0	0	0		GPSGPQGPGGPPGPK-416-430	0	1	2	3	0	0	0	0	0	0	0
GDTGAKGEPGPVGVQGPPGPAGEEGK-443-468	0	0	0	3	0	0	0	0	0	0	0		GDTGAKGEPGPVGVQGPPGPAGEEGK-443-468	0	0	0	0	0	0	0	0	0	0	0
GDTGAKGEPGPVGVQGPPGPAGEEGKR-443-469	0	0	2	3	0	0	0	0	0	0	0		GDTGAKGEPGPVGVQGPPGPAGEEGKR-443-469	0	0	0	3	0	0	0	0	0	0	0
GEPGPVGVQGPPGPAGEEGK-449-468	0	0	2	0	0	0	0	0	0	0	0		GEPGPVGVQGPPGPAGEEGK-449-468	0	0	2	0	0	0	0	0	0	0	0
GEPGPTGLPGPPGER-473-487	0	0	0	3	4	0	0	0	0	0	0		GEPGPTGLPGPPGER-473-487	0	0	0	3	0	0	0	0	0	0	0
GFPGADGVAGPK-494-505	0	1	0	0	0	0	0	0	0	0	0		GFPGADGVAGPK-494-505	0	1	2	0	0	0	0	0	0	0	0
GLTGSPGSPGPDGK-539-552	0	0	2	0	0	0	0	0	0	0	0		GLTGSPGSPGPDGK-539-552	0	1	2	0	0	0	0	0	0	0	0
TGPPGPAGQDGRPGPPGPPGAR-553-574	0	0	0	0	4	5	6	0	0	0	0		TGPPGPAGQDGRPGPPGPPGAR-553-574	0	0	0	0	4	5	0	0	0	0	0
GVPGPPGAVGPAGK-599-612	0	1	2	0	0	0	0	0	0	0	0		GVPGPPGAVGPAGK-599-612	0	1	2	0	0	0	0	0	0	0	0
GVPGPPGAVGPAGKDGEAGAQGPPGPAGPAGER-599-631	0	0	0	3	0	0	0	0	0	0	0		GVPGPPGAVGPAGKDGEAGAQGPPGPAGPAGER-599-631	0	0	0	3	0	0	0	0	0	0	0
DGEAGAQGPPGPAGPAGER-613-631	0	1	2	0	0	0	0	0	0	0	0		DGEAGAQGPPGPAGPAGER-613-631	0	1	2	0	0	0	0	0	0	0	0
GVQGPPGPAGPR-686-697	0	1	0	0	0	0	0	0	0	0	0		GVQGPPGPAGPR-686-697	0	1	0	0	0	0	0	0	0	0	0
GLTGPIGPPGPAGAPGDK-764-781	0	0	0	0	0	0	0	0	0	0	0		GLTGPIGPPGPAGAPGDK-764-781	0	1	2	3	0	0	0	0	0	0	0
GLTGPIGPPGPAGAPGDKGESGPSGPAGPTGAR-764-796	0	1	0	3	4	0	0	0	0	0	0		GLTGPIGPPGPAGAPGDKGESGPSGPAGPTGAR-764-796	0	1	2	3	4	0	0	0	0	0	0
GESGPSGPAGPTGAR-782-796	0	0	0	0	0	0	0	0	0	0	0		GESGPSGPAGPTGAR-782-796	0	0	0	0	0	0	0	0	0	0	0
GAPGDRGEPGPPGPAGFAGPPGADGQPGAK-797-826	0	0	0	0	4	5	6	0	0	0	0		GAPGDRGEPGPPGPAGFAGPPGADGQPGAK-797-826	0	0	0	0	4	5	6	0	0	0	0
GEPGDAGAKGDAGPPGPAGPAGPPGPIGNVGAPGAK-827-862	0	0	0	3	4	0	6	0	0	0	0		GEPGDAGAKGDAGPPGPAGPAGPPGPIGNVGAPGAK-827-862	0	0	0	3	4	5	6	0	0	0	0
GDAGPPGPAGPAGPPGPIGNVGAPGAK-836-862	0	0	0	3	4	5	0	0	0	0	0		GDAGPPGPAGPAGPPGPIGNVGAPGAK-836-862	0	0	2	3	4	0	0	0	0	0	0
GDAGPPGPAGPAGPPGPIGNVGAPGAKGAR-836-865	0	0	0	0	4	0	0	0	0	0	0		GDAGPPGPAGPAGPPGPIGNVGAPGAKGAR-836-865	0	0	0	0	4	0	0	0	0	0	0
GSAGPPGATGFPGAAGR-866-882	0	0	2	3	0	0	0	0	0	0	0		GSAGPPGATGFPGAAGR-866-882	0	0	2	3	0	0	0	0	0	0	0
VGPPGPSGNAGPPGPPGPAGK-883-903	0	0	0	3	4	5	6	0	0	0	0		VGPPGPSGNAGPPGPPGPAGK-883-903	0	0	0	3	4	5	0	0	0	0	0
GETGPAGRPGEVGPPGPPGPAGEK-911-934	0	0	2	3	4	0	0	0	0	0	0		GETGPAGRPGEVGPPGPPGPAGEK-911-934	0	0	0	3	4	5	0	0	0	0	0
GETGPAGRPGEVGPPGPPGPAGEKGSPGADGPAGAPGTPGPQGIAGQR-911-958	0	0	0	0	4	0	6	7	0	9	0		GETGPAGRPGEVGPPGPPGPAGEKGSPGADGPAGAPGTPGPQGIAGQR-911-958	0	0	0	0	4	0	6	0	0	0	0
GSPGADGPAGAPGTPGPQGIAGQR-935-958	0	1	2	3	4	0	0	0	0	0	0		GSPGADGPAGAPGTPGPQGIAGQR-935-958	0	1	2	3	0	0	0	0	0	0	0
GVVGLPGQR-959-967	0	1	0	0	0	0	0	0	0	0	0		GVVGLPGQR-959-967	0	1	0	0	0	0	0	0	0	0	0
GFPGLPGPSGEPGK-971-984	0	1	2	3	0	0	0	0	0	0	0		GFPGLPGPSGEPGK-971-984	0	1	2	3	0	0	0	0	0	0	0
GDRGETGPAGPPGAPGAPGAPGPVGPAGK-1034-1062	0	1	2	3	4	0	0	0	0	0	0		GDRGETGPAGPPGAPGAPGAPGPVGPAGK-1034-1062	0	1	2	3	4	0	0	0	0	0	0
GETGPAGPPGAPGAPGAPGPVGPAGK-1037-1062	0	0	0	3	4	0	0	0	0	0	0		GETGPAGPPGAPGAPGAPGPVGPAGK-1037-1062	0	0	2	3	4	0	0	0	0	0	0
GFSGLQGPPGPPGSPGEQGPSGASGPAGPR-1112-1141	0	1	0	3	4	5	0	0	0	0	0		GFSGLQGPPGPPGSPGEQGPSGASGPAGPR-1112-1141	0	1	2	3	4	0	0	0	0	0	0
GPPGSAGAPGKDGLNGLPGPIGPPGPR-1142-1168	0	0	0	0	4	0	0	0	0	0	0		GPPGSAGAPGKDGLNGLPGPIGPPGPR-1142-1168	0	0	0	0	4	5	6	0	0	0	0
_x000D_	_x000D_	_x000D_	_x000D_	_x000D_	_x000D_	_x000D_	_x000D_	_x000D_	_x000D_	_x000D_	_x000D_		_x000D_	_x000D_	_x000D_	_x000D_	_x000D_	_x000D_	_x000D_	_x000D_	_x000D_	_x000D_	_x000D_	_x000D_
Liver-8	0	1	2	3	4	5	6	7	8	9	10		CRLM-8	0	1	2	3	4	5	6	7	8	9	10
GFSGLDGAK-269-277	0	0	0	0	0	0	0	0	0	0	0		GFSGLDGAK-269-277	0	0	0	0	0	0	0	0	0	0	0
GNDGATGAAGPPGPTGPAGPPGFPGAVGAK-323-352	0	0	2	3	4	5	0	0	0	0	0		GNDGATGAAGPPGPTGPAGPPGFPGAVGAK-323-352	0	0	2	3	4	0	0	0	0	0	0
GNDGATGAAGPPGPTGPAGPPGFPGAVGAKGEAGPQGPR-323-361	0	0	0	3	4	5	0	0	0	0	0		GNDGATGAAGPPGPTGPAGPPGFPGAVGAKGEAGPQGPR-323-361	0	0	0	3	4	0	0	0	0	0	0
GSEGPQGVRGEPGPPGPAGAAGPAGNPGADGQPGAK-362-397	0	0	0	3	4	5	0	0	0	0	0		GSEGPQGVRGEPGPPGPAGAAGPAGNPGADGQPGAK-362-397	0	0	0	3	4	5	0	0	0	0	0
GEPGPPGPAGAAGPAGNPGADGQPGAK-371-397	0	0	0	0	4	5	6	0	0	0	0		GEPGPPGPAGAAGPAGNPGADGQPGAK-371-397	0	0	0	3	4	5	6	0	0	0	0
GANGAPGIAGAPGFPGAR-398-415	0	0	0	3	0	0	0	0	0	0	0		GANGAPGIAGAPGFPGAR-398-415	0	0	0	3	0	0	0	0	0	0	0
GPSGPQGPGGPPGPK-416-430	0	1	2	3	0	0	0	0	0	0	0		GPSGPQGPGGPPGPK-416-430	0	1	2	3	0	0	0	0	0	0	0
GDTGAKGEPGPVGVQGPPGPAGEEGK-443-468	0	0	0	3	0	0	0	0	0	0	0		GDTGAKGEPGPVGVQGPPGPAGEEGK-443-468	0	0	0	3	0	0	0	0	0	0	0
GDTGAKGEPGPVGVQGPPGPAGEEGKR-443-469	0	0	0	3	0	0	0	0	0	0	0		GDTGAKGEPGPVGVQGPPGPAGEEGKR-443-469	0	0	0	3	0	0	0	0	0	0	0
GEPGPVGVQGPPGPAGEEGK-449-468	0	0	2	3	0	0	0	0	0	0	0		GEPGPVGVQGPPGPAGEEGK-449-468	0	0	2	0	0	0	0	0	0	0	0
GEPGPTGLPGPPGER-473-487	0	0	0	3	0	0	0	0	0	0	0		GEPGPTGLPGPPGER-473-487	0	0	0	3	0	0	0	0	0	0	0
GFPGADGVAGPK-494-505	0	1	0	0	0	0	0	0	0	0	0		GFPGADGVAGPK-494-505	0	1	0	0	0	0	0	0	0	0	0
GLTGSPGSPGPDGK-539-552	0	1	2	0	0	0	0	0	0	0	0		GLTGSPGSPGPDGK-539-552	0	1	2	0	0	0	0	0	0	0	0
TGPPGPAGQDGRPGPPGPPGAR-553-574	0	0	0	0	4	5	6	0	0	0	0		TGPPGPAGQDGRPGPPGPPGAR-553-574	0	0	0	0	4	5	0	0	0	0	0
GVPGPPGAVGPAGK-599-612	0	1	2	0	0	0	0	0	0	0	0		GVPGPPGAVGPAGK-599-612	0	1	2	0	0	0	0	0	0	0	0
GVPGPPGAVGPAGKDGEAGAQGPPGPAGPAGER-599-631	0	0	2	3	0	0	0	0	0	0	0		GVPGPPGAVGPAGKDGEAGAQGPPGPAGPAGER-599-631	0	1	2	3	0	0	0	0	0	0	0
DGEAGAQGPPGPAGPAGER-613-631	0	1	2	0	0	0	0	0	0	0	0		DGEAGAQGPPGPAGPAGER-613-631	0	1	2	0	0	0	0	0	0	0	0
GVQGPPGPAGPR-686-697	0	1	0	0	0	0	0	0	0	0	0		GVQGPPGPAGPR-686-697	0	1	0	0	0	0	0	0	0	0	0
GLTGPIGPPGPAGAPGDK-764-781	0	1	2	3	0	0	0	0	0	0	0		GLTGPIGPPGPAGAPGDK-764-781	0	0	2	0	0	0	0	0	0	0	0
GLTGPIGPPGPAGAPGDKGESGPSGPAGPTGAR-764-796	0	1	2	3	4	0	0	0	0	0	0		GLTGPIGPPGPAGAPGDKGESGPSGPAGPTGAR-764-796	0	1	2	3	0	0	0	0	0	0	0
GESGPSGPAGPTGAR-782-796	0	0	0	0	0	0	0	0	0	0	0		GESGPSGPAGPTGAR-782-796	0	0	0	0	0	0	0	0	0	0	0
GAPGDRGEPGPPGPAGFAGPPGADGQPGAK-797-826	0	0	0	0	4	5	6	0	0	0	0		GAPGDRGEPGPPGPAGFAGPPGADGQPGAK-797-826	0	0	0	0	4	5	6	0	0	0	0
GEPGDAGAKGDAGPPGPAGPAGPPGPIGNVGAPGAK-827-862	0	0	0	3	0	0	6	0	0	0	0		GEPGDAGAKGDAGPPGPAGPAGPPGPIGNVGAPGAK-827-862	0	0	0	3	4	5	6	0	0	0	0
GDAGPPGPAGPAGPPGPIGNVGAPGAK-836-862	0	0	0	3	4	5	0	0	0	0	0		GDAGPPGPAGPAGPPGPIGNVGAPGAK-836-862	0	0	2	3	4	0	0	0	0	0	0
GDAGPPGPAGPAGPPGPIGNVGAPGAKGAR-836-865	0	0	0	3	4	0	0	0	0	0	0		GDAGPPGPAGPAGPPGPIGNVGAPGAKGAR-836-865	0	0	0	3	4	0	0	0	0	0	0
GSAGPPGATGFPGAAGR-866-882	0	0	2	0	0	0	0	0	0	0	0		GSAGPPGATGFPGAAGR-866-882	0	0	2	0	0	0	0	0	0	0	0
VGPPGPSGNAGPPGPPGPAGK-883-903	0	0	0	3	4	5	6	0	0	0	0		VGPPGPSGNAGPPGPPGPAGK-883-903	0	0	0	0	4	0	0	0	0	0	0
GETGPAGRPGEVGPPGPPGPAGEK-911-934	0	0	2	3	4	5	0	0	0	0	0		GETGPAGRPGEVGPPGPPGPAGEK-911-934	0	0	2	3	4	5	0	0	0	0	0
GETGPAGRPGEVGPPGPPGPAGEKGSPGADGPAGAPGTPGPQGIAGQR-911-958	0	0	0	0	0	0	6	7	0	0	0		GETGPAGRPGEVGPPGPPGPAGEKGSPGADGPAGAPGTPGPQGIAGQR-911-958	0	0	0	0	0	0	0	0	8	0	0
GSPGADGPAGAPGTPGPQGIAGQR-935-958	0	1	2	3	4	0	0	0	0	0	0		GSPGADGPAGAPGTPGPQGIAGQR-935-958	0	0	2	3	0	0	0	0	0	0	0
GVVGLPGQR-959-967	0	1	0	0	0	0	0	0	0	0	0		GVVGLPGQR-959-967	0	1	0	0	0	0	0	0	0	0	0
GFPGLPGPSGEPGK-971-984	0	1	2	3	0	0	0	0	0	0	0		GFPGLPGPSGEPGK-971-984	0	1	2	3	0	0	0	0	0	0	0
GDRGETGPAGPPGAPGAPGAPGPVGPAGK-1034-1062	0	1	2	3	4	0	0	0	0	0	0		GDRGETGPAGPPGAPGAPGAPGPVGPAGK-1034-1062	0	1	2	3	4	0	0	0	0	0	0
GETGPAGPPGAPGAPGAPGPVGPAGK-1037-1062	0	0	2	3	4	0	0	0	0	0	0		GETGPAGPPGAPGAPGAPGPVGPAGK-1037-1062	0	0	2	3	4	0	0	0	0	0	0
GFSGLQGPPGPPGSPGEQGPSGASGPAGPR-1112-1141	0	1	2	3	4	0	0	0	0	0	0		GFSGLQGPPGPPGSPGEQGPSGASGPAGPR-1112-1141	0	1	2	3	4	5	0	0	0	0	0
GPPGSAGAPGKDGLNGLPGPIGPPGPR-1142-1168	0	0	0	0	4	0	6	0	0	0	0		GPPGSAGAPGKDGLNGLPGPIGPPGPR-1142-1168	0	0	0	0	4	5	0	0	0	0	0
_x000D_	_x000D_	_x000D_	_x000D_	_x000D_	_x000D_	_x000D_	_x000D_	_x000D_	_x000D_	_x000D_	_x000D_		_x000D_	_x000D_	_x000D_	_x000D_	_x000D_	_x000D_	_x000D_	_x000D_	_x000D_	_x000D_	_x000D_	_x000D_
Liver-9	0	1	2	3	4	5	6	7	8	9	10		CRLM-9	0	1	2	3	4	5	6	7	8	9	10
GFSGLDGAK-269-277	0	0	0	0	0	0	0	0	0	0	0		GFSGLDGAK-269-277	0	1	0	0	0	0	0	0	0	0	0
GNDGATGAAGPPGPTGPAGPPGFPGAVGAK-323-352	0	0	2	3	4	5	0	0	0	0	0		GNDGATGAAGPPGPTGPAGPPGFPGAVGAK-323-352	0	0	0	3	4	0	0	0	0	0	0
GNDGATGAAGPPGPTGPAGPPGFPGAVGAKGEAGPQGPR-323-361	0	0	0	3	4	5	0	0	0	0	0		GNDGATGAAGPPGPTGPAGPPGFPGAVGAKGEAGPQGPR-323-361	0	0	0	3	0	0	0	0	0	0	0
GSEGPQGVRGEPGPPGPAGAAGPAGNPGADGQPGAK-362-397	0	0	0	0	4	5	0	0	0	0	0		GSEGPQGVRGEPGPPGPAGAAGPAGNPGADGQPGAK-362-397	0	0	0	0	0	5	0	0	0	0	0
GEPGPPGPAGAAGPAGNPGADGQPGAK-371-397	0	0	0	0	4	5	6	7	0	0	0		GEPGPPGPAGAAGPAGNPGADGQPGAK-371-397	0	0	0	3	4	5	6	0	0	0	0
GANGAPGIAGAPGFPGAR-398-415	0	0	0	3	0	0	0	0	0	0	0		GANGAPGIAGAPGFPGAR-398-415	0	0	0	3	0	0	0	0	0	0	0
GPSGPQGPGGPPGPK-416-430	0	1	2	3	0	0	0	0	0	0	0		GPSGPQGPGGPPGPK-416-430	0	1	2	3	0	0	0	0	0	0	0
GDTGAKGEPGPVGVQGPPGPAGEEGK-443-468	0	0	0	3	0	0	0	0	0	0	0		GDTGAKGEPGPVGVQGPPGPAGEEGK-443-468	0	0	0	3	0	0	0	0	0	0	0
GDTGAKGEPGPVGVQGPPGPAGEEGKR-443-469	0	0	0	0	0	0	0	0	0	0	0		GDTGAKGEPGPVGVQGPPGPAGEEGKR-443-469	0	0	0	0	0	0	0	0	0	0	0
GEPGPVGVQGPPGPAGEEGK-449-468	0	0	2	3	0	0	0	0	0	0	0		GEPGPVGVQGPPGPAGEEGK-449-468	0	0	2	0	0	0	0	0	0	0	0
GEPGPTGLPGPPGER-473-487	0	0	0	3	0	0	0	0	0	0	0		GEPGPTGLPGPPGER-473-487	0	0	0	3	0	0	0	0	0	0	0
GFPGADGVAGPK-494-505	0	1	0	0	0	0	0	0	0	0	0		GFPGADGVAGPK-494-505	0	1	0	0	0	0	0	0	0	0	0
GLTGSPGSPGPDGK-539-552	0	0	2	0	0	0	0	0	0	0	0		GLTGSPGSPGPDGK-539-552	0	1	2	0	0	0	0	0	0	0	0
TGPPGPAGQDGRPGPPGPPGAR-553-574	0	0	0	0	4	5	6	0	0	0	0		TGPPGPAGQDGRPGPPGPPGAR-553-574	0	0	0	0	4	5	0	0	0	0	0
GVPGPPGAVGPAGK-599-612	0	0	2	0	0	0	0	0	0	0	0		GVPGPPGAVGPAGK-599-612	0	1	2	0	0	0	0	0	0	0	0
GVPGPPGAVGPAGKDGEAGAQGPPGPAGPAGER-599-631	0	0	0	3	0	0	0	0	0	0	0		GVPGPPGAVGPAGKDGEAGAQGPPGPAGPAGER-599-631	0	0	0	3	0	0	0	0	0	0	0
DGEAGAQGPPGPAGPAGER-613-631	0	1	2	0	0	0	0	0	0	0	0		DGEAGAQGPPGPAGPAGER-613-631	0	1	0	0	0	0	0	0	0	0	0
GVQGPPGPAGPR-686-697	0	1	0	0	0	0	0	0	0	0	0		GVQGPPGPAGPR-686-697	0	1	0	0	0	0	0	0	0	0	0
GLTGPIGPPGPAGAPGDK-764-781	0	1	2	0	0	0	0	0	0	0	0		GLTGPIGPPGPAGAPGDK-764-781	0	0	2	3	0	0	0	0	0	0	0
GLTGPIGPPGPAGAPGDKGESGPSGPAGPTGAR-764-796	0	1	2	3	0	0	0	0	0	0	0		GLTGPIGPPGPAGAPGDKGESGPSGPAGPTGAR-764-796	0	1	2	3	4	0	0	0	0	0	0
GESGPSGPAGPTGAR-782-796	0	1	0	0	0	0	0	0	0	0	0		GESGPSGPAGPTGAR-782-796	0	0	0	0	0	0	0	0	0	0	0
GAPGDRGEPGPPGPAGFAGPPGADGQPGAK-797-826	0	0	0	0	4	5	6	0	0	0	0		GAPGDRGEPGPPGPAGFAGPPGADGQPGAK-797-826	0	0	0	0	4	5	6	0	0	0	0
GEPGDAGAKGDAGPPGPAGPAGPPGPIGNVGAPGAK-827-862	0	0	0	3	4	5	6	0	0	0	0		GEPGDAGAKGDAGPPGPAGPAGPPGPIGNVGAPGAK-827-862	0	0	0	0	0	0	6	0	0	0	0
GDAGPPGPAGPAGPPGPIGNVGAPGAK-836-862	0	0	2	3	4	5	0	0	0	0	0		GDAGPPGPAGPAGPPGPIGNVGAPGAK-836-862	0	0	2	3	4	0	0	0	0	0	0
GDAGPPGPAGPAGPPGPIGNVGAPGAKGAR-836-865	0	0	0	0	4	0	0	0	0	0	0		GDAGPPGPAGPAGPPGPIGNVGAPGAKGAR-836-865	0	0	0	0	4	0	0	0	0	0	0
GSAGPPGATGFPGAAGR-866-882	0	0	2	3	0	0	0	0	0	0	0		GSAGPPGATGFPGAAGR-866-882	0	0	2	0	0	0	0	0	0	0	0
VGPPGPSGNAGPPGPPGPAGK-883-903	0	0	0	3	4	5	6	0	0	0	0		VGPPGPSGNAGPPGPPGPAGK-883-903	0	0	0	3	4	0	0	0	0	0	0
GETGPAGRPGEVGPPGPPGPAGEK-911-934	0	0	2	3	0	5	0	0	0	0	0		GETGPAGRPGEVGPPGPPGPAGEK-911-934	0	0	0	0	4	5	0	0	0	0	0
GETGPAGRPGEVGPPGPPGPAGEKGSPGADGPAGAPGTPGPQGIAGQR-911-958	0	0	0	0	0	0	0	7	0	0	0		GETGPAGRPGEVGPPGPPGPAGEKGSPGADGPAGAPGTPGPQGIAGQR-911-958	0	0	0	0	0	0	6	0	0	0	0
GSPGADGPAGAPGTPGPQGIAGQR-935-958	0	1	2	3	0	0	0	0	0	0	0		GSPGADGPAGAPGTPGPQGIAGQR-935-958	0	0	2	3	0	0	0	0	0	0	0
GVVGLPGQR-959-967	0	1	0	0	0	0	0	0	0	0	0		GVVGLPGQR-959-967	0	1	0	0	0	0	0	0	0	0	0
GFPGLPGPSGEPGK-971-984	0	1	2	3	0	0	0	0	0	0	0		GFPGLPGPSGEPGK-971-984	0	1	2	3	0	0	0	0	0	0	0
GDRGETGPAGPPGAPGAPGAPGPVGPAGK-1034-1062	0	1	0	3	4	0	0	0	0	0	0		GDRGETGPAGPPGAPGAPGAPGPVGPAGK-1034-1062	0	0	0	3	4	0	0	0	0	0	0
GETGPAGPPGAPGAPGAPGPVGPAGK-1037-1062	0	0	0	0	4	0	0	0	0	0	0		GETGPAGPPGAPGAPGAPGPVGPAGK-1037-1062	0	1	2	3	0	0	0	0	0	0	0
GFSGLQGPPGPPGSPGEQGPSGASGPAGPR-1112-1141	0	1	0	3	4	0	0	0	0	0	0		GFSGLQGPPGPPGSPGEQGPSGASGPAGPR-1112-1141	0	1	2	3	0	5	0	0	0	0	0
GPPGSAGAPGKDGLNGLPGPIGPPGPR-1142-1168	0	0	0	3	4	0	6	0	0	0	0		GPPGSAGAPGKDGLNGLPGPIGPPGPR-1142-1168	0	0	0	0	4	0	6	0	0	0	0
_x000D_	_x000D_	_x000D_	_x000D_	_x000D_	_x000D_	_x000D_	_x000D_	_x000D_	_x000D_	_x000D_	_x000D_		_x000D_	_x000D_	_x000D_	_x000D_	_x000D_	_x000D_	_x000D_	_x000D_	_x000D_	_x000D_	_x000D_	_x000D_
[truncated: 1 more columns]
